# Supplementary material for: Hippo pathway and NLRP3-driven NETosis in macrophages: Mechanisms of viral pneumoniaaggravation
Source: Cell Death Discov. 2025 Jul 14;11:323. doi: 10.1038/s41420-025-02556-z (PMC12260020; doi:10.1038/s41420-025-02556-z)
Supplement: Supplementary file 5 — Gene counts and annotation of microarray data [file 41420_2025_2556_MOESM5_ESM.xls]

	C1	C2	C3	C4	C5	C6	P1	P2	P3	P4	P5	P6	GeneName	GeneDescription	GO	KEGG	KOG
ENSMUSG00000028180	953	1031	969	1013	1138	1024	1057	1164	895	1102	880	931	Zranb2	zinc finger, RAN-binding domain containing 2 [Source:MGI Symbol;Acc:MGI:1858211]	GO:0008270;GO:0046872;GO:0005634;GO:0003723;GO:0006397;GO:0008380;GO:0005654	-	KOG1995-Conserved Zn-finger protein[R]
ENSMUSG00000028182	45	29	22	44	20	26	18	18	32	32	30	23	Lrriq3	leucine-rich repeats and IQ motif containing 3 [Source:MGI Symbol;Acc:MGI:1921685]	GO:0003674;GO:0008150;GO:0005575	-	KOG0531-Protein phosphatase 1, regulatory subunit, and related proteins[T]
ENSMUSG00000028185	2	16	8	11	4	7	8	3	4	2	7	8	Dnase2b	deoxyribonuclease II beta [Source:MGI Symbol;Acc:MGI:1913283]	GO:0016787;GO:0005737;GO:0005576;GO:0004518;GO:0005764;GO:0004519;GO:0004531;GO:0006259;GO:0006309;GO:0004520	K01158-ko04142 Lysosome	KOG3825-Deoxyribonuclease II[L]
ENSMUSG00000028184	5979	7387	6454	6695	7071	6528	7731	7028	6540	7126	6292	6448	Adgrl2	adhesion G protein-coupled receptor L2 [Source:MGI Symbol;Acc:MGI:2139714]	GO:0016020;GO:0016021;GO:0007186;GO:0004930;GO:0004871;GO:0007165;GO:0004888;GO:0007166;GO:0030246;GO:0051965	-	KOG3545-Olfactomedin and related extracellular matrix glycoproteins[W]
ENSMUSG00000028187	978	1153	999	975	912	920	1245	1634	949	1087	1199	1288	Rpf1	ribosome production factor 1 homolog [Source:MGI Symbol;Acc:MGI:1917535]	GO:0005634;GO:0003723;GO:0005730;GO:0006364;GO:0042254;GO:0000027;GO:0030687;GO:0019843;GO:0000460;GO:0000470;GO:0042134	-	KOG2780-Ribosome biogenesis protein RPF1, contains IMP4 domain[A]
ENSMUSG00000028186	27	40	23	46	26	32	21	24	12	36	21	34	Uox	urate oxidase [Source:MGI Symbol;Acc:MGI:98907]	GO:0055114;GO:0016491;GO:0006144;GO:0004846;GO:0005739;GO:0005777;GO:0019628	K00365-ko00230 Purine metabolism;ko00232 Caffeine metabolism	KOG1599-Uricase (urate oxidase)[Q]
ENSMUSG00000028189	690	643	700	652	661	645	992	770	842	983	904	783	Ctbs	chitobiase, di-N-acetyl- [Source:MGI Symbol;Acc:MGI:1921495]	GO:0005615;GO:0016787;GO:0016798;GO:0008152;GO:0004553;GO:0005975;GO:0070062;GO:0008061;GO:0005764;GO:0004568;GO:0006032;GO:0009313	-	-
ENSMUSG00000028188	97	93	123	117	72	88	84	102	69	67	83	88	Spata1	spermatogenesis associated 1 [Source:MGI Symbol;Acc:MGI:1918201]	GO:0003674;GO:0008150;GO:0005575	-	-
ENSMUSG00000100726	0	0	0	0	0	0	0	1	0	0	0	0	Gm21497	predicted gene, 21497 [Source:MGI Symbol;Acc:MGI:5434852]	GO:0007286;GO:0005634	-	-
ENSMUSG00000107279	0	0	0	0	0	0	0	0	0	0	0	0	Gm43450	predicted gene 43450 [Source:MGI Symbol;Acc:MGI:5663587]	-	-	-
ENSMUSG00000111376	0	2	0	0	0	0	0	4	0	1	0	0	AC161426.1	-	-	-	-
ENSMUSG00000035429	2	7	6	11	8	6	20	4	12	33	11	15	Ptprh	protein tyrosine phosphatase, receptor type, H [Source:MGI Symbol;Acc:MGI:3026877]	GO:0016020;GO:0016021;GO:0005886;GO:0016787;GO:0008150;GO:0005737;GO:0004721;GO:0004725;GO:0016791;GO:0006470;GO:0016311;GO:0035335;GO:0042995;GO:0005902;GO:0005515;GO:0016324;GO:0005001;GO:0031528	-	KOG0791-Protein tyrosine phosphatase, contains fn3 domain[T]
ENSMUSG00000035427	0	0	0	0	0	0	0	0	0	0	0	0	Mageb4	melanoma antigen, family B, 4 [Source:MGI Symbol;Acc:MGI:2148568]	GO:0003674;GO:0008150;GO:0005737	-	KOG4562-Uncharacterized conserved protein (tumor-rejection antigen MAGE in humans)[S]
ENSMUSG00000035420	0	2	0	0	0	0	3	0	0	4	0	0	Fam170a	family with sequence similarity 170, member A [Source:MGI Symbol;Acc:MGI:2684939]	GO:0005634;GO:0046872;GO:0003677;GO:0006355;GO:0006351;GO:0045893;GO:0006366	-	-
ENSMUSG00000070074	0	0	1	1	0	0	0	0	0	1	0	1	Mir484	microRNA 484 [Source:MGI Symbol;Acc:MGI:3619421]	-	-	-
ENSMUSG00000020755	2009	2004	1991	1768	2045	1840	2653	1982	2032	2319	2422	2090	Sap30bp	SAP30 binding protein [Source:MGI Symbol;Acc:MGI:1927479]	GO:0006355;GO:0005634;GO:0005654;GO:0006351;GO:0006915;GO:0045111;GO:0010942	-	KOG2959-Transcriptional regulator[K]
ENSMUSG00000070076	0	0	0	0	0	0	0	0	0	0	0	0	Mir127	microRNA 127 [Source:MGI Symbol;Acc:MGI:2676812]	-	-	-
ENSMUSG00000070077	2	1	0	1	3	0	0	0	1	0	1	0	Mir491	microRNA 491 [Source:MGI Symbol;Acc:MGI:3629651]	-	-	-
ENSMUSG00000070071	0	0	0	0	0	0	0	0	0	0	0	0	Mir465	microRNA 465 [Source:MGI Symbol;Acc:MGI:3619453]	-	-	-
ENSMUSG00000020752	1195	1224	1326	1009	1062	1077	1395	880	1086	1390	1202	1041	Recql5	RecQ protein-like 5 [Source:MGI Symbol;Acc:MGI:2156841]	GO:0005524;GO:0016787;GO:0005634;GO:0003676;GO:0005829;GO:0000166;GO:0005737;GO:0003677;GO:0006310;GO:0008026;GO:0006281;GO:0006974;GO:0032508;GO:0004386;GO:0007049;GO:0051301;GO:0006260;GO:0005654;GO:2000042;GO:0035690;GO:0000278;GO:0003678;GO:0009378;GO:0043140;GO:0005694;GO:0072757;GO:1990414;GO:0034244;GO:0051304;GO:0000993;GO:0016591	-	KOG0352-ATP-dependent DNA helicase[L]
ENSMUSG00000070073	0	0	0	0	0	0	0	0	0	0	0	0	Mir470	microRNA 470 [Source:MGI Symbol;Acc:MGI:3619418]	-	-	-
ENSMUSG00000020758	837	1076	1172	998	1055	1066	1162	853	1210	1069	1129	1200	Itgb4	integrin beta 4 [Source:MGI Symbol;Acc:MGI:96613]	GO:0016020;GO:0016021;GO:0004872;GO:0007229;GO:0007155;GO:0007160;GO:0008305;GO:0048870;GO:0007154;GO:0031581;GO:0005886;GO:0005634;GO:0009986;GO:0030054;GO:0070062;GO:0001664;GO:0009611;GO:0031994;GO:0038132;GO:0006914;GO:0035878;GO:0043588;GO:0046847;GO:0048565;GO:0061450;GO:0072001;GO:0097186;GO:0005604;GO:0009925;GO:0030056;GO:0031252;GO:0043235;GO:0048333	-	-
ENSMUSG00000069833	41372	41416	48651	49720	52091	42499	26761	17275	27680	24917	29495	26552	Ahnak	AHNAK nucleoprotein (desmoyokin) [Source:MGI Symbol;Acc:MGI:1316648]	GO:0005737;GO:0003723;GO:0005925;GO:0005886;GO:0016020;GO:0005911;GO:0070062;GO:0042383;GO:0005765;GO:0044291;GO:0045121;GO:0045296;GO:0015629;GO:0044548;GO:1901385;GO:0031982;GO:0005634;GO:0005829;GO:0043034;GO:0097493;GO:0043484;GO:0051259	-	-
ENSMUSG00000069830	60	73	32	37	66	44	359	261	207	324	310	191	Nlrp1a	NLR family, pyrin domain containing 1A [Source:MGI Symbol;Acc:MGI:2684861]	GO:0005737;GO:0000166;GO:0005524;GO:0006954;GO:0042981;GO:0045087;GO:0042742;GO:0005829;GO:0061702;GO:0005515;GO:0005634;GO:0097300;GO:0050718;GO:0032495;GO:0019899;GO:0006919;GO:0051402	K12798-ko04621 NOD-like receptor signaling pathway	-
ENSMUSG00000028238	817	676	607	521	861	598	406	525	793	361	812	855	Atp6v0d2	ATPase, H+ transporting, lysosomal V0 subunit D2 [Source:MGI Symbol;Acc:MGI:1924415]	GO:0006810;GO:0006811;GO:0016020;GO:0070062;GO:0015078;GO:0015991;GO:0015992;GO:0033179;GO:0016324;GO:0016471;GO:0005769;GO:0005768	K02146-ko00190 Oxidative phosphorylation;ko04145 Phagosome;ko04142 Lysosome;ko04966 Collecting duct acid secretion;ko04721 Synaptic vesicle cycle;ko05203 Viral carcinogenesis;ko05323 Rheumatoid arthritis;ko05110 Vibrio cholerae infection;ko05120 Epithelial cell signaling in Helicobacter pylori infection;ko05152 Tuberculosis	KOG2957-Vacuolar H+-ATPase V0 sector, subunit d[C]
ENSMUSG00000033862	1070	933	1051	899	869	983	1093	727	891	919	963	804	Cdk10	cyclin-dependent kinase 10 [Source:MGI Symbol;Acc:MGI:2448549]	GO:0004672;GO:0005524;GO:0006468;GO:0016740;GO:0005634;GO:0005515;GO:0000166;GO:0016301;GO:0016310;GO:0004674;GO:0005622;GO:0016592;GO:0004693;GO:0043410;GO:0097472;GO:0007346	-	KOG0663-Protein kinase PITSLRE and related kinases[R]
ENSMUSG00000038762	4131	4559	4008	3727	4304	3988	5991	4498	4850	5454	5738	5127	Abcf1	ATP-binding cassette, sub-family F (GCN20), member 1 [Source:MGI Symbol;Acc:MGI:1351658]	GO:0005524;GO:0005634;GO:0005654;GO:0005829;GO:0005737;GO:0000166;GO:0003723;GO:0016020;GO:0016887;GO:0043022;GO:0006413;GO:0045727;GO:0005635;GO:0042788;GO:0008494;GO:0005840	-	KOG0066-eIF2-interacting protein ABC50 (ABC superfamily)[J]
ENSMUSG00000033860	72	89	57	56	48	72	22	18	17	6	37	21	Fgg	fibrinogen gamma chain [Source:MGI Symbol;Acc:MGI:95526]	GO:0046872;GO:0005615;GO:0009897;GO:0007165;GO:0009986;GO:0005102;GO:0005576;GO:0070062;GO:0002376;GO:0045087;GO:0072562;GO:0030674;GO:0030168;GO:0007596;GO:0005938;GO:0002250;GO:0007160;GO:0050714;GO:0051592;GO:0005198;GO:0045921;GO:0050839;GO:0007599;GO:0031639;GO:0034116;GO:0042730;GO:0043623;GO:0045907;GO:0051258;GO:0070374;GO:0070527;GO:0072378;GO:0090277;GO:1902042;GO:2000352;GO:0005577;GO:…	K03905-ko04610 Complement and coagulation cascades;ko04611 Platelet activation;ko05150 Staphylococcus aureus infection	KOG2579-Ficolin and related extracellular proteins[R]
ENSMUSG00000069835	102	132	137	125	131	84	108	46	80	78	57	75	Sat2	spermidine/spermine N1-acetyl transferase 2 [Source:MGI Symbol;Acc:MGI:1916465]	GO:0016740;GO:0005737;GO:0070062;GO:0008080;GO:0016746;GO:0004145;GO:0042802;GO:0032918;GO:0032919;GO:0032920;GO:0046204;GO:0009447;GO:0008215;GO:0008216	K00657-ko00330 Arginine and proline metabolism	KOG3216-Diamine acetyltransferase[E]
ENSMUSG00000028233	829	842	880	954	921	801	1385	1110	928	1224	1260	1147	Tgs1	trimethylguanosine synthase 1 [Source:MGI Symbol;Acc:MGI:2151797]	GO:0016740;GO:0005615;GO:0005634;GO:0005829;GO:0005737;GO:0006355;GO:0006351;GO:0008168;GO:0032259;GO:0001510;GO:0005730;GO:0015030;GO:0071164;GO:0009452;GO:0036261	K14292-ko03013 RNA transport	KOG2730-Methylase[R]
ENSMUSG00000028232	544	572	671	810	581	498	799	580	626	760	777	609	Tmem68	transmembrane protein 68 [Source:MGI Symbol;Acc:MGI:1919348]	GO:0016020;GO:0016021;GO:0003674;GO:0008150;GO:0005575;GO:0008152;GO:0016746	-	KOG4321-Predicted phosphate acyltransferases[I]
ENSMUSG00000028236	0	0	0	0	0	0	0	0	0	0	0	0	Sdr16c5	short chain dehydrogenase/reductase family 16C, member 5 [Source:MGI Symbol;Acc:MGI:2668443]	GO:0016020;GO:0016021;GO:0005634;GO:0005886;GO:0016491;GO:0055114;GO:0005783;GO:0005789;GO:0000122;GO:0008134;GO:0000785;GO:0033613;GO:0004745;GO:0042572;GO:0017053;GO:0001191;GO:0043616;GO:0035067;GO:0031065;GO:0042574	K15734-ko00830 Retinol metabolism	KOG1201-Hydroxysteroid 17-beta dehydrogenase 11[Q]
ENSMUSG00000028234	14645	9006	15342	11659	12211	10856	20118	7459	11804	15027	13348	9975	Rps20	ribosomal protein S20 [Source:MGI Symbol;Acc:MGI:1914677]	GO:0005622;GO:0005737;GO:0003735;GO:0006412;GO:0005840;GO:0003723;GO:0016020;GO:0070062;GO:0031012;GO:0030529;GO:0015935;GO:0022627	K02969-ko03010 Ribosome	KOG0900-40S ribosomal protein S20[J]
ENSMUSG00000044537	0	0	0	0	0	0	0	0	0	0	0	0	Olfr779	olfactory receptor 779 [Source:MGI Symbol;Acc:MGI:3030613]	GO:0016020;GO:0016021;GO:0007186;GO:0004871;GO:0007165;GO:0004984;GO:0050911	-	-
ENSMUSG00000044534	988	1035	1020	1119	1242	3190	887	1254	2365	677	715	824	Ackr2	atypical chemokine receptor 2 [Source:MGI Symbol;Acc:MGI:1891697]	GO:0016020;GO:0016021;GO:0005886;GO:0005887;GO:0005654;GO:0005829;GO:0005515;GO:0007186;GO:0004871;GO:0004930;GO:0007165;GO:0006954;GO:0043231;GO:0031965;GO:0005768;GO:0005769;GO:0004950;GO:0006935;GO:0070098;GO:0006898;GO:0005044;GO:0019957;GO:0055037;GO:0005884;GO:0016493	-	KOG3656-FOG: 7 transmembrane receptor[R]
ENSMUSG00000068122	0	7	4	4	0	4	0	2	2	0	0	4	Agtr2	angiotensin II receptor, type 2 [Source:MGI Symbol;Acc:MGI:87966]	GO:0016020;GO:0016021;GO:0005886;GO:0007186;GO:0004871;GO:0004930;GO:0007165;GO:0006954;GO:0042981;GO:0097746;GO:0045893;GO:0090190;GO:0007166;GO:0038166;GO:2001238;GO:0051000;GO:0042311;GO:0032516;GO:0004945;GO:0002035;GO:0008134;GO:0017046;GO:0001822;GO:0001991;GO:0002018;GO:0002033;GO:0006883;GO:0007199;GO:0008284;GO:0010243;GO:0010459;GO:0010700;GO:0021695;GO:0032304;GO:0035556;GO:0035566;GO:…	K04167-ko04080 Neuroactive ligand-receptor interaction;ko04614 Renin-angiotensin system;ko04261 Adrenergic signaling in cardiomyocytes	KOG3656-FOG: 7 transmembrane receptor[R]
ENSMUSG00000068120	72	58	87	68	70	56	113	46	69	85	83	54	Gm10231	predicted pseudogene 10231 [Source:MGI Symbol;Acc:MGI:3704468]	-	-	-
ENSMUSG00000046020	1572	1311	1747	1533	1472	1335	1730	1371	1683	1590	1658	1118	Pofut1	protein O-fucosyltransferase 1 [Source:MGI Symbol;Acc:MGI:2153207]	GO:0016020;GO:0016740;GO:0016757;GO:0005975;GO:0005783;GO:0007399;GO:0007219;GO:0006486;GO:0007507;GO:0001756;GO:0001525;GO:0006493;GO:0006004;GO:0036066;GO:0008417;GO:0046922	K03691-ko00514 Other types of O-glycan biosynthesis	KOG3849-GDP-fucose protein O-fucosyltransferase[O]
ENSMUSG00000044538	0	0	0	0	0	0	0	0	0	0	0	0	Obox3-ps8	oocyte specific homeobox 3, pseudogene 8 [Source:MGI Symbol;Acc:MGI:3647349]	-	-	-
ENSMUSG00000027405	1099	1167	1273	1129	1298	1026	1762	1502	1588	1915	1941	1549	Nop56	NOP56 ribonucleoprotein [Source:MGI Symbol;Acc:MGI:1914384]	GO:0005634;GO:0005737;GO:0003723;GO:0016020;GO:0030529;GO:0042254;GO:0005730;GO:0005654;GO:1990226;GO:0045296;GO:0001650;GO:0030515;GO:0032040;GO:0005732;GO:0031428;GO:0070761;GO:0000154	K14564-ko03008 Ribosome biogenesis in eukaryotes	KOG2572-Ribosome biogenesis protein - Nop58p/Nop5p[AJ]
ENSMUSG00000075164	0	0	0	0	0	0	0	0	0	0	0	0	Olfr1106	olfactory receptor 1106 [Source:MGI Symbol;Acc:MGI:3030940]	GO:0016020;GO:0016021;GO:0005886;GO:0007186;GO:0004871;GO:0004930;GO:0007165;GO:0004984;GO:0005549;GO:0007608;GO:0050896;GO:0050911	K04257-ko04740 Olfactory transduction	-
ENSMUSG00000075167	0	0	0	0	0	0	0	0	0	0	0	0	Olfr1101	olfactory receptor 1101 [Source:MGI Symbol;Acc:MGI:3030935]	GO:0016020;GO:0016021;GO:0005886;GO:0007186;GO:0004871;GO:0004930;GO:0007165;GO:0004984;GO:0007608;GO:0050896;GO:0050911;GO:0005887;GO:0042493;GO:0030672;GO:0060158;GO:0007194;GO:0009636;GO:0051481;GO:1901386;GO:0001591;GO:0035240;GO:0001963;GO:0007195;GO:0014059;GO:0043266;GO:0048148;GO:0048149;GO:0051967	K04257-ko04740 Olfactory transduction	-
ENSMUSG00000075166	0	0	0	0	0	0	0	0	0	0	0	0	Olfr1104	olfactory receptor 1104 [Source:MGI Symbol;Acc:MGI:3030938]	GO:0016020;GO:0016021;GO:0005886;GO:0007186;GO:0004871;GO:0004930;GO:0007165;GO:0004984;GO:0005549;GO:0007608;GO:0050896;GO:0050911	-	-
ENSMUSG00000075161	0	0	0	0	0	0	0	0	0	0	0	0	Olfr1109	olfactory receptor 1109 [Source:MGI Symbol;Acc:MGI:3030943]	GO:0016020;GO:0016021;GO:0005886;GO:0007186;GO:0004871;GO:0004930;GO:0007165;GO:0004984;GO:0005549;GO:0007608;GO:0050896;GO:0050911	K04257-ko04740 Olfactory transduction	-
ENSMUSG00000027400	6	0	4	0	9	0	9	2	18	0	11	6	Pdyn	prodynorphin [Source:MGI Symbol;Acc:MGI:97535]	GO:0005576;GO:0007218;GO:0001515;GO:0005886	K15840-ko05030 Cocaine addiction;ko05031 Amphetamine addiction;ko05034 Alcoholism	-
ENSMUSG00000027403	0	0	0	0	0	2	0	0	0	0	0	0	Tgm6	transglutaminase 6 [Source:MGI Symbol;Acc:MGI:3044321]	GO:0008150;GO:0005737;GO:0003810;GO:0018149	-	-
ENSMUSG00000075162	0	0	0	0	0	0	0	0	0	0	0	0	Gm10812	predicted gene 10812 [Source:MGI Symbol;Acc:MGI:3708535]	-	-	-
ENSMUSG00000075169	0	0	0	0	0	0	0	0	0	0	0	0	Olfr1098	olfactory receptor 1098 [Source:MGI Symbol;Acc:MGI:3030932]	GO:0016020;GO:0016021;GO:0005886;GO:0007186;GO:0004871;GO:0004930;GO:0007165;GO:0004984;GO:0005549;GO:0007608;GO:0050896;GO:0050911	-	-
ENSMUSG00000075168	0	0	0	0	0	0	0	0	0	0	0	0	Olfr1099	olfactory receptor 1099 [Source:MGI Symbol;Acc:MGI:3030933]	GO:0016020;GO:0016021;GO:0005886;GO:0007186;GO:0004871;GO:0004930;GO:0007165;GO:0004984;GO:0005549;GO:0007608;GO:0050896;GO:0050911	K04257-ko04740 Olfactory transduction	-
ENSMUSG00000073730	0	6	0	4	0	0	0	0	0	0	2	0	4933415F23Rik	RIKEN cDNA 4933415F23 gene [Source:MGI Symbol;Acc:MGI:1914005]	GO:0005575;GO:0005737;GO:0042325;GO:0045087	-	-
ENSMUSG00000108431	0	0	2	2	0	2	2	0	0	0	0	0	Gm44963	predicted gene 44963 [Source:MGI Symbol;Acc:MGI:5753539]	-	-	-
ENSMUSG00000018209	5034	5395	4744	4745	5171	4915	2632	7044	2573	7559	7008	6841	Stk4	serine/threonine kinase 4 [Source:MGI Symbol;Acc:MGI:1929004]	GO:0004672;GO:0005524;GO:0006468;GO:0016740;GO:0046872;GO:0005634;GO:0005654;GO:0016604;GO:0043234;GO:0007165;GO:0005829;GO:0005737;GO:0000166;GO:0042803;GO:0016301;GO:0016310;GO:0004674;GO:0035556;GO:0001934;GO:0046983;GO:0035329;GO:0006915;GO:0000902;GO:0008134;GO:0042802;GO:0023014;GO:0008285;GO:0005515;GO:0007417;GO:0090090;GO:0050821;GO:0046777;GO:0033138;GO:0032092;GO:0043065;GO:0004702;GO:…	K04411-ko04014 Ras signaling pathway;ko04010 MAPK signaling pathway;ko04068 FoxO signaling pathway;ko05200 Pathways in cancer;ko05223 Non-small cell lung cancer	KOG0201-Serine/threonine protein kinase[T]
ENSMUSG00000097008	0	2	2	0	0	6	3	0	0	0	1	0	Gm26860	predicted gene, 26860 [Source:MGI Symbol;Acc:MGI:5477354]	-	-	-
ENSMUSG00000044288	196	177	201	148	172	185	100	86	94	82	151	128	Cnr1	cannabinoid receptor 1 (brain) [Source:MGI Symbol;Acc:MGI:104615]	GO:0016020;GO:0016021;GO:0005886;GO:0007186;GO:0004871;GO:0004930;GO:0007165;GO:0042593;GO:0030426;GO:0030424;GO:0015629;GO:0007413;GO:0007188;GO:0004949;GO:0008144;GO:0002866;GO:0007283;GO:0007568;GO:0007584;GO:0007611;GO:0007613;GO:0010976;GO:0019216;GO:0019233;GO:0031622;GO:0031999;GO:0032228;GO:0032496;GO:0033004;GO:0033602;GO:0035094;GO:0038171;GO:0042220;GO:0043065;GO:0043271;GO:0043278;GO:…	K04277-ko04015 Rap1 signaling pathway;ko04080 Neuroactive ligand-receptor interaction;ko04723 Retrograde endocannabinoid signaling	KOG3656-FOG: 7 transmembrane receptor[R]
ENSMUSG00000093859	4	0	0	0	0	0	0	0	0	2	1	0	Gm7882	predicted gene 7882 [Source:MGI Symbol;Acc:MGI:3647603]	-	-	-
ENSMUSG00000083761	1	1	0	0	1	1	0	3	1	2	3	2	Pgam1-ps1	phosphoglycerate mutase 1, pseudogene 1 [Source:MGI Symbol;Acc:MGI:1933119]	-	-	-
ENSMUSG00000044285	10125	12228	10656	9897	11893	11570	16046	10854	12667	14601	15418	16490	Gm1821	predicted gene 1821 [Source:MGI Symbol;Acc:MGI:3037679]	-	-	-
ENSMUSG00000044286	0	0	0	0	0	0	0	0	0	0	0	0	Olfr221	olfactory receptor 221 [Source:MGI Symbol;Acc:MGI:3030055]	GO:0016020;GO:0016021;GO:0005886;GO:0007186;GO:0004871;GO:0004930;GO:0007165;GO:0004984;GO:0005549;GO:0007608;GO:0050896;GO:0050911	K04257-ko04740 Olfactory transduction	-
ENSMUSG00000108435	16	25	24	29	14	14	8	16	19	32	16	7	Gm45051	predicted gene 45051 [Source:MGI Symbol;Acc:MGI:5753627]	-	-	-
ENSMUSG00000006958	155	146	207	137	142	178	117	43	133	115	167	111	Chrd	chordin [Source:MGI Symbol;Acc:MGI:1313268]	GO:0005615;GO:0008201;GO:0007275;GO:0005576;GO:0001649;GO:0030336;GO:0007417;GO:0001501;GO:0030900;GO:0030514;GO:0007389;GO:0045545;GO:0045785;GO:0009953;GO:0001707;GO:0001702;GO:0045668;GO:0002053;GO:0021919	K04657-ko04350 TGF-beta signaling pathway	-
ENSMUSG00000087577	1	0	0	1	0	0	0	0	1	0	0	0	Gm13299	predicted gene 13299 [Source:MGI Symbol;Acc:MGI:3701133]	-	-	-
ENSMUSG00000087575	1	0	2	0	6	0	0	0	0	0	0	0	Gm12976	predicted gene 12976 [Source:MGI Symbol;Acc:MGI:3650499]	-	-	-
ENSMUSG00000087574	85	104	92	104	111	103	80	76	56	74	67	69	C030037D09Rik	RIKEN cDNA C030037D09 gene [Source:MGI Symbol;Acc:MGI:1924865]	-	-	-
ENSMUSG00000087571	0	0	0	0	0	0	0	0	0	0	0	0	Gm15202	predicted gene 15202 [Source:MGI Symbol;Acc:MGI:3705278]	-	-	-
ENSMUSG00000087570	0	0	0	0	0	0	0	0	0	0	0	0	Gm13647	predicted gene 13647 [Source:MGI Symbol;Acc:MGI:3652030]	-	-	-
ENSMUSG00000087579	14	16	11	27	15	9	48	43	0	30	3	12	1500017E21Rik	RIKEN cDNA 1500017E21 gene [Source:MGI Symbol;Acc:MGI:1919243]	-	-	-
ENSMUSG00000087578	32	42	57	38	44	41	60	21	52	30	40	41	Ccdc142os	coiled-coil domain containing 142, opposite strand [Source:MGI Symbol;Acc:MGI:3783052]	-	-	-
ENSMUSG00000058568	0	0	0	0	0	0	0	0	0	0	0	0	Defb50	defensin beta 50 [Source:MGI Symbol;Acc:MGI:3055870]	GO:0003674;GO:0008150;GO:0005575;GO:0042742;GO:0005576;GO:0006952	-	-
ENSMUSG00000058569	7108	5578	7629	6302	6931	5763	10402	4264	7870	8553	9596	6095	Tmed9	transmembrane p24 trafficking protein 9 [Source:MGI Symbol;Acc:MGI:1914761]	GO:0016020;GO:0016021;GO:0005794;GO:0006810;GO:0015031;GO:0070062;GO:0005783;GO:0005789;GO:0033116;GO:0000139;GO:0007030;GO:0005793;GO:0048205;GO:0019905;GO:0010638	-	KOG1690-emp24/gp25L/p24 family of membrane trafficking proteins[U]
ENSMUSG00000098011	1	0	1	0	0	0	1	0	0	0	0	0	Gm21232	predicted gene, 21232 [Source:MGI Symbol;Acc:MGI:5434587]	-	-	-
ENSMUSG00000058567	0	0	3	4	2	2	0	0	3	1	0	2	Gm2531	predicted gene 2531 [Source:MGI Symbol;Acc:MGI:3780699]	-	-	-
ENSMUSG00000073862	0	0	0	0	0	0	0	0	0	0	0	0	Gm5600	predicted gene 5600 [Source:MGI Symbol;Acc:MGI:3645703]	-	-	-
ENSMUSG00000021583	3468	3883	3688	3707	4135	3727	7286	7027	5250	6534	5833	5567	Erap1	endoplasmic reticulum aminopeptidase 1 [Source:MGI Symbol;Acc:MGI:1933403]	GO:0016020;GO:0016021;GO:0008270;GO:0046872;GO:0005615;GO:0016787;GO:0005737;GO:0008233;GO:0006508;GO:0005576;GO:0008217;GO:0070062;GO:0008237;GO:0005789;GO:0007165;GO:0004177;GO:0002376;GO:0005783;GO:0004175;GO:0002250;GO:0019885;GO:0070006;GO:0007267;GO:0042277;GO:0045766;GO:0043171;GO:0008235;GO:0006509;GO:0005138	-	KOG1046-Puromycin-sensitive aminopeptidase and related aminopeptidases[EO]
ENSMUSG00000073860	0	0	0	0	0	0	0	11	6	7	9	0	Gm829	predicted gene 829 [Source:MGI Symbol;Acc:MGI:2685675]	-	-	-
ENSMUSG00000073867	24	38	46	23	42	33	28	18	31	22	14	22	AA474408	expressed sequence AA474408 [Source:MGI Symbol;Acc:MGI:3034216]	-	-	-
ENSMUSG00000021585	4574	5659	5626	5469	5592	4912	6139	5859	5170	5928	5943	5692	Cast	calpastatin [Source:MGI Symbol;Acc:MGI:1098236]	GO:0005829;GO:0003723;GO:0016020;GO:0005783;GO:0004869;GO:0030414;GO:0010466;GO:0030163;GO:0045296;GO:0010859;GO:0097340;GO:2000675	-	-
ENSMUSG00000021589	362	262	404	340	325	290	283	219	225	184	233	248	Rhobtb3	Rho-related BTB domain containing 3 [Source:MGI Symbol;Acc:MGI:1920546]	GO:0005794;GO:0016787;GO:0005515;GO:0005737;GO:0006810;GO:0000166;GO:0005524;GO:0070062;GO:0003924;GO:0017137;GO:0016887;GO:0016192;GO:0005829;GO:0008584;GO:0042147;GO:0005525	-	KOG0393-Ras-related small GTPase, Rho type[R]
ENSMUSG00000081345	0	0	0	0	0	0	0	0	0	0	0	0	Olfr1159-ps1	olfactory receptor 1159, pseudogene 1 [Source:MGI Symbol;Acc:MGI:3030993]	-	-	-
ENSMUSG00000022085	2	3	2	0	1	2	0	0	0	0	0	0	Pebp4	phosphatidylethanolamine binding protein 4 [Source:MGI Symbol;Acc:MGI:1920773]	GO:0070062	-	KOG3346-Phosphatidylethanolamine binding protein[R]
ENSMUSG00000081343	6	6	10	20	2	10	18	6	9	4	11	4	Gm16071	predicted gene 16071 [Source:MGI Symbol;Acc:MGI:3801777]	-	-	-
ENSMUSG00000097309	56	71	74	65	81	62	48	44	36	45	29	46	Gm17249	predicted gene, 17249 [Source:MGI Symbol;Acc:MGI:4936883]	-	-	-
ENSMUSG00000097264	0	0	0	0	0	0	0	0	0	0	0	0	Rpl31-ps24	ribosomal protein L31, pseudogene 24 [Source:MGI Symbol;Acc:MGI:3648658]	-	-	-
ENSMUSG00000070075	0	0	0	0	0	0	0	0	0	0	0	0	Mir490	microRNA 490 [Source:MGI Symbol;Acc:MGI:3629662]	-	-	-
ENSMUSG00000088342	0	0	0	0	0	0	0	0	0	1	0	0	Gm22340	predicted gene, 22340 [Source:MGI Symbol;Acc:MGI:5452117]	-	-	-
ENSMUSG00000030889	607	805	854	798	635	695	388	413	494	550	402	582	Vwa3a	von Willebrand factor A domain containing 3A [Source:MGI Symbol;Acc:MGI:3041229]	GO:0003674;GO:0008150;GO:0005575	-	-
ENSMUSG00000030888	66	59	62	65	76	75	64	46	57	56	91	51	Rrp8	ribosomal RNA processing 8, methyltransferase, homolog (yeast) [Source:MGI Symbol;Acc:MGI:1914251]	GO:0016740;GO:0005634;GO:0005829;GO:0006355;GO:0003723;GO:0005886;GO:0006351;GO:0016569;GO:0042149;GO:0008168;GO:0032259;GO:0005730;GO:0006364;GO:0035064;GO:0071158;GO:0072332;GO:0000183;GO:0005677;GO:0033553;GO:0008757;GO:0046015	-	KOG3045-Predicted RNA methylase involved in rRNA processing[A]
ENSMUSG00000086190	0	0	0	0	0	0	0	0	0	0	0	0	4930579M01Rik	RIKEN cDNA 4930579M01 gene [Source:MGI Symbol;Acc:MGI:1923153]	-	-	-
ENSMUSG00000086191	20	16	22	10	14	19	16	7	12	11	8	13	Zfp652os	zinc finger protein 652, opposite strand [Source:MGI Symbol;Acc:MGI:3044900]	-	-	-
ENSMUSG00000086196	4	2	2	2	0	2	28	22	42	29	108	49	Gm13571	predicted gene 13571 [Source:MGI Symbol;Acc:MGI:3652223]	-	-	-
ENSMUSG00000086197	0	0	0	0	0	0	0	0	0	0	0	0	Gm13976	predicted gene 13976 [Source:MGI Symbol;Acc:MGI:3651280]	-	-	-
ENSMUSG00000086194	6	2	6	7	6	6	10	5	3	8	3	10	Gm16329	predicted gene 16329 [Source:MGI Symbol;Acc:MGI:3840126]	-	-	-
ENSMUSG00000086195	0	0	0	0	0	0	0	0	0	0	0	0	Gm6152	predicted gene 6152 [Source:MGI Symbol;Acc:MGI:3648859]	-	-	-
ENSMUSG00000030881	2221	2074	2437	1933	1785	1517	1816	1144	1605	1638	1686	1574	Arfip2	ADP-ribosylation factor interacting protein 2 [Source:MGI Symbol;Acc:MGI:1924182]	GO:0005515;GO:0005737;GO:0019904;GO:0070273;GO:0042802;GO:0005938;GO:0045296;GO:0032588;GO:0030742;GO:0001726;GO:0030036;GO:0034315;GO:0031529	-	KOG3876-Arfaptin and related proteins[T]
ENSMUSG00000026753	2526	2449	2010	1902	2392	2164	2211	2990	2408	1830	2775	2416	Ppp6c	protein phosphatase 6, catalytic subunit [Source:MGI Symbol;Acc:MGI:1915107]	GO:0046872;GO:0016787;GO:0005829;GO:0005737;GO:0004721;GO:0007049;GO:0006470;GO:0004722	-	KOG0371-Serine/threonine protein phosphatase 2A, catalytic subunit[T]
ENSMUSG00000026750	3544	2649	3598	3132	3487	2695	6174	3018	4337	5302	5398	3370	Psmb7	proteasome (prosome, macropain) subunit, beta type 7 [Source:MGI Symbol;Acc:MGI:107637]	GO:0016787;GO:0005634;GO:0005654;GO:0005829;GO:0008233;GO:0006508;GO:0005737;GO:0070062;GO:0004298;GO:0051603;GO:0005839;GO:0004175;GO:0000502;GO:1903955	K02739-ko03050 Proteasome	KOG0173-20S proteasome, regulatory subunit beta type PSMB7/PSMB10/PUP1[O]
ENSMUSG00000026751	0	0	0	2	4	0	2	0	0	0	4	0	Nr5a1	nuclear receptor subfamily 5, group A, member 1 [Source:MGI Symbol;Acc:MGI:1346833]	GO:0005634;GO:0003700;GO:0006355;GO:0008270;GO:0046872;GO:0003677;GO:0043565;GO:0005515;GO:0003682;GO:0045944;GO:0006351;GO:0008289;GO:0051457;GO:0010628;GO:0045893;GO:0000977;GO:0003707;GO:0043401;GO:0030522;GO:0006357;GO:0019899;GO:0008584;GO:0008585;GO:0042445;GO:0030154;GO:0022414;GO:0005543;GO:0010259;GO:0090575;GO:0007530;GO:0030325;GO:2000020;GO:0004879;GO:0003705;GO:0009888;GO:0000980;GO:…	-	KOG4218-Nuclear hormone receptor betaFTZ-F1[K]
ENSMUSG00000030884	4411	4032	4572	4199	4686	4004	5494	3994	4620	4949	5032	4149	Uqcrc2	ubiquinol cytochrome c reductase core protein 2 [Source:MGI Symbol;Acc:MGI:1914253]	GO:0016020;GO:0005654;GO:0046872;GO:0006508;GO:0003824;GO:0055114;GO:0070062;GO:0004222;GO:0005739;GO:0005743;GO:0070469;GO:0006627;GO:0008270;GO:0043209;GO:0005750;GO:0032403	K00415-ko00190 Oxidative phosphorylation;ko04260 Cardiac muscle contraction;ko05010 Alzheimer's disease;ko05012 Parkinson's disease;ko05016 Huntington's disease;ko04932 Non-alcoholic fatty liver disease (NAFLD)	KOG2583-Ubiquinol cytochrome c reductase, subunit QCR2[C]
ENSMUSG00000026754	611	874	741	734	761	647	680	550	613	714	734	751	Golga1	golgi autoantigen, golgin subfamily a, 1 [Source:MGI Symbol;Acc:MGI:1924149]	GO:0016020;GO:0005794;GO:0008150;GO:0032580;GO:0000042;GO:0005802;GO:0048471;GO:0005515	-	-
ENSMUSG00000026755	2236	2110	2322	2001	2098	2057	2652	1904	2154	2551	2595	2037	Arpc5l	actin related protein 2/3 complex, subunit 5-like [Source:MGI Symbol;Acc:MGI:1921442]	GO:0005737;GO:0005925;GO:0034314;GO:0005885;GO:0070062;GO:0015629;GO:0003779;GO:0005856;GO:0030833;GO:0051015;GO:0016477	K05754-ko04144 Endocytosis;ko04810 Regulation of actin cytoskeleton;ko04666 Fc gamma R-mediated phagocytosis;ko05130 Pathogenic Escherichia coli infection;ko05132 Salmonella infection;ko05131 Shigellosis;ko05100 Bacterial invasion of epithelial cells	KOG3380-Actin-related protein Arp2/3 complex, subunit ARPC5[Z]
ENSMUSG00000059218	0	0	0	0	0	0	0	0	0	0	0	0	Gm13084	predicted gene 13084 [Source:MGI Symbol;Acc:MGI:3650237]	GO:0003674;GO:0008150;GO:0005575;GO:0043066;GO:0045892;GO:0008284;GO:0045596	-	-
ENSMUSG00000070072	0	0	0	0	0	0	0	0	0	0	0	0	Mir433	microRNA 433 [Source:MGI Symbol;Acc:MGI:3619404]	-	-	-
ENSMUSG00000093363	0	0	0	0	0	0	0	0	0	0	0	0	Gm22002	predicted gene, 22002 [Source:MGI Symbol;Acc:MGI:5451779]	-	-	-
ENSMUSG00000059213	2	6	6	0	4	2	8	4	4	8	4	6	Ddn	dendrin [Source:MGI Symbol;Acc:MGI:108101]	GO:0016020;GO:0005886;GO:0005634;GO:0005737;GO:0045944;GO:0000978;GO:0005783;GO:0005789;GO:0030425;GO:0042995;GO:0043204;GO:0000982;GO:0032591	-	-
ENSMUSG00000074846	54	1	1	40	5	47	1	25	42	46	1	1	Gm10774	predicted pseudogene 10774 [Source:MGI Symbol;Acc:MGI:3642325]	-	-	-
ENSMUSG00000093362	0	0	0	0	0	0	0	0	0	0	0	0	Gm22802	predicted gene, 22802 [Source:MGI Symbol;Acc:MGI:5452579]	-	-	-
ENSMUSG00000075833	0	0	0	0	0	0	0	0	0	0	0	0	Gm22003	predicted gene, 22003 [Source:MGI Symbol;Acc:MGI:5451780]	-	-	-
ENSMUSG00000075832	0	0	0	0	0	0	0	0	0	0	0	0	Gm22004	predicted gene, 22004 [Source:MGI Symbol;Acc:MGI:5451781]	-	-	-
ENSMUSG00000075837	0	0	0	0	0	0	0	0	0	0	0	0	Gm22005	predicted gene, 22005 [Source:MGI Symbol;Acc:MGI:5451782]	-	-	-
ENSMUSG00000070078	0	0	0	0	0	0	0	0	0	0	0	0	Mir463	microRNA 463 [Source:MGI Symbol;Acc:MGI:3619451]	-	-	-
ENSMUSG00000086224	0	0	0	0	0	0	0	0	0	0	0	0	2700069I18Rik	RIKEN cDNA 2700069I18 gene [Source:MGI Symbol;Acc:MGI:1919858]	-	-	-
ENSMUSG00000086225	0	0	0	0	0	0	0	0	0	0	0	0	Gm8661	predicted gene 8661 [Source:MGI Symbol;Acc:MGI:3645695]	-	-	-
ENSMUSG00000086226	0	0	0	0	0	0	0	1	0	0	0	0	Gm12660	predicted gene 12660 [Source:MGI Symbol;Acc:MGI:3650844]	-	-	-
ENSMUSG00000086227	0	0	0	0	0	0	0	0	0	0	0	0	Gm11820	predicted gene 11820 [Source:MGI Symbol;Acc:MGI:3650049]	-	-	-
ENSMUSG00000086220	0	0	0	0	0	0	0	0	0	0	0	0	Gm16599	predicted gene, 16599 [Source:MGI Symbol;Acc:MGI:4439523]	-	-	-
ENSMUSG00000086221	0	0	0	0	0	0	0	0	0	0	0	0	4930412B13Rik	RIKEN cDNA 4930412B13 gene [Source:MGI Symbol;Acc:MGI:1921188]	-	-	-
ENSMUSG00000086222	0	0	0	0	0	2	0	0	2	0	3	3	Gm11665	predicted gene 11665 [Source:MGI Symbol;Acc:MGI:3650128]	-	-	-
ENSMUSG00000083954	0	0	0	0	0	0	0	0	0	0	0	0	Gm12179	predicted gene 12179 [Source:MGI Symbol;Acc:MGI:3651494]	-	-	-
ENSMUSG00000086228	12	8	12	14	5	8	5	2	6	4	10	5	Ubap1l	ubiquitin-associated protein 1-like [Source:MGI Symbol;Acc:MGI:2685360]	GO:0043130;GO:0043162;GO:0000813	-	-
ENSMUSG00000003824	99	109	57	63	86	76	156	128	143	147	188	162	Syce2	synaptonemal complex central element protein 2 [Source:MGI Symbol;Acc:MGI:1919096]	GO:0005634;GO:0005515;GO:0005694;GO:0007130;GO:0007049;GO:0051301;GO:0005654;GO:0051321;GO:0000801;GO:0000795	-	-
ENSMUSG00000081643	135	177	143	121	137	129	288	193	174	215	222	152	Gm11605	predicted gene 11605 [Source:MGI Symbol;Acc:MGI:3651339]	-	-	-
ENSMUSG00000081642	0	0	1	1	0	0	1	0	0	2	1	1	Gm13532	predicted gene 13532 [Source:MGI Symbol;Acc:MGI:3651645]	-	-	-
ENSMUSG00000081641	5	0	2	0	0	0	0	0	0	2	4	0	Gm9439	predicted gene 9439 [Source:MGI Symbol;Acc:MGI:3645164]	-	-	-
ENSMUSG00000081640	3	3	6	3	1	6	1	1	1	0	5	1	Rplp0-ps1	ribosomal protein, large, P0, pseudogene 1 [Source:MGI Symbol;Acc:MGI:3648599]	-	-	-
ENSMUSG00000081647	0	2	2	3	0	0	2	2	0	6	4	0	Gm13022	predicted gene 13022 [Source:MGI Symbol;Acc:MGI:3651775]	-	-	-
ENSMUSG00000081646	0	0	0	0	0	0	0	0	0	0	0	0	Gm15060	predicted gene 15060 [Source:MGI Symbol;Acc:MGI:3705758]	-	-	-
ENSMUSG00000081649	0	0	0	0	0	0	0	0	0	0	0	0	Olfr213	olfactory receptor 213 [Source:MGI Symbol;Acc:MGI:3030047]	GO:0016020;GO:0016021;GO:0005886;GO:0007186;GO:0004871;GO:0004930;GO:0007165;GO:0004984;GO:0007608;GO:0050896;GO:0050911	K04257-ko04740 Olfactory transduction	-
ENSMUSG00000081648	12	12	10	9	9	5	5	11	6	5	7	2	Gm13423	predicted gene 13423 [Source:MGI Symbol;Acc:MGI:3650165]	-	-	-
ENSMUSG00000094678	0	0	0	0	0	0	0	2	0	0	4	0	Olfr857	olfactory receptor 857 [Source:MGI Symbol;Acc:MGI:3030691]	GO:0016020;GO:0016021;GO:0005886;GO:0007186;GO:0004871;GO:0004930;GO:0007165;GO:0004984;GO:0007608;GO:0050896;GO:0050911	K04257-ko04740 Olfactory transduction	-
ENSMUSG00000085552	0	0	0	0	0	0	0	0	0	0	0	0	Gm21990	predicted gene 21990 [Source:MGI Symbol;Acc:MGI:5439459]	-	-	-
ENSMUSG00000085551	10	4	4	0	8	3	0	0	0	0	2	0	1810063I02Rik	RIKEN cDNA 1810063I02 gene [Source:MGI Symbol;Acc:MGI:1917104]	-	-	-
ENSMUSG00000085550	10	4	0	12	4	18	0	0	6	2	4	0	Gm15658	predicted gene 15658 [Source:MGI Symbol;Acc:MGI:3783101]	-	-	-
ENSMUSG00000085556	0	0	0	0	0	0	0	0	0	0	0	0	Gm15020	predicted gene 15020 [Source:MGI Symbol;Acc:MGI:3708106]	-	-	-
ENSMUSG00000085555	0	0	0	0	0	0	0	0	0	0	0	0	2610035F20Rik	RIKEN cDNA 2610035F20 gene [Source:MGI Symbol;Acc:MGI:1916498]	-	-	-
ENSMUSG00000004446	590	577	592	466	498	507	1912	1271	1068	1584	1448	1091	Bid	BH3 interacting domain death agonist [Source:MGI Symbol;Acc:MGI:108093]	GO:0016020;GO:0005829;GO:0005515;GO:0005737;GO:0046982;GO:0070062;GO:0042981;GO:0005739;GO:0006915;GO:0043065;GO:0006919;GO:0031966;GO:0042127;GO:0032461;GO:0042775;GO:2000045;GO:0008637;GO:0097345;GO:2001235;GO:0001836;GO:0006626;GO:0090150;GO:0031625;GO:2001238;GO:0097191;GO:0032464;GO:0090200;GO:2000271;GO:0097284;GO:0042770;GO:1902108;GO:1902230;GO:0010918;GO:0032459;GO:0051260;GO:0032592;GO:…	K04726-ko04071 Sphingolipid signaling pathway;ko04210 Apoptosis;ko04215 Apoptosis - multiple species;ko04115 p53 signaling pathway;ko04650 Natural killer cell mediated cytotoxicity;ko05200 Pathways in cancer;ko05010 Alzheimer's disease;ko05014 Amyotrophic lateral sclerosis (ALS);ko05416 Viral myocarditis;ko04932 Non-alcoholic fatty liver disease (NAFLD);ko05152 Tuberculosis;ko01524 Platinum drug …	-
ENSMUSG00000098550	1	1	1	1	1	1	1	1	1	1	1	1	Mir7079	microRNA 7079 [Source:MGI Symbol;Acc:MGI:5530660]	-	-	-
ENSMUSG00000094672	0	0	0	0	0	0	0	0	0	0	0	0	Vmn2r25	vomeronasal 2, receptor 25 [Source:MGI Symbol;Acc:MGI:3644645]	GO:0016020;GO:0016021;GO:0003674;GO:0005886;GO:0008150;GO:0005575;GO:0007186;GO:0004871;GO:0004930;GO:0007165	-	KOG1056-Glutamate-gated metabotropic ion channel receptor subunit GRM2 and related subunits, G-protein coupled receptor superfamily[PT]
ENSMUSG00000094673	0	0	0	0	0	0	0	0	0	0	0	0	Olfr1354	olfactory receptor 1354 [Source:MGI Symbol;Acc:MGI:3031188]	GO:0016020;GO:0016021;GO:0005886;GO:0007186;GO:0004871;GO:0004930;GO:0007165;GO:0004984;GO:0007608;GO:0050896;GO:0050911	-	-
ENSMUSG00000098555	0	0	0	0	0	0	0	0	0	0	0	0	Mir6341	microRNA 6341 [Source:MGI Symbol;Acc:MGI:5530644]	-	-	-
ENSMUSG00000094675	0	0	0	0	0	0	0	0	0	0	0	0	Astx4b	amplified spermatogenic transcripts X encoded 4B [Source:MGI Symbol;Acc:MGI:3705312]	-	-	-
ENSMUSG00000098557	5021	4842	5562	3851	5501	4756	5430	4747	4901	4592	5579	4375	Kctd12	potassium channel tetramerisation domain containing 12 [Source:MGI Symbol;Acc:MGI:2145823]	GO:0051260;GO:0003723;GO:0042802;GO:0070062	-	-
ENSMUSG00000094677	0	0	1	0	0	0	0	0	0	0	0	0	Gm22008	predicted gene, 22008 [Source:MGI Symbol;Acc:MGI:5451785]	-	-	-
ENSMUSG00000028937	6211	6244	6572	5888	6169	5977	7268	4104	6316	6147	7013	5511	Acot7	acyl-CoA thioesterase 7 [Source:MGI Symbol;Acc:MGI:1917275]	GO:0016787;GO:0005654;GO:0005829;GO:0005737;GO:0042803;GO:0070062;GO:0044297;GO:0043005;GO:0015937;GO:0052689;GO:0009062;GO:0016290;GO:0102991;GO:0000062;GO:0036042;GO:0036114;GO:0036116;GO:0051792;GO:1900535;GO:0047617	K17360-ko00062 Fatty acid elongation;ko01040 Biosynthesis of unsaturated fatty acids	KOG2763-Acyl-CoA thioesterase[I]
ENSMUSG00000108628	0	0	0	1	1	0	1	0	2	0	0	0	Gm5037	predicted gene 5037 [Source:MGI Symbol;Acc:MGI:3648478]	-	-	-
ENSMUSG00000089416	0	0	0	0	0	0	0	0	0	0	0	0	Gm22116	predicted gene, 22116 [Source:MGI Symbol;Acc:MGI:5451893]	-	-	-
ENSMUSG00000089417	137	142	132	198	273	153	90	43	69	57	117	48	Gm22009	predicted gene, 22009 [Source:MGI Symbol;Acc:MGI:5451786]	-	-	-
ENSMUSG00000089414	0	0	0	0	0	0	0	0	0	0	0	0	Gm22010	predicted gene, 22010 [Source:MGI Symbol;Acc:MGI:5451787]	-	-	-
ENSMUSG00000089415	0	0	0	0	0	0	0	0	0	0	0	0	Gm22011	predicted gene, 22011 [Source:MGI Symbol;Acc:MGI:5451788]	-	-	-
ENSMUSG00000089413	0	0	0	0	0	0	0	0	0	0	0	0	Gm22013	predicted gene, 22013 [Source:MGI Symbol;Acc:MGI:5451790]	-	-	-
ENSMUSG00000089410	0	0	0	0	0	0	0	0	0	0	0	0	Gm22014	predicted gene, 22014 [Source:MGI Symbol;Acc:MGI:5451791]	-	-	-
ENSMUSG00000047161	0	0	0	0	0	0	0	0	0	0	0	0	Chst9	carbohydrate (N-acetylgalactosamine 4-0) sulfotransferase 9 [Source:MGI Symbol;Acc:MGI:1918617]	GO:0016020;GO:0016021;GO:0016740;GO:0000139;GO:0005794;GO:0008146;GO:0005975;GO:0016051;GO:0001537;GO:0006790	K09673-ko00513 Various types of N-glycan biosynthesis	KOG4651-Chondroitin 6-sulfotransferase and related sulfotransferases[MW]
ENSMUSG00000077090	0	0	0	0	0	0	0	0	1	0	0	0	Gm22117	predicted gene, 22117 [Source:MGI Symbol;Acc:MGI:5451894]	-	-	-
ENSMUSG00000077096	0	0	0	0	0	0	0	0	0	0	0	0	Gm22015	predicted gene, 22015 [Source:MGI Symbol;Acc:MGI:5451792]	-	-	-
ENSMUSG00000089418	0	0	0	0	0	0	0	0	0	0	0	0	Gm22016	predicted gene, 22016 [Source:MGI Symbol;Acc:MGI:5451793]	-	-	-
ENSMUSG00000085885	0	0	0	0	0	2	0	0	0	0	0	0	Gm11906	predicted gene 11906 [Source:MGI Symbol;Acc:MGI:3705114]	-	-	-
ENSMUSG00000085884	0	0	5	4	0	2	3	0	1	3	2	0	Gm15342	predicted gene 15342 [Source:MGI Symbol;Acc:MGI:3705188]	-	-	-
ENSMUSG00000085887	158	162	93	138	166	197	350	352	206	357	208	195	Arhgap27os3	Rho GTPase activating protein 27, opposite strand 3 [Source:MGI Symbol;Acc:MGI:3650159]	-	-	-
ENSMUSG00000085886	4	2	4	5	5	1	2	2	0	4	0	6	D030047H15Rik	RIKEN cDNA D030047H15 gene [Source:MGI Symbol;Acc:MGI:3698136]	-	-	-
ENSMUSG00000085881	107	85	133	116	98	118	35	24	51	22	26	24	Gm15912	predicted gene 15912 [Source:MGI Symbol;Acc:MGI:3801895]	-	-	-
ENSMUSG00000085880	0	2	2	2	2	0	5	7	3	13	6	4	Gm15229	predicted gene 15229 [Source:MGI Symbol;Acc:MGI:3644786]	-	-	-
ENSMUSG00000085883	0	0	0	0	0	0	0	0	0	0	0	0	Gm3848	predicted gene 3848 [Source:MGI Symbol;Acc:MGI:3782020]	-	-	-
ENSMUSG00000085882	997	1116	799	892	929	850	670	504	778	518	769	683	2610507I01Rik	RIKEN cDNA 2610507I01 gene [Source:MGI Symbol;Acc:MGI:1919453]	-	-	-
ENSMUSG00000085889	0	0	0	0	0	0	0	0	0	0	0	0	1700054M17Rik	RIKEN cDNA 1700054M17 gene [Source:MGI Symbol;Acc:MGI:1920608]	-	-	-
ENSMUSG00000085888	0	2	0	3	3	0	0	0	0	0	0	0	Gm12224	predicted gene 12224 [Source:MGI Symbol;Acc:MGI:3651369]	-	-	-
ENSMUSG00000029919	127	109	72	73	105	116	340	285	375	227	391	359	Hpgds	hematopoietic prostaglandin D synthase [Source:MGI Symbol;Acc:MGI:1859384]	GO:0016740;GO:0005737;GO:0016853;GO:0042803;GO:0004364;GO:0006629;GO:0000287;GO:0006631;GO:0006633;GO:0005509;GO:2000255;GO:0004667;GO:0001516;GO:0006693	K04097-ko00590 Arachidonic acid metabolism;ko00480 Glutathione metabolism;ko00980 Metabolism of xenobiotics by cytochrome P450;ko00982 Drug metabolism - cytochrome P450;ko05204 Chemical carcinogenesis	KOG1695-Glutathione S-transferase[O]
ENSMUSG00000029918	937	876	1014	847	847	803	1100	870	830	918	894	818	Mrps33	mitochondrial ribosomal protein S33 [Source:MGI Symbol;Acc:MGI:1338046]	GO:0003674;GO:0008150;GO:0005840;GO:0005739;GO:0030529	-	KOG4104-Ganglioside-induced differentiation associated protein 3[T]
ENSMUSG00000029915	144	135	114	122	111	105	1825	1726	1080	1898	1720	967	Clec5a	C-type lectin domain family 5, member a [Source:MGI Symbol;Acc:MGI:1345151]	GO:0016020;GO:0016021;GO:0005886;GO:0030246;GO:0002376;GO:0045087;GO:0046718;GO:0009986;GO:0005515;GO:0043066;GO:0001618;GO:0030099;GO:0033033;GO:0050715;GO:0002076	-	KOG4297-C-type lectin[TV]
ENSMUSG00000029917	0	0	0	0	0	0	0	0	0	0	0	0	C130060K24Rik	RIKEN cDNA C130060K24 gene [Source:MGI Symbol;Acc:MGI:2441881]	GO:0016020;GO:0016021;GO:0007186;GO:0004930;GO:0004871;GO:0007165;GO:0004983;GO:0007218;GO:0005887;GO:0042277;GO:0032870;GO:1901652	-	KOG3656-FOG: 7 transmembrane receptor[R]
ENSMUSG00000029916	1042	933	1039	960	1053	964	926	664	861	878	902	766	Agk	acylglycerol kinase [Source:MGI Symbol;Acc:MGI:1917173]	GO:0016020;GO:0016740;GO:0000166;GO:0005524;GO:0016301;GO:0016310;GO:0008152;GO:0043231;GO:0003951;GO:0005739;GO:0004143;GO:0031966;GO:0046834;GO:0001727;GO:0046513;GO:0001729;GO:0047620;GO:0046486	K09881-ko00561 Glycerolipid metabolism	KOG4435-Predicted lipid kinase[IT]
ENSMUSG00000029911	674	717	981	715	864	550	1069	824	648	906	808	740	Ssbp1	single-stranded DNA binding protein 1 [Source:MGI Symbol;Acc:MGI:1920040]	GO:0003677;GO:0005739;GO:0006260;GO:0003697;GO:0005634;GO:0003723;GO:0003682;GO:0070062;GO:0070584;GO:0042645;GO:0051096	K03111-ko03030 DNA replication;ko03430 Mismatch repair;ko03440 Homologous recombination	KOG1653-Single-stranded DNA-binding protein[L]
ENSMUSG00000029910	442	491	469	447	475	401	759	925	586	694	709	617	Mad2l1	MAD2 mitotic arrest deficient-like 1 [Source:MGI Symbol;Acc:MGI:1860374]	GO:0005634;GO:0005654;GO:0048471;GO:0005829;GO:0005737;GO:0005694;GO:0042803;GO:0005856;GO:0043066;GO:0005643;GO:0007049;GO:0051301;GO:0042177;GO:0042802;GO:0000922;GO:0072686;GO:0005515;GO:0045930;GO:0007094;GO:0000775;GO:0090267;GO:0000776;GO:0000777;GO:0007093;GO:0000070;GO:1904667;GO:0045841	K02537-ko04110 Cell cycle;ko04111 Cell cycle - yeast;ko04113 Meiosis - yeast;ko04114 Oocyte meiosis;ko04914 Progesterone-mediated oocyte maturation;ko05166 HTLV-I infection	KOG3285-Spindle assembly checkpoint protein[DZ]
ENSMUSG00000029913	333	353	350	299	351	289	232	201	225	245	194	214	Prdm5	PR domain containing 5 [Source:MGI Symbol;Acc:MGI:1918029]	GO:0016740;GO:0046872;GO:0003677;GO:0005634;GO:0003676;GO:0016604;GO:0006355;GO:0006351;GO:0016569;GO:0008168;GO:0032259;GO:0000978;GO:0005730;GO:0000122;GO:0045892;GO:0043565;GO:0001078;GO:0044212;GO:0000278;GO:0070491;GO:0016575;GO:0051567	-	KOG1721-FOG: Zn-finger[R]
ENSMUSG00000077549	4	2	1	1	5	3	7	0	5	4	6	1	Snord71	small nucleolar RNA, C/D box 71 [Source:MGI Symbol;Acc:MGI:3819554]	-	-	-
ENSMUSG00000070527	64	73	90	84	88	97	67	38	64	74	51	20	Mkrn3	makorin, ring finger protein, 3 [Source:MGI Symbol;Acc:MGI:2181178]	GO:0016740;GO:0008270;GO:0046872;GO:0016567;GO:0042802	-	KOG1039-Predicted E3 ubiquitin ligase[O]
ENSMUSG00000077545	0	1	1	0	0	0	0	1	1	2	0	0	Gm22018	predicted gene, 22018 [Source:MGI Symbol;Acc:MGI:5451795]	-	-	-
ENSMUSG00000077547	0	0	0	0	0	0	0	0	0	0	1	0	Gm22019	predicted gene, 22019 [Source:MGI Symbol;Acc:MGI:5451796]	-	-	-
ENSMUSG00000077546	0	0	0	0	0	0	0	0	0	0	0	0	Gm22020	predicted gene, 22020 [Source:MGI Symbol;Acc:MGI:5451797]	-	-	-
ENSMUSG00000077541	0	0	0	0	0	0	0	0	0	0	0	0	Gm22021	predicted gene, 22021 [Source:MGI Symbol;Acc:MGI:5451798]	-	-	-
ENSMUSG00000077543	0	0	0	0	0	0	0	0	0	0	0	0	Gm22022	predicted gene, 22022 [Source:MGI Symbol;Acc:MGI:5451799]	-	-	-
ENSMUSG00000077542	1	0	0	0	0	0	0	0	0	0	0	0	Gm22023	predicted gene, 22023 [Source:MGI Symbol;Acc:MGI:5451800]	-	-	-
ENSMUSG00000095108	0	0	0	0	0	0	0	0	0	0	0	0	Gm17467	predicted gene, 17467 [Source:MGI Symbol;Acc:MGI:4937101]	-	-	-
ENSMUSG00000084682	0	0	0	0	0	0	0	0	0	0	0	0	Gm22024	predicted gene, 22024 [Source:MGI Symbol;Acc:MGI:5451801]	-	-	-
ENSMUSG00000084683	0	0	0	0	0	0	0	0	0	0	0	0	Gm22025	predicted gene, 22025 [Source:MGI Symbol;Acc:MGI:5451802]	-	-	-
ENSMUSG00000084684	0	0	0	0	0	0	0	0	0	0	0	0	Gm22026	predicted gene, 22026 [Source:MGI Symbol;Acc:MGI:5451803]	-	-	-
ENSMUSG00000084686	3	2	4	5	1	2	9	2	4	5	2	4	Gm22027	predicted gene, 22027 [Source:MGI Symbol;Acc:MGI:5451804]	-	-	-
ENSMUSG00000095101	2	2	2	2	2	1	2	1	2	1	1	1	Gm13285	predicted gene 13285 [Source:MGI Symbol;Acc:MGI:3701981]	GO:0005576;GO:0045087;GO:0005615;GO:0005125;GO:0005126;GO:0005132;GO:0002250;GO:0002286;GO:0002323;GO:0006952;GO:0006959;GO:0019221;GO:0030183;GO:0033141;GO:0042100;GO:0043330;GO:0051607	-	-
ENSMUSG00000006179	29	5	23	16	14	4	35	8	23	18	28	13	Prss16	protease, serine 16 (thymus) [Source:MGI Symbol;Acc:MGI:1859181]	GO:0016787;GO:0008233;GO:0006508;GO:0031410;GO:0005768;GO:0008236;GO:0005764	-	KOG2182-Hydrolytic enzymes of the alpha/beta hydrolase fold[OR]
ENSMUSG00000095103	0	0	0	0	0	0	0	0	0	0	0	1	Gm21171	predicted gene, 21171 [Source:MGI Symbol;Acc:MGI:5434526]	-	-	-
ENSMUSG00000095102	0	0	0	0	0	0	0	0	0	0	0	0	n-R5s167	nuclear encoded rRNA 5S 167 [Source:MGI Symbol;Acc:MGI:4422031]	-	-	-
ENSMUSG00000095105	84	105	96	91	121	123	80	66	67	82	50	64	Edaradd	EDAR (ectodysplasin-A receptor)-associated death domain [Source:MGI Symbol;Acc:MGI:1931001]	GO:0007165	-	-
ENSMUSG00000095104	0	0	0	0	0	0	0	0	0	0	0	0	Esp15	exocrine gland secreted peptide 15 [Source:MGI Symbol;Acc:MGI:3647149]	GO:0016020;GO:0016021;GO:0005615;GO:0008150;GO:0005186	-	-
ENSMUSG00000095107	0	0	0	0	0	0	0	0	0	0	0	0	Vmn2r-ps10	vomeronasal 2, receptor, pseudogene 10 [Source:MGI Symbol;Acc:MGI:3757943]	-	-	-
ENSMUSG00000098083	0	0	0	0	0	0	1	0	1	0	0	0	Gm8957	predicted gene 8957 [Source:MGI Symbol;Acc:MGI:3779827]	-	-	-
ENSMUSG00000098082	1	0	0	0	0	0	2	3	2	2	2	0	Gm20574	predicted gene, 20574 [Source:MGI Symbol;Acc:MGI:5295681]	-	-	-
ENSMUSG00000098081	0	0	0	0	0	0	0	0	1	0	0	0	Gm26913	predicted gene, 26913 [Source:MGI Symbol;Acc:MGI:5504028]	-	-	-
ENSMUSG00000098080	1	1	1	0	0	0	0	0	0	0	1	0	Gm5732	predicted gene 5732 [Source:MGI Symbol;Acc:MGI:3644172]	-	-	-
ENSMUSG00000098087	0	0	0	0	0	0	0	0	0	0	0	0	Gm17750	predicted gene, 17750 [Source:MGI Symbol;Acc:MGI:5009828]	-	-	-
ENSMUSG00000035273	423	485	400	314	441	417	2201	1477	1109	2748	1415	1137	Hpse	heparanase [Source:MGI Symbol;Acc:MGI:1343124]	GO:0016020;GO:0016787;GO:0005634;GO:0005654;GO:0005576;GO:0043231;GO:0005578;GO:0007155;GO:0046983;GO:0005764;GO:0005765;GO:0051897;GO:0045121;GO:0007160;GO:0016798;GO:0030200;GO:0045545;GO:0051798;GO:0033690;GO:0010575;GO:0030194;GO:0042060;GO:0051797;GO:0030305;GO:0060055;GO:0061042	K07964-ko00531 Glycosaminoglycan degradation;ko05205 Proteoglycans in cancer	-
ENSMUSG00000098085	0	0	0	0	0	0	0	0	0	0	0	0	Gm8919	predicted gene 8919 [Source:MGI Symbol;Acc:MGI:3643562]	-	-	-
ENSMUSG00000098084	0	0	0	0	0	0	0	0	0	0	0	0	Gm26914	predicted gene, 26914 [Source:MGI Symbol;Acc:MGI:5504029]	-	-	-
ENSMUSG00000043263	1561	1762	1527	1314	1724	1400	11933	10948	5524	14211	8422	7424	Ifi209	interferon activated gene 209 [Source:MGI Symbol;Acc:MGI:2138243]	GO:0005634;GO:0005829;GO:0003723;GO:0016020;GO:0000122;GO:0000978;GO:0005730;GO:0035458;GO:0008134;GO:0042802;GO:0001078;GO:0001047;GO:0003690	-	-
ENSMUSG00000043262	666	332	759	697	786	585	742	640	673	684	778	325	Uevld	UEV and lactate/malate dehyrogenase domains [Source:MGI Symbol;Acc:MGI:1860490]	GO:0015031;GO:0055114;GO:0003824;GO:0005975;GO:0016616;GO:0070062;GO:0016491;GO:0006464;GO:0019752	-	KOG1495-Lactate dehydrogenase[C]
ENSMUSG00000098089	0	0	0	0	0	0	0	0	0	0	0	0	Gm26915	predicted gene, 26915 [Source:MGI Symbol;Acc:MGI:5504030]	-	-	-
ENSMUSG00000098088	0	3	0	0	0	0	0	0	1	0	4	0	Gm26916	predicted gene, 26916 [Source:MGI Symbol;Acc:MGI:5504031]	-	-	-
ENSMUSG00000043267	0	0	0	0	0	0	0	0	0	0	0	0	Olfr1031	olfactory receptor 1031 [Source:MGI Symbol;Acc:MGI:3030865]	GO:0016020;GO:0016021;GO:0005886;GO:0007186;GO:0004871;GO:0004930;GO:0007165;GO:0004984;GO:0005549;GO:0007608;GO:0050896;GO:0050911	K04257-ko04740 Olfactory transduction	-
ENSMUSG00000080590	0	0	0	0	0	0	0	0	0	0	1	0	Gm22029	predicted gene, 22029 [Source:MGI Symbol;Acc:MGI:5451806]	-	-	-
ENSMUSG00000080592	0	0	0	0	0	0	0	0	0	0	0	0	Gm22030	predicted gene, 22030 [Source:MGI Symbol;Acc:MGI:5451807]	-	-	-
ENSMUSG00000080594	0	0	0	0	0	0	0	0	0	0	0	0	Mir669h	microRNA 669h [Source:MGI Symbol;Acc:MGI:3783386]	-	-	-
ENSMUSG00000080595	0	0	0	0	0	0	0	0	0	0	0	0	Gm22031	predicted gene, 22031 [Source:MGI Symbol;Acc:MGI:5451808]	-	-	-
ENSMUSG00000080596	0	0	0	0	0	0	0	0	0	0	0	0	Gm22032	predicted gene, 22032 [Source:MGI Symbol;Acc:MGI:5451809]	-	-	-
ENSMUSG00000080597	0	2	0	0	0	0	0	0	0	0	0	0	Gm22033	predicted gene, 22033 [Source:MGI Symbol;Acc:MGI:5451810]	-	-	-
ENSMUSG00000073245	0	0	0	0	0	0	0	0	0	0	0	0	Gm14819	predicted gene 14819 [Source:MGI Symbol;Acc:MGI:3801716]	GO:0003674;GO:0005634;GO:0007286	-	-
ENSMUSG00000035279	512	570	752	567	501	473	2319	2855	2082	2778	1963	2093	Ssc5d	scavenger receptor cysteine rich family, 5 domains [Source:MGI Symbol;Acc:MGI:3606211]	GO:0016020;GO:0005515;GO:0005737;GO:0007275;GO:0005576;GO:0005615;GO:0002376;GO:0045087;GO:0006898;GO:0005044;GO:0006952;GO:0005622;GO:0031012;GO:0050830;GO:0050829;GO:2000482;GO:2000483;GO:0001968;GO:0043236;GO:0050840;GO:0042494	-	-
ENSMUSG00000035278	885	761	940	751	877	796	1295	763	929	1159	1072	860	Plekhj1	pleckstrin homology domain containing, family J member 1 [Source:MGI Symbol;Acc:MGI:1925920]	GO:0003674;GO:0005829;GO:0005802;GO:0042147;GO:0005769;GO:0055037;GO:0007032;GO:0001881	-	-
ENSMUSG00000000125	4	6	0	12	0	2	4	0	0	2	0	4	Wnt3	wingless-type MMTV integration site family, member 3 [Source:MGI Symbol;Acc:MGI:98955]	GO:0005576;GO:0005615;GO:0005102;GO:0007275;GO:0016055;GO:0005578;GO:0010628;GO:2000273;GO:0000902;GO:0009952;GO:0005515;GO:0050767;GO:0005109;GO:0048018;GO:0044338;GO:0044339;GO:0060070;GO:0060174;GO:0061180;GO:0072089;GO:1904954;GO:1905474;GO:0005737;GO:0035116;GO:0060173;GO:0009887;GO:0060323;GO:0007165;GO:0007411;GO:0048843;GO:0035115;GO:0007267;GO:0045165;GO:0001707;GO:0005788;GO:0009948;GO:…	K00312-ko04310 Wnt signaling pathway;ko04390 Hippo signaling pathway;ko04150 mTOR signaling pathway;ko04550 Signaling pathways regulating pluripotency of stem cells;ko04916 Melanogenesis;ko05200 Pathways in cancer;ko05206 MicroRNAs in cancer;ko05205 Proteoglycans in cancer;ko05217 Basal cell carcinoma;ko05224 Breast cancer;ko05166 HTLV-I infection	KOG3913-Wnt family of developmental regulators[T]
ENSMUSG00000044533	19446	18941	22141	18031	18909	16924	34845	27813	26058	28391	33301	24744	Rps2	ribosomal protein S2 [Source:MGI Symbol;Acc:MGI:105110]	GO:0003735;GO:0006412;GO:0005840;GO:0003723;GO:0030529;GO:0015935;GO:0005634;GO:0005654;GO:0005925;GO:0016020;GO:0070062;GO:0019899;GO:0003729;GO:0045296;GO:0022627;GO:0071353;GO:0017134;GO:0032403;GO:0000028;GO:0001731;GO:0045471	K02981-ko03010 Ribosome	KOG0877-40S ribosomal protein S2/30S ribosomal protein S5[J]
ENSMUSG00000034435	970	1061	1165	1102	1117	1097	903	774	902	989	909	960	Tmem30b	transmembrane protein 30B [Source:MGI Symbol;Acc:MGI:2442082]	GO:0016020;GO:0016021;GO:0003674;GO:0005886;GO:0005575;GO:0006810;GO:0006869;GO:0070863	-	KOG2952-Cell cycle control protein[DKT]
ENSMUSG00000034437	27	20	38	33	28	14	50	22	27	33	31	16	Gm9761	predicted gene 9761 [Source:MGI Symbol;Acc:MGI:3708640]	-	-	-
ENSMUSG00000034430	844	725	917	930	1016	807	816	583	771	745	881	1014	Zxdc	ZXD family zinc finger C [Source:MGI Symbol;Acc:MGI:1933108]	GO:0046872;GO:0005634;GO:0003676;GO:0006355;GO:0006351;GO:0003700;GO:0045893;GO:0005575;GO:0070742;GO:0030275	-	KOG1721-FOG: Zn-finger[R]
ENSMUSG00000083489	0	0	0	2	0	0	0	0	0	3	0	0	Gm11784	predicted gene 11784 [Source:MGI Symbol;Acc:MGI:3649457]	-	-	-
ENSMUSG00000083488	0	0	0	0	0	0	0	0	0	0	0	0	Gm8534	predicted gene 8534 [Source:MGI Symbol;Acc:MGI:3648661]	-	-	-
ENSMUSG00000083487	0	0	0	0	0	0	0	0	0	0	0	0	Gm13888	predicted gene 13888 [Source:MGI Symbol;Acc:MGI:3651975]	-	-	-
ENSMUSG00000083486	0	0	0	0	0	0	0	0	0	0	0	0	Gm14521	predicted gene 14521 [Source:MGI Symbol;Acc:MGI:3705887]	-	-	-
ENSMUSG00000083485	1	0	0	0	0	0	0	0	0	0	0	0	Gm12308	predicted gene 12308 [Source:MGI Symbol;Acc:MGI:3650268]	-	-	-
ENSMUSG00000083484	0	0	0	0	0	0	0	0	0	0	0	0	Gm14574	predicted gene 14574 [Source:MGI Symbol;Acc:MGI:3705688]	-	-	-
ENSMUSG00000034438	567	397	324	313	464	589	1955	1422	1192	2010	1161	1042	Gbp8	guanylate-binding protein 8 [Source:MGI Symbol;Acc:MGI:1923324]	GO:0003674;GO:0005575;GO:0000166;GO:0003924;GO:0005525;GO:0071346	-	KOG2037-Guanylate-binding protein[R]
ENSMUSG00000083482	0	0	0	0	0	0	0	0	0	0	1	0	Gm14706	predicted gene 14706 [Source:MGI Symbol;Acc:MGI:3646357]	-	-	-
ENSMUSG00000083481	11	4	18	8	9	9	8	3	8	10	15	5	Rps8-ps2	ribosomal protein S8, pseudogene 2 [Source:MGI Symbol;Acc:MGI:3649696]	-	-	-
ENSMUSG00000074011	0	0	0	0	0	0	0	0	0	0	0	0	Gm7682	predicted gene 7682 [Source:MGI Symbol;Acc:MGI:3779756]	GO:0003674;GO:0008150;GO:0005575;GO:0043066;GO:0045892;GO:0008284;GO:0045596	-	-
ENSMUSG00000023057	2	0	0	4	7	0	0	0	2	0	0	0	Fabp2	fatty acid binding protein 2, intestinal [Source:MGI Symbol;Acc:MGI:95478]	GO:0005215;GO:0006810;GO:0005737;GO:0008289;GO:0005622;GO:0005504	K08751-ko03320 PPAR signaling pathway;ko04975 Fat digestion and absorption	KOG4015-Fatty acid-binding protein FABP[I]
ENSMUSG00000112988	0	0	0	0	0	0	0	0	0	0	0	0	AC161052.1	-	-	-	-
ENSMUSG00000067835	0	0	0	0	0	0	0	0	0	0	0	0	Gm14661	predicted gene 14661 [Source:MGI Symbol;Acc:MGI:3641636]	-	-	-
ENSMUSG00000068129	124	132	143	138	241	297	646	488	243	689	274	332	Cst7	cystatin F (leukocystatin) [Source:MGI Symbol;Acc:MGI:1298217]	GO:0005576;GO:0010951;GO:0004869;GO:0030414;GO:0010466	-	-
ENSMUSG00000087908	0	0	0	0	0	0	0	0	0	0	0	0	Gm22034	predicted gene, 22034 [Source:MGI Symbol;Acc:MGI:5451811]	-	-	-
ENSMUSG00000087909	0	0	0	0	0	0	0	0	0	0	0	0	Gm22035	predicted gene, 22035 [Source:MGI Symbol;Acc:MGI:5451812]	-	-	-
ENSMUSG00000087904	0	0	0	0	0	0	0	0	0	0	0	0	Gm22036	predicted gene, 22036 [Source:MGI Symbol;Acc:MGI:5451813]	-	-	-
ENSMUSG00000087905	0	0	0	0	0	0	0	0	0	0	0	0	Gm22037	predicted gene, 22037 [Source:MGI Symbol;Acc:MGI:5451814]	-	-	-
ENSMUSG00000087902	0	0	0	0	0	0	0	0	0	0	0	0	Gm22038	predicted gene, 22038 [Source:MGI Symbol;Acc:MGI:5451815]	-	-	-
ENSMUSG00000087903	0	0	0	0	0	0	0	0	0	0	0	0	Gm22039	predicted gene, 22039 [Source:MGI Symbol;Acc:MGI:5451816]	-	-	-
ENSMUSG00000113490	0	0	0	0	0	0	0	0	0	0	0	0	CT485612.5	-	-	-	-
ENSMUSG00000053914	11	4	4	2	10	12	11	10	16	8	10	2	Kdm4d	lysine (K)-specific demethylase 4D [Source:MGI Symbol;Acc:MGI:3606484]	GO:0046872;GO:0005634;GO:0006355;GO:0016491;GO:0055114;GO:0001932;GO:0006351;GO:0016569;GO:0072562;GO:0051213;GO:0035563;GO:0035861;GO:0003684;GO:0006974;GO:0000724;GO:0031490;GO:0071479;GO:0005721;GO:0032452;GO:0032454;GO:0033169;GO:1900113;GO:2001034	-	KOG0958-DNA damage-responsive repressor GIS1/RPH1, jumonji superfamily[L]
ENSMUSG00000053916	181	135	185	179	170	156	228	124	188	218	203	161	Nanp	N-acetylneuraminic acid phosphatase [Source:MGI Symbol;Acc:MGI:1914561]	GO:0016787;GO:0005575;GO:0008152;GO:0005975;GO:0016311;GO:0006045;GO:0050124;GO:0046380	K01097-ko00520 Amino sugar and nucleotide sugar metabolism	KOG3085-Predicted hydrolase (HAD superfamily)[R]
ENSMUSG00000017723	26735	30364	33577	28109	26235	28513	22841	14344	21422	20920	22927	24649	Wfdc2	WAP four-disulfide core domain 2 [Source:MGI Symbol;Acc:MGI:1914951]	GO:0005576;GO:0030414;GO:0010466;GO:0070062;GO:0010951;GO:0004869;GO:0004867;GO:0019828	-	-
ENSMUSG00000017721	5389	6405	5847	4383	5356	5734	7846	7604	6731	6550	6940	6521	Pigt	phosphatidylinositol glycan anchor biosynthesis, class T [Source:MGI Symbol;Acc:MGI:1926178]	GO:0016020;GO:0016021;GO:0005737;GO:0031410;GO:0005783;GO:0005789;GO:0016255;GO:0042765;GO:0051402;GO:0006506;GO:0030182;GO:0003923	K05292-ko00563 Glycosylphosphatidylinositol(GPI)-anchor biosynthesis	KOG2407-GPI transamidase complex, GPI16/PIG-T component, involved in glycosylphosphatidylinositol anchor biosynthesis[MO]
ENSMUSG00000017720	1	3	3	0	0	2	2	2	2	2	2	0	Trp53tg5	transformation related protein 53 target 5 [Source:MGI Symbol;Acc:MGI:1920853]	GO:0003674;GO:0008150;GO:0005634	-	-
ENSMUSG00000112981	0	3	9	2	4	9	0	2	0	3	0	2	AC122811.1	-	-	-	-
ENSMUSG00000017724	20	46	34	36	21	24	90	79	63	67	112	94	Etv4	ets variant 4 [Source:MGI Symbol;Acc:MGI:99423]	GO:0005634;GO:0003700;GO:0006355;GO:0003677;GO:0043565;GO:0000978;GO:0045944;GO:0005730;GO:0006351;GO:0005622;GO:0045893;GO:0000981;GO:0010628;GO:0008045;GO:0033600;GO:0060762;GO:0048863;GO:0060444	K15592-ko05202 Transcriptional misregulation in cancers	KOG3806-Predicted transcription factor[K]
ENSMUSG00000009356	0	0	2	4	0	0	0	0	0	0	0	0	Lpo	lactoperoxidase [Source:MGI Symbol;Acc:MGI:1923363]	GO:0042742;GO:0005615;GO:0005737;GO:0055114;GO:0020037;GO:0070062;GO:0004601;GO:0006979;GO:0098869;GO:0016323;GO:0036393;GO:0001580;GO:0018969	-	-
ENSMUSG00000009350	23	16	16	14	59	103	17	20	9	2	67	4	Mpo	myeloperoxidase [Source:MGI Symbol;Acc:MGI:97137]	GO:0046872;GO:0042742;GO:0005615;GO:0005634;GO:0008201;GO:0055114;GO:0016491;GO:0020037;GO:0006952;GO:0070062;GO:0043231;GO:0004601;GO:0002149;GO:0006979;GO:0005739;GO:0005764;GO:0030141;GO:0034374;GO:0042582;GO:0050832;GO:0044130;GO:0019430;GO:0042744;GO:0001878;GO:0002679;GO:0007568;GO:0009612;GO:0032094;GO:0032496;GO:1990268	K10789-ko04145 Phagosome;ko05202 Transcriptional misregulation in cancers	KOG2408-Peroxidase/oxygenase[R]
ENSMUSG00000110899	42	20	0	6	52	24	4	10	4	42	8	2	AC122305.1	-	-	-	-
ENSMUSG00000095335	66	84	44	53	66	69	23	34	18	21	35	114	Igkv3-5	immunoglobulin kappa chain variable 3-5 [Source:MGI Symbol;Acc:MGI:1330854]	-	-	-
ENSMUSG00000015474	1481	1528	1531	1224	1473	1397	1981	1132	1547	2021	1632	1556	Ppt2	palmitoyl-protein thioesterase 2 [Source:MGI Symbol;Acc:MGI:1860075]	GO:0016787;GO:0070062;GO:0005764;GO:0016790;GO:0098599;GO:0098734;GO:0008474	K01074-ko01212 Fatty acid metabolism;ko00062 Fatty acid elongation;ko04142 Lysosome	KOG2541-Palmitoyl protein thioesterase[IO]
ENSMUSG00000011267	170	171	166	107	103	128	242	166	183	259	171	166	Zfp296	zinc finger protein 296 [Source:MGI Symbol;Acc:MGI:1926956]	GO:0046872;GO:0005634;GO:0003676;GO:0005515;GO:0006355;GO:0006351;GO:0000122;GO:0005575;GO:0007283;GO:0003674;GO:0001076	-	KOG1721-FOG: Zn-finger[R]
ENSMUSG00000078816	386	368	447	323	321	307	307	364	261	256	216	262	Prkcg	protein kinase C, gamma [Source:MGI Symbol;Acc:MGI:97597]	GO:0016020;GO:0004672;GO:0005524;GO:0006468;GO:0016740;GO:0008270;GO:0046872;GO:0005886;GO:0005634;GO:0005737;GO:0030054;GO:0045202;GO:0035556;GO:0000166;GO:0016301;GO:0016310;GO:0005911;GO:0004674;GO:0031397;GO:0005829;GO:0042177;GO:0030425;GO:0042995;GO:0048471;GO:0005515;GO:0043005;GO:0048511;GO:0014069;GO:0004697;GO:0097060;GO:0050764;GO:0043524;GO:0042752;GO:0018105;GO:0004712;GO:0007635;GO:…	K19663-ko04014 Ras signaling pathway;ko04015 Rap1 signaling pathway;ko04010 MAPK signaling pathway;ko04012 ErbB signaling pathway;ko04310 Wnt signaling pathway;ko04370 VEGF signaling pathway;ko04066 HIF-1 signaling pathway;ko04020 Calcium signaling pathway;ko04070 Phosphatidylinositol signaling system;ko04071 Sphingolipid signaling pathway;ko04150 mTOR signaling pathway;ko04510 Focal adhesion;ko0…	KOG0694-Serine/threonine protein kinase[T]
ENSMUSG00000078817	315	277	297	234	180	168	313	196	164	143	289	302	Nlrp12	NLR family, pyrin domain containing 12 [Source:MGI Symbol;Acc:MGI:2676630]	GO:0005515;GO:0005737;GO:0000166;GO:0005524;GO:0050710;GO:0045409;GO:0043124;GO:0032088;GO:0070373;GO:0045345;GO:0043122;GO:0008588;GO:0009968;GO:0031953;GO:0036336;GO:0043281;GO:0045751;GO:0050711;GO:0050728;GO:0071345;GO:1901223	-	-
ENSMUSG00000078815	0	0	0	0	2	2	0	0	6	0	2	0	Cacng6	calcium channel, voltage-dependent, gamma subunit 6 [Source:MGI Symbol;Acc:MGI:1859168]	GO:0016020;GO:0016021;GO:0006810;GO:0006811;GO:0005244;GO:0005262;GO:0006816;GO:0034765;GO:0070588	K04871-ko04010 MAPK signaling pathway;ko04921 Oxytocin signaling pathway;ko04260 Cardiac muscle contraction;ko04261 Adrenergic signaling in cardiomyocytes;ko05410 Hypertrophic cardiomyopathy (HCM);ko05412 Arrhythmogenic right ventricular cardiomyopathy (ARVC);ko05414 Dilated cardiomyopathy (DCM)	-
ENSMUSG00000078812	9082	8834	9604	7863	10158	8850	17002	10537	10706	13573	14773	10599	Eif5a	eukaryotic translation initiation factor 5A [Source:MGI Symbol;Acc:MGI:106248]	GO:0016020;GO:0005634;GO:0005737;GO:0006810;GO:0015031;GO:0003723;GO:0070062;GO:0003746;GO:0006412;GO:0006414;GO:0043022;GO:0006452;GO:0045901;GO:0045905;GO:0005783;GO:0005789;GO:0051028;GO:0005643;GO:0006915;GO:0008284;GO:0006611;GO:0006406;GO:0043065;GO:0047485;GO:0017070;GO:0005642;GO:0006913;GO:0007204;GO:0007568;GO:0010666;GO:0043066;GO:0051149;GO:0097067;GO:2000379;GO:0030425;GO:0043025	-	KOG3271-Translation initiation factor 5A (eIF-5A)[J]
ENSMUSG00000015478	1248	1347	1487	1032	1204	1134	1370	1122	1181	1283	1386	1045	Rnf5	ring finger protein 5 [Source:MGI Symbol;Acc:MGI:1860076]	GO:0016020;GO:0016021;GO:0016740;GO:0008270;GO:0046872;GO:0005515;GO:0016567;GO:0005739;GO:0042787;GO:0005783;GO:0005789;GO:0042802;GO:0004842;GO:0031966;GO:0070936;GO:0010507;GO:0009617;GO:0031648;GO:0036513;GO:0044390;GO:1904264;GO:0030433;GO:0036503;GO:0044257;GO:0070534;GO:0071712;GO:2000785	K10666-ko04141 Protein processing in endoplasmic reticulum	KOG0823-Predicted E3 ubiquitin ligase[O]
ENSMUSG00000078810	115	123	70	72	152	119	82	39	40	135	37	52	Gp6	glycoprotein 6 (platelet) [Source:MGI Symbol;Acc:MGI:1889810]	GO:0016020;GO:0016021;GO:0009986;GO:0070062;GO:0005887;GO:0007596;GO:0038063;GO:0007599;GO:0005518;GO:0097197;GO:0038064;GO:0038065	K06264-ko04512 ECM-receptor interaction;ko04611 Platelet activation	-
ENSMUSG00000099758	0	0	0	0	0	0	0	0	0	0	0	0	Gm10830	predicted gene 10830 [Source:MGI Symbol;Acc:MGI:3641625]	-	-	-
ENSMUSG00000099759	40	46	55	39	76	36	41	51	35	55	55	28	1700030C10Rik	RIKEN cDNA 1700030C10 gene [Source:MGI Symbol;Acc:MGI:1916763]	-	-	-
ENSMUSG00000110894	0	0	0	0	0	0	0	0	0	0	0	0	AC153971.1	-	-	-	-
ENSMUSG00000048787	1065	1041	1102	1026	1166	883	1038	567	804	834	1114	890	Dcun1d3	DCN1, defective in cullin neddylation 1, domain containing 3 (S. cerevisiae) [Source:MGI Symbol;Acc:MGI:2679003]	GO:0016020;GO:0005886;GO:0048471;GO:0005737;GO:2000134;GO:0030308;GO:0031624;GO:0000151;GO:0003674;GO:0043065;GO:0097602;GO:0010332;GO:0010225;GO:0009314;GO:0045116;GO:0032182;GO:0051443	-	KOG3077-Uncharacterized conserved protein[S]
ENSMUSG00000099750	0	0	1	0	0	0	0	0	0	0	0	0	Gm18827	predicted gene, 18827 [Source:MGI Symbol;Acc:MGI:5011012]	-	-	-
ENSMUSG00000099751	0	0	0	0	0	0	0	0	0	0	0	0	1700022A22Rik	RIKEN cDNA 1700022A22 gene [Source:MGI Symbol;Acc:MGI:1922807]	-	-	-
ENSMUSG00000099752	0	0	0	0	0	0	0	0	0	0	0	0	Gm29018	predicted gene 29018 [Source:MGI Symbol;Acc:MGI:5579724]	-	-	-
ENSMUSG00000099753	0	0	0	0	0	0	0	0	0	0	0	0	Gm28058	predicted gene 28058 [Source:MGI Symbol;Acc:MGI:5578764]	-	-	-
ENSMUSG00000099754	0	0	0	0	0	0	0	0	0	0	0	0	Vmn1r-ps34	vomeronasal 1 receptor, pseudogene 34 [Source:MGI Symbol;Acc:MGI:2148535]	-	-	-
ENSMUSG00000099755	0	0	0	0	0	0	0	0	0	0	0	0	Gm21114	predicted gene, 21114 [Source:MGI Symbol;Acc:MGI:5434469]	-	-	-
ENSMUSG00000099756	0	0	0	0	0	0	0	0	0	0	0	0	Gm28763	predicted gene 28763 [Source:MGI Symbol;Acc:MGI:5579469]	-	-	-
ENSMUSG00000110892	0	0	0	0	0	0	0	0	0	0	0	0	AC122395.2	-	-	-	-
ENSMUSG00000097004	117	131	157	106	104	98	121	62	106	107	102	85	4731419I09Rik	RIKEN cDNA 4731419I09 gene [Source:MGI Symbol;Acc:MGI:3704222]	-	-	-
ENSMUSG00000050296	0	2	0	2	0	4	0	2	10	0	0	0	Abca12	ATP-binding cassette, sub-family A (ABC1), member 12 [Source:MGI Symbol;Acc:MGI:2676312]	GO:0016020;GO:0016021;GO:0005524;GO:0005215;GO:0006810;GO:0005829;GO:0005515;GO:0005737;GO:0000166;GO:0005886;GO:0016887;GO:0055085;GO:0006869;GO:0097209;GO:2000010;GO:0072659;GO:0005743;GO:0005102;GO:0042626;GO:0048286;GO:0032940;GO:0030216;GO:0005319;GO:0034191;GO:0010875;GO:0031424;GO:0033700;GO:0035627;GO:0043129;GO:0045055;GO:0055088;GO:0061436	-	-
ENSMUSG00000075165	0	0	0	0	0	0	0	0	0	0	0	0	Olfr1105	olfactory receptor 1105 [Source:MGI Symbol;Acc:MGI:3030939]	GO:0016020;GO:0016021;GO:0005886;GO:0007186;GO:0004871;GO:0004930;GO:0007165;GO:0004984;GO:0005549;GO:0007608;GO:0050896;GO:0050911	-	-
ENSMUSG00000050295	115	108	136	109	96	130	88	116	77	69	92	131	Foxc1	forkhead box C1 [Source:MGI Symbol;Acc:MGI:1347466]	GO:0003700;GO:0006355;GO:0003677;GO:0043565;GO:0005634;GO:0005654;GO:0005829;GO:0045944;GO:0006351;GO:0001541;GO:0045893;GO:0000977;GO:0001701;GO:0016477;GO:0001822;GO:0001503;GO:0007420;GO:0007507;GO:0008134;GO:0003713;GO:0000122;GO:0001501;GO:0001654;GO:0010628;GO:0001568;GO:0001974;GO:0003007;GO:0043010;GO:0048844;GO:0045930;GO:0008283;GO:0016525;GO:0014032;GO:0046620;GO:0030199;GO:0007219;GO:…	-	KOG2294-Transcription factor of the Forkhead/HNF3 family[K]
ENSMUSG00000093509	0	0	0	0	0	0	0	0	0	0	0	0	Obox3-ps3	oocyte specific homeobox 3, pseudogene 3 [Source:MGI Symbol;Acc:MGI:3779782]	-	-	-
ENSMUSG00000027404	6796	5448	7154	5746	6400	5990	8736	3172	6700	7412	7791	5214	Snrpb	small nuclear ribonucleoprotein B [Source:MGI Symbol;Acc:MGI:98342]	GO:0005634;GO:0005654;GO:0005829;GO:0005737;GO:0003723;GO:0070062;GO:0030529;GO:0006397;GO:0008380;GO:0006479;GO:0005681;GO:0000398;GO:0071013;GO:0005682;GO:0000387;GO:0034719;GO:0005685;GO:0030620;GO:0005689;GO:0046540;GO:0070034;GO:0005697;GO:0071004;GO:0071208;GO:0005683;GO:0005686;GO:0005687;GO:0034709;GO:0071204	K11086-ko03040 Spliceosome;ko05322 Systemic lupus erythematosus	KOG3168-U1 snRNP component[K]
ENSMUSG00000093507	32	43	21	21	30	14	32	40	19	19	28	17	Gm20627	predicted gene 20627 [Source:MGI Symbol;Acc:MGI:5313074]	-	-	-
ENSMUSG00000093505	4	3	3	3	9	10	7	8	7	7	5	7	Gm20691	predicted gene 20691 [Source:MGI Symbol;Acc:MGI:5313138]	-	-	-
ENSMUSG00000093504	0	0	0	0	0	0	0	0	0	0	0	0	Vmn1r-ps24	vomeronasal 1 receptor, pseudogene 24 [Source:MGI Symbol;Acc:MGI:3644801]	-	-	-
ENSMUSG00000093503	0	0	0	0	0	0	0	2	0	0	0	0	Vmn2r-ps4	vomeronasal 2, receptor, pseudogene 4 [Source:MGI Symbol;Acc:MGI:3757669]	-	-	-
ENSMUSG00000093502	2	0	0	2	0	1	0	0	0	0	0	0	Gm20700	predicted gene 20700 [Source:MGI Symbol;Acc:MGI:5313147]	-	-	-
ENSMUSG00000093501	0	0	0	0	0	0	0	0	0	0	0	0	Vmn1r22	vomeronasal 1 receptor 22 [Source:MGI Symbol;Acc:MGI:2159459]	GO:0016020;GO:0016021;GO:0007186;GO:0016503;GO:0007606;GO:0005550;GO:0019236;GO:0005887	-	-
ENSMUSG00000050299	281	192	301	266	242	209	375	152	256	268	322	240	Gm9843	predicted gene 9843 [Source:MGI Symbol;Acc:MGI:3708621]	GO:0005622;GO:0003735;GO:0006412;GO:0005840;GO:0030529	K02983-ko03010 Ribosome	KOG0001-Ubiquitin and ubiquitin-like proteins[OR]
ENSMUSG00000027406	3962	3977	4374	3564	4288	3826	5086	3778	4051	4572	4692	3927	Idh3b	isocitrate dehydrogenase 3 (NAD+) beta [Source:MGI Symbol;Acc:MGI:2158650]	GO:0046872;GO:0000287;GO:0005634;GO:0055114;GO:0016491;GO:0016616;GO:0051287;GO:0005739;GO:0006099;GO:0004449;GO:0006102;GO:0006103;GO:0006734	K00030-ko01200 Carbon metabolism;ko01210 2-Oxocarboxylic acid metabolism;ko01230 Biosynthesis of amino acids;ko00020 Citrate cycle (TCA cycle)	KOG0784-Isocitrate dehydrogenase, gamma subunit[E]
ENSMUSG00000097619	2	0	0	2	0	6	2	2	0	0	2	0	4833422M21Rik	RIKEN cDNA 4833422M21 gene [Source:MGI Symbol;Acc:MGI:1923018]	-	-	-
ENSMUSG00000097618	0	1	0	0	0	0	0	0	2	0	0	0	Gm26507	predicted gene, 26507 [Source:MGI Symbol;Acc:MGI:5477001]	-	-	-
ENSMUSG00000097617	660	578	600	564	566	500	317	204	327	253	247	285	Gm10687	predicted gene 10687 [Source:MGI Symbol;Acc:MGI:3642689]	-	-	-
ENSMUSG00000097616	113	107	149	101	138	124	123	73	95	87	92	109	1110019D14Rik	RIKEN cDNA 1110019D14 gene [Source:MGI Symbol;Acc:MGI:1923561]	-	-	-
ENSMUSG00000097615	0	0	0	0	0	0	0	0	0	0	0	0	Gm2061	predicted gene 2061 [Source:MGI Symbol;Acc:MGI:3780228]	-	-	-
ENSMUSG00000097614	0	0	0	0	1	0	0	0	0	0	0	0	Gm26508	predicted gene, 26508 [Source:MGI Symbol;Acc:MGI:5477002]	-	-	-
ENSMUSG00000097613	8	20	9	15	22	19	2	6	8	10	6	6	Gm17597	predicted gene, 17597 [Source:MGI Symbol;Acc:MGI:4937231]	-	-	-
ENSMUSG00000097612	21	11	10	11	8	4	6	2	9	5	0	8	Gm26509	predicted gene, 26509 [Source:MGI Symbol;Acc:MGI:5477003]	-	-	-
ENSMUSG00000100231	0	0	0	0	0	0	0	0	0	0	0	1	Gm29554	predicted gene 29554 [Source:MGI Symbol;Acc:MGI:5580260]	GO:0007286;GO:0005634	-	-
ENSMUSG00000097610	146	116	117	67	110	76	8	41	13	4	20	43	A930012L18Rik	RIKEN cDNA A930012L18 gene [Source:MGI Symbol;Acc:MGI:2442887]	-	-	-
ENSMUSG00000075163	0	0	0	0	0	0	0	0	0	0	0	0	Olfr1107	olfactory receptor 1107 [Source:MGI Symbol;Acc:MGI:3030941]	GO:0016020;GO:0016021;GO:0005886;GO:0007186;GO:0004871;GO:0004930;GO:0007165;GO:0004984;GO:0005549;GO:0007608;GO:0050896;GO:0050911	K04257-ko04740 Olfactory transduction	-
ENSMUSG00000112028	0	0	0	0	0	0	0	0	0	0	0	0	AC079680.1	-	-	-	-
ENSMUSG00000041138	0	0	0	0	0	0	0	0	2	0	1	0	Nme8	NME/NM23 family member 8 [Source:MGI Symbol;Acc:MGI:1920662]	GO:0005737;GO:0007275;GO:0030317;GO:0045454;GO:0004550;GO:0006165;GO:0006183;GO:0006228;GO:0006241;GO:0060271;GO:0007283;GO:0030154;GO:0036157;GO:0008017;GO:0035686;GO:0097228;GO:0034614;GO:0097598	-	KOG0888-Nucleoside diphosphate kinase[F]
ENSMUSG00000112020	0	0	0	0	0	0	0	0	0	0	0	0	CT009738.1	-	-	-	-
ENSMUSG00000041130	3427	3727	3745	3156	3593	3314	4344	3255	3431	3835	3899	3379	Zfp598	zinc finger protein 598 [Source:MGI Symbol;Acc:MGI:2670965]	GO:0016740;GO:0008270;GO:0046872;GO:0003676;GO:0003723;GO:0016567;GO:0043022;GO:0061630;GO:0006417;GO:0006513;GO:0072344	-	KOG2231-Predicted E3 ubiquitin ligase[O]
ENSMUSG00000041133	5788	6661	6054	6253	6592	6316	6555	6353	5778	5923	6488	6567	Smc1a	structural maintenance of chromosomes 1A [Source:MGI Symbol;Acc:MGI:1344345]	GO:0006281;GO:0003682;GO:0007064;GO:0008278;GO:0005524;GO:0005634;GO:0005654;GO:0005829;GO:0000166;GO:0005694;GO:0003723;GO:0046982;GO:0006974;GO:0051276;GO:0007049;GO:0051301;GO:0005515;GO:0019827;GO:0051321;GO:0000775;GO:0030893;GO:0000776;GO:0009314;GO:0007062;GO:0032876;GO:0042770;GO:0032403;GO:0036033;GO:0072423	K06636-ko04110 Cell cycle;ko04111 Cell cycle - yeast;ko04113 Meiosis - yeast;ko04114 Oocyte meiosis	KOG0018-Structural maintenance of chromosome protein 1 (sister chromatid cohesion complex Cohesin, subunit SMC1)[D]
ENSMUSG00000112023	862	966	739	635	573	491	5220	5483	2798	4877	4422	3042	Lilr4b	leukocyte immunoglobulin-like receptor, subfamily B, member 4B [Source:MGI Symbol;Acc:MGI:102702]	GO:0016020;GO:0016021;GO:0070062	-	-
ENSMUSG00000112024	0	0	0	0	0	0	0	0	0	0	0	0	AC125488.1	-	-	-	-
ENSMUSG00000041134	10736	12452	10367	10850	13242	11209	6697	6486	6634	4891	7077	6637	Cyyr1	cysteine and tyrosine-rich protein 1 [Source:MGI Symbol;Acc:MGI:2152187]	GO:0016020;GO:0016021;GO:0003674;GO:0008150;GO:0005575	-	-
ENSMUSG00000112026	0	0	0	2	2	0	2	4	4	0	5	0	AC168315.1	-	-	-	-
ENSMUSG00000112027	6	6	5	5	4	9	7	7	7	7	7	9	AC158600.1	-	-	-	-
ENSMUSG00000027409	2	0	0	5	8	2	0	0	4	4	4	0	1700020A23Rik	RIKEN cDNA 1700020A23 gene [Source:MGI Symbol;Acc:MGI:1922906]	GO:0016020;GO:0016021;GO:0003674;GO:0008150;GO:0005575	-	-
ENSMUSG00000016921	8387	8453	9857	8189	8515	7306	8611	6930	6808	7597	7758	6570	Srsf6	serine/arginine-rich splicing factor 6 [Source:MGI Symbol;Acc:MGI:1915246]	GO:0005634;GO:0003676;GO:0003723;GO:0006397;GO:0008380;GO:0016607;GO:0006376;GO:0000381;GO:0060548;GO:0045617;GO:0005515;GO:0048025;GO:0060501;GO:0010837;GO:0000380;GO:0036002;GO:0010629;GO:0032868;GO:0061041;GO:2000675	K12893-ko03040 Spliceosome;ko05168 Herpes simplex infection	KOG0106-Alternative splicing factor SRp55/B52/SRp75 (RRM superfamily)[A]
ENSMUSG00000027408	2349	2187	2698	2084	1924	1953	1896	1178	2096	1532	2326	1890	Cpxm1	carboxypeptidase X 1 (M14 family) [Source:MGI Symbol;Acc:MGI:1934569]	GO:0008270;GO:0046872;GO:0005615;GO:0016787;GO:0005576	-	KOG2649-Zinc carboxypeptidase[R]
ENSMUSG00000037583	0	0	4	0	4	0	4	2	4	0	6	8	Nr0b2	nuclear receptor subfamily 0, group B, member 2 [Source:MGI Symbol;Acc:MGI:1346344]	GO:0005634;GO:0006355;GO:0003677;GO:0005737;GO:0042803;GO:0006351;GO:0010628;GO:0010629;GO:0003707;GO:0043401;GO:0005515;GO:0019904;GO:0003714;GO:0007219;GO:0043433;GO:0008134;GO:0032403;GO:0042974;GO:0042975;GO:0046965;GO:0046966;GO:0000122;GO:0009749;GO:0031100;GO:0032024;GO:0045892;GO:0043234	K08563-ko04976 Bile secretion	KOG3575-FOG: Hormone receptors[T]
ENSMUSG00000064923	1	0	0	0	0	0	0	0	0	0	0	0	Gm22042	predicted gene, 22042 [Source:MGI Symbol;Acc:MGI:5451819]	-	-	-
ENSMUSG00000058600	10223	8686	10918	8947	9445	8591	12670	7710	9578	10599	11373	8735	Rpl30	ribosomal protein L30 [Source:MGI Symbol;Acc:MGI:98037]	GO:0005622;GO:0005634;GO:0003735;GO:0006412;GO:0005840;GO:0003723;GO:0005925;GO:0016020;GO:0070062;GO:0031012;GO:0022625;GO:0030529;GO:0035368;GO:0097421;GO:1904571	K02908-ko03010 Ribosome	KOG2988-60S ribosomal protein L30[J]
ENSMUSG00000058603	63	54	75	37	72	58	84	56	97	64	80	68	Rpl28-ps1	ribosomal protein L28, pseudogene 1 [Source:MGI Symbol;Acc:MGI:3705349]	-	-	-
ENSMUSG00000064927	1	0	2	2	0	0	1	0	3	0	0	2	Gm22043	predicted gene, 22043 [Source:MGI Symbol;Acc:MGI:5451820]	-	-	-
ENSMUSG00000064926	0	0	0	0	0	0	0	0	0	0	0	0	Gm22044	predicted gene, 22044 [Source:MGI Symbol;Acc:MGI:5451821]	-	-	-
ENSMUSG00000058607	1	1	0	1	0	1	1	1	0	1	0	1	Rpl31-ps20	ribosomal protein L31, pseudogene 20 [Source:MGI Symbol;Acc:MGI:3644512]	-	-	-
ENSMUSG00000090346	0	0	0	0	2	0	0	0	0	0	0	0	Vmn1r5	vomeronasal 1 receptor 5 [Source:MGI Symbol;Acc:MGI:2159455]	GO:0016020;GO:0016021;GO:0007186;GO:0016503;GO:0007606;GO:0005550;GO:0019236;GO:0005887	-	-
ENSMUSG00000064928	0	0	0	0	0	0	0	0	0	0	0	0	Gm22045	predicted gene, 22045 [Source:MGI Symbol;Acc:MGI:5451822]	-	-	-
ENSMUSG00000090341	0	0	0	0	0	0	0	0	0	0	0	0	Gm17217	predicted gene 17217 [Source:MGI Symbol;Acc:MGI:4938044]	-	-	-
ENSMUSG00000090342	4	3	4	7	4	2	1	5	3	3	2	2	Vmn2r46	vomeronasal 2, receptor 46 [Source:MGI Symbol;Acc:MGI:3757899]	GO:0016020;GO:0016021;GO:0003674;GO:0005886;GO:0008150;GO:0005575;GO:0007186;GO:0004871;GO:0004930;GO:0007165	-	-
ENSMUSG00000055401	1403	1157	1571	1189	1366	1351	2483	1570	1794	2326	2126	1623	Fbxo6	F-box protein 6 [Source:MGI Symbol;Acc:MGI:1354743]	GO:0005515;GO:0005737;GO:0006281;GO:0006974;GO:0016567;GO:0004842;GO:0030246;GO:0061630;GO:0006986;GO:0031146;GO:0001948;GO:0030433;GO:0019005;GO:0006516;GO:1904264;GO:0097466;GO:0044322	K10100-ko04141 Protein processing in endoplasmic reticulum	-
ENSMUSG00000055403	0	0	0	0	0	0	0	0	0	0	0	0	4933427D06Rik	RIKEN cDNA 4933427D06 gene [Source:MGI Symbol;Acc:MGI:3026922]	-	-	-
ENSMUSG00000055407	2649	2900	2451	2147	2490	2603	2197	1926	2371	1757	1918	2269	Map6	microtubule-associated protein 6 [Source:MGI Symbol;Acc:MGI:1201690]	GO:0005874;GO:0008017;GO:0000226;GO:0005516;GO:0005794;GO:0048471;GO:0006810;GO:0005737;GO:0005856;GO:0048813;GO:0032418	-	-
ENSMUSG00000055408	0	0	0	0	0	0	0	0	0	0	0	0	Hottip	Hoxa distal transcript antisense RNA [Source:MGI Symbol;Acc:MGI:3642509]	-	-	-
ENSMUSG00000055409	10	8	10	20	23	14	4	2	4	2	8	0	Nell1	NEL-like 1 [Source:MGI Symbol;Acc:MGI:2443902]	GO:0005634;GO:0005509;GO:0048471;GO:0010468;GO:0005737;GO:0005576;GO:0030154;GO:0005635;GO:0030501;GO:0045669;GO:0033689;GO:1903363	-	-
ENSMUSG00000050439	1	0	2	0	4	2	75	49	127	32	181	84	Enthd1	ENTH domain containing 1 [Source:MGI Symbol;Acc:MGI:2686088]	GO:0003674;GO:0008150;GO:0005575	-	-
ENSMUSG00000051527	0	5	4	3	4	4	2	0	2	5	2	4	Usp29	ubiquitin specific peptidase 29 [Source:MGI Symbol;Acc:MGI:1888998]	GO:0016787;GO:0008233;GO:0008234;GO:0006508;GO:0006511;GO:0016579;GO:0036459	-	KOG1868-Ubiquitin C-terminal hydrolase[O]
ENSMUSG00000095562	670	796	390	277	108	202	928	1201	161	237	698	660	Gm21887	predicted gene, 21887 [Source:MGI Symbol;Acc:MGI:5434051]	-	-	-
ENSMUSG00000051528	0	0	0	0	0	0	0	0	0	0	0	0	Olfr424	olfactory receptor 424 [Source:MGI Symbol;Acc:MGI:3030258]	GO:0016020;GO:0016021;GO:0005886;GO:0007186;GO:0004871;GO:0004930;GO:0007165;GO:0004984;GO:0007608;GO:0050896;GO:0050911;GO:0004888;GO:0050907	-	-
ENSMUSG00000109165	17	17	13	12	9	14	20	16	8	14	8	10	Gm45148	predicted gene 45148 [Source:MGI Symbol;Acc:MGI:5753724]	-	-	-
ENSMUSG00000109164	0	0	0	0	0	0	0	0	0	0	0	1	Gm45085	predicted gene 45085 [Source:MGI Symbol;Acc:MGI:5753661]	-	-	-
ENSMUSG00000109167	17	28	27	26	48	19	39	20	28	51	28	14	Gm44652	predicted gene 44652 [Source:MGI Symbol;Acc:MGI:5753228]	-	-	-
ENSMUSG00000109166	0	0	0	0	0	0	0	0	0	0	0	0	Gm5890	predicted gene 5890 [Source:MGI Symbol;Acc:MGI:3649012]	GO:0004672;GO:0005524;GO:0006468;GO:0003674;GO:0008150;GO:0005575;GO:0000166;GO:0004674;GO:0000226;GO:0030010	-	-
ENSMUSG00000109161	0	0	0	0	0	0	0	0	0	0	0	0	Gm45065	predicted gene 45065 [Source:MGI Symbol;Acc:MGI:5753641]	-	-	-
ENSMUSG00000109160	0	4	0	0	2	0	0	0	0	0	0	0	4930598N05Rik	RIKEN cDNA 4930598N05 gene [Source:MGI Symbol;Acc:MGI:1922625]	-	-	-
ENSMUSG00000109163	2	6	3	0	2	1	0	2	2	0	2	2	Gm44528	predicted gene 44528 [Source:MGI Symbol;Acc:MGI:5753104]	-	-	-
ENSMUSG00000109162	0	0	0	0	2	0	1	0	0	0	0	0	2900027M19Rik	RIKEN cDNA 2900027M19 gene [Source:MGI Symbol;Acc:MGI:1920130]	-	-	-
ENSMUSG00000109169	0	0	0	0	0	0	0	0	0	0	0	0	Gm18061	predicted gene, 18061 [Source:MGI Symbol;Acc:MGI:5010246]	-	-	-
ENSMUSG00000043415	1384	1361	1522	1301	1302	1276	1051	803	855	894	864	899	Otud1	OTU domain containing 1 [Source:MGI Symbol;Acc:MGI:1918448]	GO:0016787;GO:0005575;GO:0008233;GO:0008234;GO:0006508;GO:0036459;GO:0004843;GO:0070536	-	-
ENSMUSG00000113863	0	0	0	0	0	0	0	0	0	0	0	0	CR974429.3	-	-	-	-
ENSMUSG00000113862	0	0	0	0	0	0	0	0	0	0	0	0	CU024886.1	-	-	-	-
ENSMUSG00000113861	4	2	2	5	1	1	0	2	1	1	0	0	CT485612.10	-	-	-	-
ENSMUSG00000113860	0	0	0	0	0	0	0	0	0	0	0	0	AC135667.1	-	-	-	-
ENSMUSG00000113867	0	0	0	0	0	0	0	0	0	0	0	0	AC132237.3	-	-	-	-
ENSMUSG00000113866	4	1	4	0	5	0	0	2	0	0	0	0	AC124752.1	-	-	-	-
ENSMUSG00000113865	0	3	0	0	0	1	1	0	1	0	0	0	CT573034.4	-	-	-	-
ENSMUSG00000113864	0	2	0	4	0	2	0	0	2	0	2	0	AC160340.1	-	-	-	-
ENSMUSG00000113869	0	0	2	0	0	0	0	0	2	0	0	0	AC131743.4	-	-	-	-
ENSMUSG00000113868	0	0	0	0	0	0	0	0	0	0	0	0	AC091458.6	-	-	-	-
ENSMUSG00000094995	0	0	0	0	0	0	0	0	1	1	0	0	Pate3	prostate and testis expressed 3 [Source:MGI Symbol;Acc:MGI:4936999]	GO:0005576	-	-
ENSMUSG00000040771	804	739	952	889	796	710	874	650	734	723	832	752	Oard1	O-acyl-ADP-ribose deacylase 1 [Source:MGI Symbol;Acc:MGI:2146818]	GO:0016787;GO:0005575;GO:0019213;GO:0042278;GO:0001883	-	-
ENSMUSG00000094997	0	0	0	0	0	0	0	0	0	0	0	0	Gm22047	predicted gene, 22047 [Source:MGI Symbol;Acc:MGI:5451824]	-	-	-
ENSMUSG00000040774	2365	1823	2182	2137	2281	1963	3364	1807	2597	2951	2944	2013	Cept1	choline/ethanolaminephosphotransferase 1 [Source:MGI Symbol;Acc:MGI:2139793]	GO:0016020;GO:0016021;GO:0016740;GO:0046872;GO:0005634;GO:0006629;GO:0005783;GO:0005789;GO:0016780;GO:0008654;GO:0031965;GO:0006646;GO:0006657;GO:0006656;GO:0004307;GO:0004142	K13644-ko00564 Glycerophospholipid metabolism;ko00565 Ether lipid metabolism;ko00440 Phosphonate and phosphinate metabolism	KOG2877-sn-1,2-diacylglycerol ethanolamine- and cholinephosphotranferases[I]
ENSMUSG00000040775	0	0	0	0	0	0	0	2	0	0	0	1	Gm9772	predicted gene 9772 [Source:MGI Symbol;Acc:MGI:3641789]	GO:0003676	-	-
ENSMUSG00000094993	9	15	6	2	8	0	8	9	7	5	6	6	Igkv4-51	immunoglobulin kappa chain variable 4-51 [Source:MGI Symbol;Acc:MGI:5009829]	-	-	-
ENSMUSG00000100196	0	0	0	0	0	0	0	0	0	1	0	0	Gm20827	predicted gene, 20827 [Source:MGI Symbol;Acc:MGI:5434183]	-	-	-
ENSMUSG00000094999	0	0	0	0	0	0	0	0	0	0	0	0	Gm17412	predicted gene, 17412 [Source:MGI Symbol;Acc:MGI:4937046]	-	-	-
ENSMUSG00000094998	0	0	0	0	0	0	0	0	0	0	0	0	Gm22050	predicted gene, 22050 [Source:MGI Symbol;Acc:MGI:5451827]	-	-	-
ENSMUSG00000111708	0	0	0	0	0	0	0	0	0	0	0	0	CT025680.6	-	-	-	-
ENSMUSG00000111709	8	7	13	3	6	8	2	6	2	0	0	2	Gm3776	predicted gene 3776 [Source:NCBI gene;Acc:100042295]	GO:0016740;GO:0008152;GO:0004364	-	KOG1695-Glutathione S-transferase[O]
ENSMUSG00000001657	0	0	0	0	0	0	0	2	0	2	0	0	Hoxc8	homeobox C8 [Source:MGI Symbol;Acc:MGI:96198]	GO:0003700;GO:0006355;GO:0003677;GO:0043565;GO:0005634;GO:0005654;GO:0015630;GO:0007275;GO:0006351;GO:0000122;GO:0048705;GO:0009952;GO:0030182	-	KOG0489-Transcription factor zerknullt and related HOX domain proteins[R]
ENSMUSG00000056174	574	574	856	698	691	582	258	180	278	322	236	286	Col8a2	collagen, type VIII, alpha 2 [Source:MGI Symbol;Acc:MGI:88464]	GO:0005578;GO:0005576;GO:0031012;GO:0007155;GO:0005581;GO:0005604;GO:0050673;GO:0001525;GO:0048593	-	-
ENSMUSG00000109252	0	0	0	0	0	0	0	0	0	0	0	0	Gm18453	predicted gene, 18453 [Source:MGI Symbol;Acc:MGI:5010638]	-	-	-
ENSMUSG00000111700	0	0	0	0	0	0	0	0	0	0	0	0	AC069561.5	-	-	-	-
ENSMUSG00000100193	0	0	0	0	0	0	0	0	0	0	0	0	Gm29079	predicted gene 29079 [Source:MGI Symbol;Acc:MGI:5579785]	-	-	-
ENSMUSG00000111702	0	0	0	0	0	0	0	0	0	0	0	0	AC105958.2	-	-	-	-
ENSMUSG00000111703	0	0	0	0	0	0	0	0	0	0	0	0	AC121870.1	-	-	-	-
ENSMUSG00000111704	0	0	0	0	0	0	0	0	0	0	0	0	AC153881.2	-	-	-	-
ENSMUSG00000113277	0	0	0	0	0	0	1	0	1	0	0	0	AC126268.1	-	-	-	-
ENSMUSG00000064574	0	0	0	0	0	0	0	0	0	0	0	0	Gm25797	predicted gene, 25797 [Source:MGI Symbol;Acc:MGI:5455574]	-	-	-
ENSMUSG00000113274	2	0	2	0	0	1	3	0	1	2	0	2	CT010471.1	-	-	-	-
ENSMUSG00000103360	0	2	0	0	0	0	0	0	0	0	0	0	Gm38156	predicted gene, 38156 [Source:MGI Symbol;Acc:MGI:5611384]	-	-	-
ENSMUSG00000109257	0	0	0	0	0	0	0	0	0	0	0	0	Gm45200	predicted gene 45200 [Source:MGI Symbol;Acc:MGI:5753776]	-	-	-
ENSMUSG00000100190	6	2	4	0	0	4	0	0	0	0	5	0	Krtap28-10	keratin associated protein 28-10 [Source:MGI Symbol;Acc:MGI:3779575]	-	-	-
ENSMUSG00000109256	0	0	0	0	0	0	0	0	0	0	0	0	Gm44681	predicted gene 44681 [Source:MGI Symbol;Acc:MGI:5753257]	-	-	-
ENSMUSG00000105806	0	0	0	0	0	0	0	0	0	0	1	0	Gm43345	predicted gene 43345 [Source:MGI Symbol;Acc:MGI:5663482]	-	-	-
ENSMUSG00000105807	0	0	0	0	0	0	0	0	0	0	0	0	Gm42622	predicted gene 42622 [Source:MGI Symbol;Acc:MGI:5662759]	-	-	-
ENSMUSG00000105804	6	4	11	6	1	3	8	14	2	15	14	8	Gm43654	predicted gene 43654 [Source:MGI Symbol;Acc:MGI:5663791]	-	-	-
ENSMUSG00000105805	0	0	0	1	0	0	0	0	0	0	0	0	Gm44498	predicted gene, 44498 [Source:MGI Symbol;Acc:MGI:5690890]	-	-	-
ENSMUSG00000105802	16	11	12	23	15	10	9	2	3	8	7	4	Gm43012	predicted gene 43012 [Source:MGI Symbol;Acc:MGI:5663149]	-	-	-
ENSMUSG00000105803	0	0	0	0	0	0	0	0	0	0	0	0	Gm43526	predicted gene 43526 [Source:MGI Symbol;Acc:MGI:5663663]	-	-	-
ENSMUSG00000105800	0	0	0	0	0	0	0	0	0	0	0	0	Gm18985	predicted gene, 18985 [Source:MGI Symbol;Acc:MGI:5011170]	-	-	-
ENSMUSG00000105801	0	0	0	0	2	0	0	0	0	2	0	0	C430019N01Rik	RIKEN cDNA C430019N01 gene [Source:MGI Symbol;Acc:MGI:3028058]	-	-	-
ENSMUSG00000057802	45	59	44	25	33	34	33	29	30	21	29	33	Gm10030	predicted gene 10030 [Source:MGI Symbol;Acc:MGI:3641798]	-	-	-
ENSMUSG00000110144	6	4	11	7	4	4	18	7	9	23	3	16	Gm45564	predicted gene 45564 [Source:MGI Symbol;Acc:MGI:5791400]	-	-	-
ENSMUSG00000057801	0	0	0	0	0	0	0	0	0	0	0	0	Olfr135	olfactory receptor 135 [Source:MGI Symbol;Acc:MGI:2177518]	GO:0016020;GO:0016021;GO:0005886;GO:0007186;GO:0004871;GO:0004930;GO:0007165;GO:0004984;GO:0007608;GO:0050896;GO:0050911	K04257-ko04740 Olfactory transduction	-
ENSMUSG00000105808	4	1	4	0	7	1	3	0	3	1	1	0	Gm42627	predicted gene 42627 [Source:MGI Symbol;Acc:MGI:5662764]	-	-	-
ENSMUSG00000105809	0	0	0	0	0	0	0	0	0	0	0	0	Gm42626	predicted gene 42626 [Source:MGI Symbol;Acc:MGI:5662763]	-	-	-
ENSMUSG00000012126	514	478	644	626	474	431	493	273	462	514	490	425	Ubxn11	UBX domain protein 11 [Source:MGI Symbol;Acc:MGI:1914836]	GO:0005575;GO:0005737;GO:0043161;GO:0005856;GO:0043130	-	KOG2086-Protein tyrosine phosphatase SHP1/Cofactor for p97 ATPase-mediated vesicle membrane fusion[Y]
ENSMUSG00000064572	0	0	0	0	0	0	0	0	0	0	0	0	Gm25801	predicted gene, 25801 [Source:MGI Symbol;Acc:MGI:5455578]	-	-	-
ENSMUSG00000025269	242	233	199	338	226	185	259	366	338	244	246	187	Apex2	apurinic/apyrimidinic endonuclease 2 [Source:MGI Symbol;Acc:MGI:1924872]	GO:0008270;GO:0046872;GO:0005622;GO:0016787;GO:0003677;GO:0005634;GO:0005737;GO:0090305;GO:0006281;GO:0006974;GO:0005739;GO:0004518;GO:0016829;GO:0004519;GO:0003906;GO:0001650;GO:0043231;GO:0007049;GO:0006310;GO:0005743;GO:0004527;GO:0006284;GO:0008311	K10772-ko03410 Base excision repair	KOG1294-Apurinic/apyrimidinic endonuclease and related enzymes[L]
ENSMUSG00000025268	2292	1641	2199	1910	2376	2130	1571	826	1578	1278	1755	1648	Maged2	melanoma antigen, family D, 2 [Source:MGI Symbol;Acc:MGI:1933391]	GO:0003674;GO:0005634;GO:0005829;GO:0016020;GO:0005730;GO:0007565;GO:0070294	-	KOG4562-Uncharacterized conserved protein (tumor-rejection antigen MAGE in humans)[S]
ENSMUSG00000025266	1637	1825	1711	1718	1819	1603	1501	742	1187	1291	1539	873	Gnl3l	guanine nucleotide binding protein-like 3 (nucleolar)-like [Source:MGI Symbol;Acc:MGI:2448557]	GO:0005634;GO:0005829;GO:0000166;GO:0003723;GO:0016020;GO:0005525;GO:0005730;GO:0031397;GO:0042254;GO:0032091;GO:0031647;GO:0032211;GO:0033234;GO:0005697;GO:0090073;GO:1904816	K14538-ko03008 Ribosome biogenesis in eukaryotes	KOG2484-GTPase[R]
ENSMUSG00000025265	490	571	525	429	531	541	379	444	493	456	451	482	Fgd1	FYVE, RhoGEF and PH domain containing 1 [Source:MGI Symbol;Acc:MGI:104566]	GO:0046872;GO:0043547;GO:0035023;GO:0005089;GO:0005794;GO:0005515;GO:0005737;GO:0030027;GO:0005085;GO:0005856;GO:0042995;GO:0007010;GO:0046847;GO:0008360;GO:0043087;GO:0001726;GO:0030036;GO:0031267	K05720-ko04810 Regulation of actin cytoskeleton	KOG4424-Predicted Rho/Rac guanine nucleotide exchange factor/faciogenital dysplasia protein 3[T]
ENSMUSG00000025264	751	787	1079	1132	924	938	967	827	1073	919	967	864	Tsr2	TSR2 20S rRNA accumulation [Source:MGI Symbol;Acc:MGI:1916749]	-	-	KOG4032-Uncharacterized conserved protein[S]
ENSMUSG00000109259	0	0	0	0	0	0	0	0	0	0	0	0	Gm18055	predicted gene, 18055 [Source:MGI Symbol;Acc:MGI:5010240]	-	-	-
ENSMUSG00000025261	13566	17287	15758	15493	16425	15865	14332	14356	13054	13671	14303	13567	Huwe1	HECT, UBA and WWE domain containing 1 [Source:MGI Symbol;Acc:MGI:1926884]	GO:0016740;GO:0004842;GO:0003723;GO:0000209;GO:0006284;GO:0006513;GO:0016574;GO:1903955;GO:0005654;GO:0005737;GO:0005829;GO:0016020;GO:0070062;GO:0003677;GO:0005634;GO:0006281;GO:0006974;GO:0016567;GO:0030154	K10592-ko04120 Ubiquitin mediated proteolysis	KOG0939-E3 ubiquitin-protein ligase/Putative upstream regulatory element binding protein[OK]
ENSMUSG00000025260	1644	1695	2011	1618	2092	1613	1712	1281	1509	1358	1945	1760	Hsd17b10	hydroxysteroid (17-beta) dehydrogenase 10 [Source:MGI Symbol;Acc:MGI:1333871]	GO:0055114;GO:0016491;GO:0005739;GO:0003723;GO:0003857	K08683-ko00280 Valine, leucine and isoleucine degradation;ko05010 Alzheimer's disease	KOG1199-Short-chain alcohol dehydrogenase/3-hydroxyacyl-CoA dehydrogenase[Q]
ENSMUSG00000094330	0	0	0	0	0	0	0	0	0	0	0	0	Gm22051	predicted gene, 22051 [Source:MGI Symbol;Acc:MGI:5451828]	-	-	-
ENSMUSG00000094335	238	170	272	180	179	165	612	280	507	636	383	470	Igkv1-117	immunoglobulin kappa variable 1-117 [Source:MGI Symbol;Acc:MGI:4439721]	-	-	-
ENSMUSG00000091122	0	2	0	0	0	0	0	0	0	0	0	0	Gm8247	predicted gene 8247 [Source:MGI Symbol;Acc:MGI:3644638]	GO:0003674;GO:0008150;GO:0005575	-	-
ENSMUSG00000094336	1	2	1	2	2	3	3	3	2	2	3	2	Gm13693	predicted gene 13693 [Source:MGI Symbol;Acc:MGI:3702055]	GO:0003723;GO:0000398;GO:0071006;GO:0071013	-	-
ENSMUSG00000094338	4	2	2	3	3	2	12	4	2	2	1	1	Hist1h2bl	histone cluster 1, H2bl [Source:MGI Symbol;Acc:MGI:2448403]	GO:0005615;GO:0003677;GO:0005634;GO:0005654;GO:0046982;GO:0005829;GO:0000786;GO:0005694;GO:0070062;GO:0019731;GO:0050830;GO:0002227;GO:0006334	K11252-ko05203 Viral carcinogenesis;ko05322 Systemic lupus erythematosus;ko05034 Alcoholism	KOG1744-Histone H2B[B]
ENSMUSG00000088167	0	0	0	0	0	0	0	0	0	0	0	0	Gm23535	predicted gene, 23535 [Source:MGI Symbol;Acc:MGI:5453312]	-	-	-
ENSMUSG00000091129	2	0	0	0	0	0	0	0	0	0	0	0	Iqcf6	IQ motif containing F6 [Source:MGI Symbol;Acc:MGI:3781315]	GO:0008150;GO:0005575;GO:0005516	-	-
ENSMUSG00000065328	0	0	0	0	0	0	0	0	0	0	0	0	Gm22053	predicted gene, 22053 [Source:MGI Symbol;Acc:MGI:5451830]	-	-	-
ENSMUSG00000065329	0	0	0	0	0	0	0	0	0	0	0	0	Gm22054	predicted gene, 22054 [Source:MGI Symbol;Acc:MGI:5451831]	-	-	-
ENSMUSG00000065322	0	0	0	0	0	0	0	0	0	0	0	0	Gm22055	predicted gene, 22055 [Source:MGI Symbol;Acc:MGI:5451832]	-	-	-
ENSMUSG00000060131	619	512	515	504	625	534	2289	1862	1257	2397	1796	1392	Atp8b4	ATPase, class I, type 8B, member 4 [Source:MGI Symbol;Acc:MGI:1859664]	GO:0016020;GO:0016021;GO:0005524;GO:0016787;GO:0000287;GO:0005794;GO:0046872;GO:0000166;GO:0005886;GO:0004012;GO:0015914;GO:0045332;GO:0007030	-	-
ENSMUSG00000065320	1	0	1	1	1	1	0	0	0	0	0	0	Gm22056	predicted gene, 22056 [Source:MGI Symbol;Acc:MGI:5451833]	-	-	-
ENSMUSG00000065321	0	0	0	0	0	0	0	0	0	0	0	0	Gm22057	predicted gene, 22057 [Source:MGI Symbol;Acc:MGI:5451834]	-	-	-
ENSMUSG00000065327	0	0	0	0	0	0	0	0	0	0	0	1	Gm22058	predicted gene, 22058 [Source:MGI Symbol;Acc:MGI:5451835]	-	-	-
ENSMUSG00000109999	0	0	0	0	0	0	0	0	0	0	0	0	Gm35368	predicted gene, 35368 [Source:MGI Symbol;Acc:MGI:5594527]	-	-	-
ENSMUSG00000047203	0	0	0	0	0	0	0	0	0	0	0	0	Vmn1r54	vomeronasal 1 receptor 54 [Source:MGI Symbol;Acc:MGI:2148514]	GO:0016020;GO:0016021;GO:0005886;GO:0005575;GO:0007186;GO:0004871;GO:0004930;GO:0007165;GO:0016503;GO:0004872;GO:0019236;GO:0007606	-	-
ENSMUSG00000047205	949	1148	1318	1180	1245	1187	817	806	904	855	929	911	Dusp18	dual specificity phosphatase 18 [Source:MGI Symbol;Acc:MGI:1922469]	GO:0016020;GO:0016787;GO:0005634;GO:0005654;GO:0005737;GO:0004721;GO:0004725;GO:0016791;GO:0006470;GO:0016311;GO:0005739;GO:0005743;GO:0008138;GO:0017017;GO:0033365;GO:0035335;GO:0031314;GO:0000188;GO:0046677;GO:0006626;GO:0005758;GO:0035970;GO:0006612;GO:0031304	-	KOG1718-Dual specificity phosphatase[V]
ENSMUSG00000047207	0	0	0	0	0	0	0	0	0	0	0	0	Olfr1495	olfactory receptor 1495 [Source:MGI Symbol;Acc:MGI:3031329]	GO:0016020;GO:0016021;GO:0005886;GO:0007186;GO:0004871;GO:0004930;GO:0007165;GO:0004984;GO:0005549;GO:0007608;GO:0050896;GO:0050911	K04257-ko04740 Olfactory transduction	-
ENSMUSG00000024725	6553	6257	6795	5840	6659	5816	8964	4699	7169	7936	8232	5979	Ostf1	osteoclast stimulating factor 1 [Source:MGI Symbol;Acc:MGI:700012]	GO:0008150;GO:0005737;GO:0070062;GO:0017124	-	-
ENSMUSG00000031871	66605	80579	66002	61760	73609	70933	52275	56783	50593	44280	45497	51514	Cdh5	cadherin 5 [Source:MGI Symbol;Acc:MGI:105057]	GO:0016020;GO:0016021;GO:0046872;GO:0009897;GO:0071944;GO:0005886;GO:0005509;GO:0009986;GO:0005515;GO:0030054;GO:0016337;GO:0005911;GO:0007155;GO:0007156;GO:0005923;GO:0044325;GO:0008285;GO:0007179;GO:0005102;GO:0008013;GO:0005912;GO:2000114;GO:0005913;GO:0007043;GO:1903142;GO:0019903;GO:0001955	K06533-ko04514 Cell adhesion molecules (CAMs);ko04670 Leukocyte transendothelial migration	KOG3594-FOG: Cadherin repeats[S]
ENSMUSG00000001281	3411	2970	3545	2536	3713	3535	6036	2907	3324	5067	4727	3123	Itgb7	integrin beta 7 [Source:MGI Symbol;Acc:MGI:96616]	GO:0016020;GO:0016021;GO:0009986;GO:0004872;GO:0007229;GO:0070062;GO:0007155;GO:0007160;GO:0008305;GO:0043235;GO:0034446;GO:0043113;GO:0050900;GO:0050839;GO:0034113;GO:0050901;GO:0003366;GO:0072678;GO:0034669	K06590-ko04151 PI3K-Akt signaling pathway;ko04512 ECM-receptor interaction;ko04514 Cell adhesion molecules (CAMs);ko04810 Regulation of actin cytoskeleton;ko04510 Focal adhesion;ko04672 Intestinal immune network for IgA production;ko05202 Transcriptional misregulation in cancers;ko05410 Hypertrophic cardiomyopathy (HCM);ko05412 Arrhythmogenic right ventricular cardiomyopathy (ARVC);ko05414 Dilate…	KOG1226-Integrin beta subunit (N-terminal portion of extracellular region)[TW]
ENSMUSG00000097979	18	14	24	15	21	16	35	20	27	20	39	18	Gm4691	predicted gene 4691 [Source:MGI Symbol;Acc:MGI:3782871]	-	-	-
ENSMUSG00000109995	0	0	0	0	0	0	0	0	0	0	0	0	B020031H02Rik	RIKEN cDNA B020031H02 gene [Source:MGI Symbol;Acc:MGI:3588231]	-	-	-
ENSMUSG00000097972	0	0	0	0	0	0	0	0	0	0	0	0	Scgb2b15	secretoglobin, family 2B, member 15 [Source:MGI Symbol;Acc:MGI:3644904]	GO:0003674;GO:0008150;GO:0005575;GO:0005615	-	-
ENSMUSG00000097973	0	0	0	1	1	0	0	0	0	0	1	0	Gm4929	predicted gene 4929 [Source:MGI Symbol;Acc:MGI:3645941]	-	-	-
ENSMUSG00000097970	92	89	113	113	126	105	66	0	61	61	27	30	Gm27028	predicted gene, 27028 [Source:MGI Symbol;Acc:MGI:5504143]	-	-	-
ENSMUSG00000097971	1625	1099	1289	948	1011	950	3441	1507	2086	2727	2735	1231	Gm26917	predicted gene, 26917 [Source:MGI Symbol;Acc:MGI:5504032]	-	-	-
ENSMUSG00000097976	0	0	0	0	0	0	0	0	0	0	0	0	Gm26918	predicted gene, 26918 [Source:MGI Symbol;Acc:MGI:5504033]	-	-	-
ENSMUSG00000067787	2372	2496	2411	2018	2172	2275	2253	1560	1915	1803	2479	1795	Blcap	bladder cancer associated protein [Source:MGI Symbol;Acc:MGI:1858907]	GO:0016020;GO:0016021;GO:0007049;GO:0006915;GO:0003674;GO:0008150;GO:0030262	-	KOG4489-Uncharacterized conserved protein BC10 (implicated in bladder cancer in humans)[S]
ENSMUSG00000097974	26	22	33	37	35	25	5	19	26	56	16	31	Gm10605	predicted gene 10605 [Source:MGI Symbol;Acc:MGI:3642596]	-	-	-
ENSMUSG00000097975	0	0	0	0	0	0	0	0	0	0	0	0	Gm8079	predicted gene 8079 [Source:MGI Symbol;Acc:MGI:3646128]	-	-	-
ENSMUSG00000102505	0	0	1	2	0	0	0	0	0	0	0	0	1600017P15Rik	RIKEN cDNA 1600017P15 gene [Source:MGI Symbol;Acc:MGI:1920499]	-	-	-
ENSMUSG00000109990	0	0	0	0	0	0	0	0	0	0	0	0	Gm45543	predicted gene 45543 [Source:MGI Symbol;Acc:MGI:5791379]	-	-	-
ENSMUSG00000053279	50565	44618	55035	53042	51716	47510	18399	14475	23213	18356	18033	24376	Aldh1a1	aldehyde dehydrogenase family 1, subfamily A1 [Source:MGI Symbol;Acc:MGI:1353450]	GO:0005829;GO:0005737;GO:0055114;GO:0016491;GO:0008152;GO:0070062;GO:0042493;GO:0042573;GO:0043065;GO:0042572;GO:0042904;GO:0004029;GO:0018479;GO:0048048;GO:0001758;GO:0004028;GO:0051287;GO:0002072	K07249-ko00830 Retinol metabolism	KOG2450-Aldehyde dehydrogenase[C]
ENSMUSG00000088168	0	0	0	0	0	0	0	0	0	0	0	0	Gm23540	predicted gene, 23540 [Source:MGI Symbol;Acc:MGI:5453317]	-	-	-
ENSMUSG00000109839	0	0	0	0	0	0	0	0	0	0	0	0	Gm45677	predicted gene 45677 [Source:MGI Symbol;Acc:MGI:5791513]	-	-	-
ENSMUSG00000109838	0	0	0	0	0	0	0	0	0	0	0	0	Gm45341	predicted gene 45341 [Source:MGI Symbol;Acc:MGI:5791177]	-	-	-
ENSMUSG00000109992	0	0	0	0	0	0	0	0	0	0	0	0	Gm45650	predicted gene 45650 [Source:MGI Symbol;Acc:MGI:5791486]	-	-	-
ENSMUSG00000108022	0	0	0	0	0	0	0	0	0	0	0	0	Gm7298	predicted gene 7298 [Source:MGI Symbol;Acc:MGI:3648717]	GO:0005576;GO:0005615;GO:0010951;GO:0004866	-	-
ENSMUSG00000109833	0	0	0	0	0	0	0	0	0	0	0	0	Gm45573	predicted gene 45573 [Source:MGI Symbol;Acc:MGI:5791409]	-	-	-
ENSMUSG00000109832	0	0	0	0	0	0	0	0	0	0	0	0	Olfr662-ps1	olfactory receptor 662, pseudogene 1 [Source:MGI Symbol;Acc:MGI:3030496]	-	-	-
ENSMUSG00000109831	0	0	0	0	0	0	0	0	0	0	0	0	Gm45320	predicted gene 45320 [Source:MGI Symbol;Acc:MGI:5791156]	-	-	-
ENSMUSG00000102501	2	6	2	1	2	5	2	0	2	5	6	0	Gm37372	predicted gene, 37372 [Source:MGI Symbol;Acc:MGI:5610600]	-	-	-
ENSMUSG00000109837	0	0	0	0	0	0	0	0	0	0	0	0	Gm45655	predicted gene 45655 [Source:MGI Symbol;Acc:MGI:5791491]	-	-	-
ENSMUSG00000109836	201	287	251	324	283	238	125	98	133	137	199	153	Gm45884	predicted gene 45884 [Source:MGI Symbol;Acc:MGI:5804999]	-	-	-
ENSMUSG00000109835	0	0	0	0	0	0	0	0	0	0	0	0	Olfr730	olfactory receptor 730 [Source:MGI Symbol;Acc:MGI:3030564]	GO:0016020;GO:0016021;GO:0005886;GO:0007186;GO:0004871;GO:0004930;GO:0007165;GO:0004984;GO:0007608;GO:0050896;GO:0050911;GO:0004888;GO:0050907	-	-
ENSMUSG00000109834	0	0	0	0	0	0	0	0	0	0	0	0	Gm5650	predicted gene 5650 [Source:MGI Symbol;Acc:MGI:3646505]	-	-	-
ENSMUSG00000068324	17	15	15	17	21	11	28	18	15	22	19	13	Gm10029	predicted gene 10029 [Source:MGI Symbol;Acc:MGI:3641706]	-	-	-
ENSMUSG00000068327	2	0	0	2	0	0	4	0	2	3	2	0	Tlx2	T cell leukemia, homeobox 2 [Source:MGI Symbol;Acc:MGI:1350935]	GO:0006355;GO:0003677;GO:0043565;GO:0005634;GO:0005515;GO:0005737;GO:0006366;GO:0007275;GO:0045944;GO:0006351;GO:0001228;GO:0006357;GO:0003700;GO:0001707;GO:0048484;GO:0050774	-	KOG0488-Transcription factor BarH and related HOX domain proteins[R]
ENSMUSG00000068323	1996	2582	2689	2878	2592	2615	1072	1142	1208	956	1058	1384	Slc4a5	solute carrier family 4, sodium bicarbonate cotransporter, member 5 [Source:MGI Symbol;Acc:MGI:2443220]	GO:0016020;GO:0016021;GO:0005215;GO:0006810;GO:0010468;GO:0006811;GO:0008509;GO:0006820;GO:0005452;GO:0015698;GO:0051453;GO:0005887;GO:0060041;GO:0098656;GO:0003014;GO:0002064;GO:0003073;GO:0033326;GO:0048311;GO:0015701	-	-
ENSMUSG00000068329	1150	850	1025	1034	961	786	1546	802	1139	1429	1274	824	Htra2	HtrA serine peptidase 2 [Source:MGI Symbol;Acc:MGI:1928676]	GO:0016020;GO:0016021;GO:0006508;GO:0004252;GO:0016787;GO:0005634;GO:0005829;GO:0008233;GO:0034605;GO:0005739;GO:0008236;GO:0035458;GO:0006915;GO:0043280;GO:0042802;GO:0005515;GO:0070207;GO:0000785;GO:0031966;GO:0007628;GO:0034599;GO:0071300;GO:0030900;GO:0008344;GO:1903955;GO:0040014;GO:0048666;GO:0043065;GO:0005856;GO:0007005;GO:0005758;GO:0008630;GO:0071363;GO:0009898;GO:0044257;GO:0097193;GO:…	K08669-ko04210 Apoptosis;ko04214 Apoptosis - fly;ko04215 Apoptosis - multiple species;ko05012 Parkinson's disease	KOG1320-Serine protease[O]
ENSMUSG00000068328	4143	4581	4020	3208	3858	3902	6729	6256	5012	5782	5386	5456	Aup1	ancient ubiquitous protein 1 [Source:MGI Symbol;Acc:MGI:107789]	GO:0016020;GO:0016021;GO:0005737;GO:0030970;GO:0070062	-	KOG2898-Predicted phosphate acyltransferase, contains PlsC domain[I]
ENSMUSG00000110079	2	0	0	0	2	0	0	0	0	0	0	0	Gm45292	predicted gene 45292 [Source:MGI Symbol;Acc:MGI:5791128]	-	-	-
ENSMUSG00000110078	0	0	0	0	0	0	0	0	0	0	0	0	Gm45241	predicted gene 45241 [Source:MGI Symbol;Acc:MGI:5791077]	-	-	-
ENSMUSG00000106388	0	0	0	0	0	0	0	0	0	0	0	0	Rhox7-ps2	reproductive homeobox 7, pseudogene 2 [Source:MGI Symbol;Acc:MGI:5615638]	-	-	-
ENSMUSG00000106389	0	0	0	0	0	0	0	0	0	0	0	0	Gm21006	predicted gene, 21006 [Source:MGI Symbol;Acc:MGI:5434361]	-	-	-
ENSMUSG00000106384	0	0	2	0	0	0	0	0	0	0	0	0	Gm43188	predicted gene 43188 [Source:MGI Symbol;Acc:MGI:5663325]	-	-	-
ENSMUSG00000110070	7	12	4	9	6	2	4	5	1	6	0	3	Gm45619	predicted gene 45619 [Source:MGI Symbol;Acc:MGI:5791455]	-	-	-
ENSMUSG00000110073	0	0	0	0	0	0	0	0	1	0	0	0	Gm2875	predicted gene 2875 [Source:MGI Symbol;Acc:MGI:3781052]	-	-	-
ENSMUSG00000110072	0	0	0	0	0	0	0	0	0	0	0	0	Gm45327	predicted gene 45327 [Source:MGI Symbol;Acc:MGI:5791163]	-	-	-
ENSMUSG00000106380	0	4	0	2	0	0	0	2	0	0	0	2	Gm43683	predicted gene 43683 [Source:MGI Symbol;Acc:MGI:5663820]	-	-	-
ENSMUSG00000106381	0	0	0	0	0	0	0	0	0	0	0	0	Igkv2-95-1	immunoglobulin kappa chain variable [Source:MGI Symbol;Acc:MGI:5009870]	-	-	-
ENSMUSG00000106382	0	0	0	0	0	0	0	0	0	0	0	0	Trav4-1	T cell receptor alpha variable 4-1 [Source:MGI Symbol;Acc:MGI:3781986]	-	-	-
ENSMUSG00000106383	103	127	104	109	92	91	55	82	56	60	91	63	E330034L11Rik	RIKEN cDNA E330034L11 gene [Source:MGI Symbol;Acc:MGI:3026962]	-	-	-
ENSMUSG00000099906	0	0	0	0	0	0	0	0	0	0	0	0	Gm28653	predicted gene 28653 [Source:MGI Symbol;Acc:MGI:5579359]	-	-	-
ENSMUSG00000064493	1	1	1	1	1	1	1	1	1	1	1	1	Snora28	small nucleolar RNA, H/ACA box 28 [Source:MGI Symbol;Acc:MGI:3819496]	-	-	-
ENSMUSG00000064492	0	0	0	1	0	0	0	0	0	0	0	0	Gm22060	predicted gene, 22060 [Source:MGI Symbol;Acc:MGI:5451837]	-	-	-
ENSMUSG00000064491	0	1	0	3	0	1	1	2	1	1	0	1	Gm22061	predicted gene, 22061 [Source:MGI Symbol;Acc:MGI:5451838]	-	-	-
ENSMUSG00000063442	6	3	7	5	4	1	0	8	1	2	1	1	Gm7117	predicted pseudogene 7117 [Source:MGI Symbol;Acc:MGI:3649027]	-	-	-
ENSMUSG00000063445	188	199	204	160	183	147	677	492	461	720	511	449	Nmral1	NmrA-like family domain containing 1 [Source:MGI Symbol;Acc:MGI:1915074]	GO:0003674;GO:0008150;GO:0005634;GO:0005737;GO:0048471	-	-
ENSMUSG00000064496	0	0	0	0	0	0	0	0	0	0	0	0	DQ267101	snoRNA DQ267101 [Source:MGI Symbol;Acc:MGI:5439874]	-	-	-
ENSMUSG00000064495	3	2	1	4	0	1	1	1	2	6	1	2	Gm24313	predicted gene, 24313 [Source:MGI Symbol;Acc:MGI:5454090]	-	-	-
ENSMUSG00000063446	4	2	11	2	6	0	0	2	2	3	4	1	Plppr1	phospholipid phosphatase related 1 [Source:MGI Symbol;Acc:MGI:2445015]	GO:0016020;GO:0016021;GO:0005654;GO:0007399;GO:0007165;GO:0005887;GO:0008195;GO:0006644;GO:0046839;GO:0042577	-	-
ENSMUSG00000076946	0	0	0	0	0	0	0	0	0	0	0	0	Mir582	microRNA 582 [Source:MGI Symbol;Acc:MGI:3718550]	-	-	-
ENSMUSG00000076944	0	0	0	0	0	0	0	0	0	0	0	0	Gm22064	predicted gene, 22064 [Source:MGI Symbol;Acc:MGI:5451841]	-	-	-
ENSMUSG00000076940	92	60	55	52	105	60	63	50	49	63	63	66	Iglv2	immunoglobulin lambda variable 2 [Source:MGI Symbol;Acc:MGI:99548]	GO:0002377;GO:0006955;GO:0005615;GO:0003823	-	-
ENSMUSG00000076941	0	0	0	0	0	0	0	0	0	0	0	0	Gm22065	predicted gene, 22065 [Source:MGI Symbol;Acc:MGI:5451842]	-	-	-
ENSMUSG00000070522	15	31	18	27	31	25	13	18	15	15	17	19	Gm6505	predicted pseudogene 6505 [Source:MGI Symbol;Acc:MGI:3648080]	-	-	-
ENSMUSG00000076948	0	0	0	0	0	0	0	0	0	0	0	0	Mir467e	microRNA 467e [Source:MGI Symbol;Acc:MGI:3718541]	-	-	-
ENSMUSG00000076949	0	0	2	0	0	2	0	0	0	0	0	0	Gm22066	predicted gene, 22066 [Source:MGI Symbol;Acc:MGI:5451843]	-	-	-
ENSMUSG00000100979	0	0	0	0	0	0	0	0	0	0	0	0	Gm29347	predicted gene 29347 [Source:MGI Symbol;Acc:MGI:5580053]	-	-	-
ENSMUSG00000100978	0	0	0	0	0	0	0	0	0	0	0	0	Gm20912	predicted gene, 20912 [Source:MGI Symbol;Acc:MGI:5434268]	-	-	-
ENSMUSG00000066438	1230	1384	1561	1392	1288	1231	660	534	828	757	626	747	Plekhd1	pleckstrin homology domain containing, family D (with coiled-coil domains) member 1 [Source:MGI Symbol;Acc:MGI:3036228]	GO:0003674;GO:0008150;GO:0005575	-	-
ENSMUSG00000100971	0	0	0	0	0	0	0	0	0	0	0	0	Gm28824	predicted gene 28824 [Source:MGI Symbol;Acc:MGI:5579530]	-	-	-
ENSMUSG00000100970	0	0	0	0	0	0	0	0	0	0	0	0	Gm29270	predicted gene 29270 [Source:MGI Symbol;Acc:MGI:5579976]	-	-	-
ENSMUSG00000100973	0	0	0	0	0	0	0	0	0	0	0	0	Gm29299	predicted gene 29299 [Source:MGI Symbol;Acc:MGI:5580005]	-	-	-
ENSMUSG00000100972	0	0	0	0	0	0	0	1	0	0	0	0	Gm28553	predicted gene 28553 [Source:MGI Symbol;Acc:MGI:5579259]	GO:0007286;GO:0005634	-	-
ENSMUSG00000100975	242	137	225	212	216	171	244	139	230	212	238	200	Gm28875	predicted gene 28875 [Source:MGI Symbol;Acc:MGI:5579581]	-	-	-
ENSMUSG00000100974	0	0	0	0	0	0	0	0	0	0	0	0	Gm28459	predicted gene 28459 [Source:MGI Symbol;Acc:MGI:5579165]	-	-	-
ENSMUSG00000100977	0	0	0	0	0	0	0	0	0	0	0	0	Gm29334	predicted gene 29334 [Source:MGI Symbol;Acc:MGI:5580040]	-	-	-
ENSMUSG00000100976	0	0	0	0	0	0	0	0	0	0	0	0	Gm29134	predicted gene 29134 [Source:MGI Symbol;Acc:MGI:5579840]	-	-	-
ENSMUSG00000092474	12	20	18	11	8	11	15	9	4	14	7	9	Gm20478	predicted gene 20478 [Source:MGI Symbol;Acc:MGI:5141943]	-	-	-
ENSMUSG00000092476	0	0	0	0	0	0	0	0	0	0	0	0	Vmn1r-ps65	vomeronasal 1 receptor, pseudogene 65 [Source:MGI Symbol;Acc:MGI:3782022]	-	-	-
ENSMUSG00000092477	0	0	0	0	0	0	0	0	0	0	0	0	Gm18808	predicted gene, 18808 [Source:MGI Symbol;Acc:MGI:5010993]	-	-	-
ENSMUSG00000092470	183	153	150	152	192	161	35	60	50	52	63	83	Gm20518	predicted gene 20518 [Source:MGI Symbol;Acc:MGI:5141983]	GO:0016020;GO:0016021	-	-
ENSMUSG00000092471	7	5	15	7	5	3	5	7	12	12	12	10	Cyp21a2-ps	cytochrome P450, family 21, subfamily a, polypeptide 2 pseudogene [Source:MGI Symbol;Acc:MGI:3645529]	-	-	-
ENSMUSG00000092472	0	0	0	0	0	0	0	0	0	0	0	0	Gm20473	predicted gene 20473 [Source:MGI Symbol;Acc:MGI:5141938]	-	-	-
ENSMUSG00000092473	0	0	0	0	0	0	0	0	0	0	0	0	Vmn1r180	vomeronasal 1 receptor 180 [Source:MGI Symbol;Acc:MGI:3033485]	GO:0016020;GO:0016021;GO:0003674;GO:0005575;GO:0007186;GO:0016503;GO:0007606	-	-
ENSMUSG00000019932	0	0	0	0	0	0	0	0	0	0	0	0	Kera	keratocan [Source:MGI Symbol;Acc:MGI:1202398]	GO:0005615;GO:0005578;GO:0005576;GO:0061303	-	KOG0619-FOG: Leucine rich repeat[R]
ENSMUSG00000019933	18	13	27	15	11	12	6	6	2	3	4	5	Mrln	myoregulin [Source:MGI Symbol;Acc:MGI:1916813]	GO:0016020;GO:0016021;GO:0005515;GO:0016529;GO:0043086;GO:0033017;GO:0004857;GO:1902081	-	-
ENSMUSG00000019935	8	6	10	3	8	8	10	6	6	13	7	10	Slc17a8	solute carrier family 17 (sodium-dependent inorganic phosphate cotransporter), member 8 [Source:MGI Symbol;Acc:MGI:3039629]	GO:0055085;GO:0016020;GO:0016021;GO:0006810;GO:0006811;GO:0030054;GO:0045202;GO:0031410;GO:0006814;GO:0015293;GO:0007605;GO:0043005;GO:0030672;GO:0089711;GO:0006836;GO:0005313;GO:0015813;GO:0003407;GO:0007420;GO:0090102;GO:0005737;GO:0005771;GO:0030425;GO:0043025;GO:0043204;GO:0043679;GO:0060076;GO:0097440;GO:0097441;GO:0097451;GO:1990030	K12302-ko04724 Glutamatergic synapse;ko04723 Retrograde endocannabinoid signaling;ko04721 Synaptic vesicle cycle;ko05033 Nicotine addiction	KOG2532-Permease of the major facilitator superfamily[G]
ENSMUSG00000019936	0	0	0	0	0	0	0	0	0	0	0	8	Epyc	epiphycan [Source:MGI Symbol;Acc:MGI:107942]	GO:0005615;GO:0005578;GO:0005576;GO:0007409	-	KOG0619-FOG: Leucine rich repeat[R]
ENSMUSG00000060373	6412	6477	6654	3402	7069	3552	4736	6077	6442	6737	7542	6508	Hnrnpc	heterogeneous nuclear ribonucleoprotein C [Source:MGI Symbol;Acc:MGI:107795]	GO:0005634;GO:0003676;GO:0005654;GO:0043234;GO:0005829;GO:0003723;GO:0016020;GO:0070062;GO:0001649;GO:0000978;GO:0030529;GO:0006397;GO:0008380;GO:0000790;GO:0042802;GO:0005681;GO:0071013;GO:0003729;GO:0000980;GO:0008266;GO:0043044;GO:1990247;GO:0045120;GO:0031492;GO:0032211;GO:0070034;GO:0005697;GO:0003730;GO:0000398;GO:0070935	K12884-ko03040 Spliceosome	KOG0118-FOG: RRM domain[R]
ENSMUSG00000107596	0	0	3	1	0	1	0	1	0	0	0	0	Gm18913	predicted gene, 18913 [Source:MGI Symbol;Acc:MGI:5011098]	-	-	-
ENSMUSG00000070469	1357	1574	1600	1430	1514	1293	1275	967	1319	972	1252	1294	Adamtsl3	ADAMTS-like 3 [Source:MGI Symbol;Acc:MGI:3028499]	GO:0008270;GO:0003674;GO:0008150;GO:0006508;GO:0005578;GO:0008237;GO:0043231;GO:0008233	-	-
ENSMUSG00000103779	7	6	9	7	8	5	8	11	3	3	5	1	Gm36931	predicted gene, 36931 [Source:MGI Symbol;Acc:MGI:5610159]	-	-	-
ENSMUSG00000064145	2251	2008	2465	2168	2076	1889	2956	1904	2165	2491	2809	2227	Arih2	ariadne RBR E3 ubiquitin protein ligase 2 [Source:MGI Symbol;Acc:MGI:1344361]	GO:0016740;GO:0008270;GO:0046872;GO:0005634;GO:0005654;GO:0005737;GO:0004842;GO:0061630;GO:0016567;GO:0042787;GO:0005515;GO:0006511;GO:0031624;GO:0000209;GO:0032436;GO:0000151;GO:1903955;GO:0070936;GO:0070534;GO:0071425;GO:0048588;GO:0031466	-	KOG1815-Predicted E3 ubiquitin ligase[O]
ENSMUSG00000020346	726	747	754	686	1500	799	680	491	611	677	687	601	Mgat1	mannoside acetylglucosaminyltransferase 1 [Source:MGI Symbol;Acc:MGI:96973]	GO:0016020;GO:0016021;GO:0016740;GO:0016757;GO:0006486;GO:0000139;GO:0005794;GO:0046872;GO:0070062;GO:1903561;GO:0001701;GO:0008375;GO:0003827;GO:0006049	K00726-ko00510 N-Glycan biosynthesis;ko00513 Various types of N-glycan biosynthesis	KOG1413-N-acetylglucosaminyltransferase I[G]
ENSMUSG00000070465	0	0	0	0	0	0	0	0	0	0	0	0	Gm9696	predicted gene 9696 [Source:MGI Symbol;Acc:MGI:3819177]	-	-	-
ENSMUSG00000103775	0	0	0	0	2	0	0	0	0	2	0	0	Gm36997	predicted gene, 36997 [Source:MGI Symbol;Acc:MGI:5610225]	-	-	-
ENSMUSG00000064141	237	284	309	234	283	305	248	215	243	227	226	241	Zfp69	zinc finger protein 69 [Source:MGI Symbol;Acc:MGI:107794]	GO:0006355;GO:0046872;GO:0005622;GO:0003674;GO:0008150;GO:0005575;GO:0003676	-	-
ENSMUSG00000103773	0	0	0	0	0	0	0	0	0	0	0	0	Gm34217	predicted gene, 34217 [Source:MGI Symbol;Acc:MGI:5593376]	-	-	-
ENSMUSG00000103770	5	15	8	4	2	3	0	0	0	3	5	2	Pcdha9	protocadherin alpha 9 [Source:MGI Symbol;Acc:MGI:2447322]	GO:0016020;GO:0016021;GO:0003674;GO:0005886;GO:0005509;GO:0007155;GO:0007156;GO:0005887;GO:0007267;GO:0007399	-	-
ENSMUSG00000070460	0	0	0	0	0	0	0	4	0	0	0	0	Olfr291	olfactory receptor 291 [Source:MGI Symbol;Acc:MGI:3030125]	GO:0016020;GO:0016021;GO:0005886;GO:0007186;GO:0004871;GO:0004930;GO:0007165;GO:0004984;GO:0007608;GO:0050896;GO:0050911;GO:0005549	K04257-ko04740 Olfactory transduction	-
ENSMUSG00000053490	0	0	2	0	0	0	0	0	0	0	0	0	Trim60	tripartite motif-containing 60 [Source:MGI Symbol;Acc:MGI:2387430]	GO:0008270;GO:0046872;GO:0005622;GO:0008150;GO:0005515	-	KOG2177-Predicted E3 ubiquitin ligase[O]
ENSMUSG00000107595	0	0	0	0	0	0	2	0	0	0	0	0	Gm44441	predicted gene, 44441 [Source:MGI Symbol;Acc:MGI:5690833]	-	-	-
ENSMUSG00000053499	0	0	0	0	0	0	0	0	0	0	0	0	Gm5444	predicted gene 5444 [Source:MGI Symbol;Acc:MGI:3644242]	-	-	-
ENSMUSG00000107593	2	0	0	6	4	0	0	0	2	2	0	4	Gm44097	predicted gene, 44097 [Source:MGI Symbol;Acc:MGI:5690489]	-	-	-
ENSMUSG00000107479	2	8	0	0	7	2	31	8	12	15	15	16	Gm44029	predicted gene, 44029 [Source:MGI Symbol;Acc:MGI:5690421]	-	-	-
ENSMUSG00000084732	0	0	0	0	0	0	0	0	0	0	0	0	Gm25807	predicted gene, 25807 [Source:MGI Symbol;Acc:MGI:5455584]	-	-	-
ENSMUSG00000097593	2	2	0	0	0	0	0	0	0	0	0	0	Gm26676	predicted gene, 26676 [Source:MGI Symbol;Acc:MGI:5477170]	-	-	-
ENSMUSG00000107475	0	0	0	0	0	0	0	0	0	0	0	0	Gm19177	predicted gene, 19177 [Source:MGI Symbol;Acc:MGI:5011362]	-	-	-
ENSMUSG00000102643	0	0	0	0	0	0	0	0	0	0	0	0	Gm37547	predicted gene, 37547 [Source:MGI Symbol;Acc:MGI:5610775]	-	-	-
ENSMUSG00000107477	4	6	3	4	7	3	1	1	4	10	0	0	Gm44366	predicted gene, 44366 [Source:MGI Symbol;Acc:MGI:5690758]	-	-	-
ENSMUSG00000107476	948	1021	1042	944	1048	1058	907	601	900	825	937	841	Zfp862-ps	zinc finger protein 862, pseudogene [Source:MGI Symbol;Acc:MGI:1889827]	-	-	-
ENSMUSG00000107471	0	0	0	0	0	0	0	0	0	1	0	0	Gm44147	predicted gene, 44147 [Source:MGI Symbol;Acc:MGI:5690539]	-	-	-
ENSMUSG00000107470	35	15	28	24	32	30	47	17	35	39	33	32	Gm3375	predicted gene 3375 [Source:MGI Symbol;Acc:MGI:3781553]	-	-	-
ENSMUSG00000107473	0	0	0	0	0	0	0	0	0	0	0	0	Gm44255	predicted gene, 44255 [Source:MGI Symbol;Acc:MGI:5690647]	-	-	-
ENSMUSG00000107472	0	0	0	0	0	0	0	0	0	0	0	0	Gm44265	predicted gene, 44265 [Source:MGI Symbol;Acc:MGI:5690657]	-	-	-
ENSMUSG00000054728	5996	6790	5947	5518	7086	6257	4004	2103	4221	3609	3825	4068	Phactr1	phosphatase and actin regulator 1 [Source:MGI Symbol;Acc:MGI:2659021]	GO:0005634;GO:0005737;GO:0030054;GO:0045202;GO:0003779;GO:0008157;GO:0019888;GO:0050790;GO:0031532;GO:0043086;GO:0005829;GO:0048870;GO:0004864;GO:0043149;GO:0031032	-	-
ENSMUSG00000054723	1156	1338	1309	1017	1113	1219	612	644	756	577	679	719	Vmac	vimentin-type intermediate filament associated coiled-coil protein [Source:MGI Symbol;Acc:MGI:2146912]	GO:0008150;GO:0005737;GO:0045098	-	-
ENSMUSG00000054720	5203	6237	5312	5210	6009	5503	7446	8986	5469	5480	6757	5445	Lrrc8c	leucine rich repeat containing 8 family, member C [Source:MGI Symbol;Acc:MGI:2140839]	GO:0016020;GO:0016021;GO:0005886;GO:0005737;GO:0006810;GO:0006811;GO:0007165;GO:0005887;GO:0005783;GO:0005789;GO:0045444;GO:0005225;GO:0044070;GO:0098656;GO:0034702	-	KOG0619-FOG: Leucine rich repeat[R]
ENSMUSG00000054727	0	0	0	0	0	0	0	0	0	0	0	0	1700013H16Rik	RIKEN cDNA 1700013H16 gene [Source:MGI Symbol;Acc:MGI:1922764]	GO:0005634;GO:0005515;GO:0007286;GO:0005730;GO:0000785;GO:0001741	-	-
ENSMUSG00000079806	0	0	0	0	0	0	0	1	0	0	0	0	Gm21719	predicted gene, 21719 [Source:MGI Symbol;Acc:MGI:5433883]	GO:0007276	-	-
ENSMUSG00000078912	0	0	0	0	0	0	0	0	0	0	0	0	Gm11011	predicted gene 11011 [Source:MGI Symbol;Acc:MGI:3779229]	GO:0016020;GO:0016021;GO:0003674;GO:0008150;GO:0005575	-	-
ENSMUSG00000102642	4	6	4	8	0	4	2	2	0	2	1	2	A130048G24Rik	RIKEN cDNA A130048G24 gene [Source:MGI Symbol;Acc:MGI:2443520]	-	-	-
ENSMUSG00000054622	4	13	9	1	3	20	9	6	9	2	10	5	D730045B01Rik	RIKEN cDNA D730045B01 gene [Source:MGI Symbol;Acc:MGI:1925117]	-	-	-
ENSMUSG00000036744	0	0	0	0	0	0	0	0	0	0	0	0	Olfr701	olfactory receptor 701 [Source:MGI Symbol;Acc:MGI:3030535]	GO:0016020;GO:0016021;GO:0005886;GO:0007186;GO:0004871;GO:0004930;GO:0007165;GO:0004984;GO:0007608;GO:0050896;GO:0050911	K04257-ko04740 Olfactory transduction	-
ENSMUSG00000036745	2223	1217	1099	1480	1564	2273	1739	741	1750	1481	1137	1036	Ttll7	tubulin tyrosine ligase-like family, member 7 [Source:MGI Symbol;Acc:MGI:1918142]	GO:0006464;GO:0043014;GO:0048487;GO:0070740;GO:0018095	-	-
ENSMUSG00000099253	1	0	1	0	0	0	0	0	0	1	0	0	Gm7863	predicted gene 7863 [Source:MGI Symbol;Acc:MGI:3647996]	-	-	-
ENSMUSG00000099252	0	0	0	0	0	0	0	0	0	0	0	0	Gm27265	predicted gene, 27265 [Source:MGI Symbol;Acc:MGI:5530647]	-	-	-
ENSMUSG00000099255	0	0	0	0	0	0	0	0	0	0	0	0	Gm27266	predicted gene, 27266 [Source:MGI Symbol;Acc:MGI:5530648]	-	-	-
ENSMUSG00000096202	0	0	0	0	0	0	0	0	0	0	0	0	Gm22069	predicted gene, 22069 [Source:MGI Symbol;Acc:MGI:5451846]	-	-	-
ENSMUSG00000099257	0	0	0	0	0	0	0	0	0	0	0	0	Mir6342	microRNA 6342 [Source:MGI Symbol;Acc:MGI:5530650]	-	-	-
ENSMUSG00000036743	18	19	11	8	12	10	29	16	25	13	24	10	Psma8	proteasome (prosome, macropain) subunit, alpha type, 8 [Source:MGI Symbol;Acc:MGI:1920927]	GO:0016787;GO:0005634;GO:0008233;GO:0006508;GO:0005737;GO:0006511;GO:0070062;GO:0004298;GO:0051603;GO:0005839;GO:0004175;GO:0000502;GO:0005829;GO:0019773;GO:1990111	K02731-ko03050 Proteasome	KOG0183-20S proteasome, regulatory subunit alpha type PSMA7/PRE6[O]
ENSMUSG00000099259	1	1	1	1	1	1	1	1	1	1	1	1	Mir6922	microRNA 6922 [Source:MGI Symbol;Acc:MGI:5530651]	-	-	-
ENSMUSG00000099258	0	0	0	0	0	0	0	0	0	0	0	0	Mir7047	microRNA 7047 [Source:MGI Symbol;Acc:MGI:5530652]	-	-	-
ENSMUSG00000033510	11	7	21	16	4	13	2	3	8	7	6	0	Otud7a	OTU domain containing 7A [Source:MGI Symbol;Acc:MGI:2158505]	GO:0008270;GO:0046872;GO:0006955;GO:0016787;GO:0003677;GO:0005634;GO:0008233;GO:0008234;GO:0006508;GO:0005737;GO:0036459;GO:0004843;GO:0035871;GO:0070536;GO:0071947;GO:0050727;GO:0070530;GO:0071108;GO:0043124;GO:0045088;GO:0016020;GO:0016021	-	KOG4345-NF-kappa B regulator AP20/Cezanne[T]
ENSMUSG00000036748	1397	1430	1543	1203	1379	1675	2330	996	1552	1907	1706	1434	Cuedc2	CUE domain containing 2 [Source:MGI Symbol;Acc:MGI:1914366]	GO:0003674;GO:0005634;GO:0005654;GO:0005829;GO:0005737;GO:0031965;GO:0010936;GO:1900016	-	-
ENSMUSG00000036749	0	0	0	0	0	0	0	0	0	0	0	0	Pramel5	preferentially expressed antigen in melanoma like 5 [Source:MGI Symbol;Acc:MGI:2156389]	GO:0003674;GO:0008150;GO:0005575;GO:0043066;GO:0045892;GO:0008284;GO:0045596	-	-
ENSMUSG00000096209	0	0	0	1	0	0	0	0	0	0	2	0	Olfr510	olfactory receptor 510 [Source:MGI Symbol;Acc:MGI:3030344]	GO:0016020;GO:0016021;GO:0005886;GO:0007186;GO:0004871;GO:0004930;GO:0007165;GO:0004984;GO:0005549;GO:0007608;GO:0050896;GO:0050911	K04257-ko04740 Olfactory transduction	-
ENSMUSG00000021587	55	36	61	61	42	32	30	23	21	45	18	27	Pcsk1	proprotein convertase subtilisin/kexin type 1 [Source:MGI Symbol;Acc:MGI:97511]	GO:0005615;GO:0016787;GO:0008233;GO:0006508;GO:0031410;GO:0004252;GO:0008236;GO:0030133;GO:0050796;GO:0005788;GO:0032455;GO:0034774;GO:0004175;GO:0016485;GO:0016486;GO:0043043	-	KOG3525-Subtilisin-like proprotein convertase[O]
ENSMUSG00000113030	4	7	17	6	7	3	6	8	15	4	5	11	CT009754.1	-	-	-	-
ENSMUSG00000113031	3	2	8	5	3	0	4	0	5	0	0	4	AC158365.1	-	-	-	-
ENSMUSG00000113032	0	0	0	0	0	0	0	0	0	0	0	0	AC158633.3	-	-	-	-
ENSMUSG00000113033	0	0	0	0	0	0	0	0	0	0	0	0	AC156798.1	-	-	-	-
ENSMUSG00000113034	0	0	0	0	0	0	0	0	0	0	0	0	AC138401.1	-	-	-	-
ENSMUSG00000113035	428	331	456	345	385	273	334	216	343	407	281	260	AC157822.3	-	-	-	-
ENSMUSG00000113036	7	4	12	7	8	11	13	3	6	18	14	9	AC139941.1	-	-	-	-
ENSMUSG00000113037	0	2	0	0	0	0	0	0	0	0	0	0	AC147162.1	-	-	-	-
ENSMUSG00000113038	0	0	0	0	0	0	0	0	0	0	0	0	AC159232.2	-	-	-	-
ENSMUSG00000062797	599	514	585	543	601	485	837	530	611	801	778	510	Hikeshi	heat shock protein nuclear import factor [Source:MGI Symbol;Acc:MGI:96738]	GO:0005634;GO:0005829;GO:0005737;GO:0006810;GO:0015031;GO:0070062;GO:0034605;GO:0005622;GO:0007030;GO:0008565;GO:0030324;GO:0006606;GO:0030544	-	KOG4067-Uncharacterized conserved protein[S]
ENSMUSG00000062794	27	28	35	43	55	29	99	75	44	87	71	61	Zfp599	zinc finger protein 599 [Source:MGI Symbol;Acc:MGI:2679006]	GO:0006355;GO:0046872;GO:0005622;GO:0005575;GO:0003676;GO:0003700	-	-
ENSMUSG00000062793	0	0	0	0	0	0	0	0	0	0	0	0	Olfr1158	olfactory receptor 1158 [Source:MGI Symbol;Acc:MGI:3030992]	GO:0016020;GO:0016021;GO:0005886;GO:0007186;GO:0004871;GO:0004930;GO:0007165;GO:0004984;GO:0005549;GO:0007608;GO:0050896;GO:0050911	-	-
ENSMUSG00000062791	0	0	0	0	0	0	0	0	0	0	0	0	Gm382	predicted gene 382 [Source:MGI Symbol;Acc:MGI:2685228]	GO:0003674;GO:0008150;GO:0005575;GO:0003676;GO:0003723	-	KOG2208-Vigilin[I]
ENSMUSG00000062421	1918	2634	3304	2082	3064	1560	2098	1178	2655	1823	3140	1481	Arf2	ADP-ribosylation factor 2 [Source:MGI Symbol;Acc:MGI:99595]	GO:0005794;GO:0005622;GO:0006810;GO:0015031;GO:0000166;GO:0007264;GO:0005525;GO:0016192	-	KOG0070-GTP-binding ADP-ribosylation factor Arf1[U]
ENSMUSG00000062426	0	0	0	0	0	0	0	0	0	0	0	0	Olfr304	olfactory receptor 304 [Source:MGI Symbol;Acc:MGI:3030138]	GO:0016020;GO:0016021;GO:0005886;GO:0007186;GO:0004871;GO:0004930;GO:0007165;GO:0004984;GO:0005549;GO:0007608;GO:0050896;GO:0050911	K04257-ko04740 Olfactory transduction	-
ENSMUSG00000019066	1413	1296	1469	1214	1386	1311	1166	1797	1112	965	1095	945	Rab3d	RAB3D, member RAS oncogene family [Source:MGI Symbol;Acc:MGI:97844]	GO:0016020;GO:0005886;GO:0005515;GO:0006810;GO:0015031;GO:0000166;GO:0070062;GO:0003924;GO:0005525;GO:0005739;GO:0006887;GO:0030742;GO:1903307;GO:0045453;GO:0005881;GO:0031489;GO:0017157;GO:0018125;GO:0042588;GO:0099503;GO:0030133	K07884-ko04972 Pancreatic secretion	KOG0093-GTPase Rab3, small G protein superfamily[U]
ENSMUSG00000035498	1391	1345	1419	1406	1308	481	1687	331	1499	1527	1503	1227	Cdcp1	CUB domain containing protein 1 [Source:MGI Symbol;Acc:MGI:2442010]	GO:0016020;GO:0016021;GO:0003674;GO:0005886;GO:0008150;GO:0005575	-	-
ENSMUSG00000091462	4	5	5	3	4	5	6	4	5	4	6	5	Gm17084	predicted gene 17084 [Source:MGI Symbol;Acc:MGI:4937911]	-	-	-
ENSMUSG00000101731	2	4	6	4	0	4	2	0	10	14	2	6	3830432H09Rik	RIKEN cDNA 3830432H09 gene [Source:MGI Symbol;Acc:MGI:2443278]	-	-	-
ENSMUSG00000091460	0	0	0	0	0	0	0	0	0	0	0	0	Gm7808	predicted pseudogene 7808 [Source:MGI Symbol;Acc:MGI:3643360]	-	-	-
ENSMUSG00000101733	0	0	0	0	0	0	0	0	0	0	0	0	Gm29189	predicted gene 29189 [Source:MGI Symbol;Acc:MGI:5579895]	-	-	-
ENSMUSG00000101734	0	0	0	0	0	0	0	0	0	0	0	0	4933400C23Rik	RIKEN cDNA 4933400C23 gene [Source:MGI Symbol;Acc:MGI:5439420]	-	-	-
ENSMUSG00000101735	0	0	0	0	0	0	0	0	0	0	0	0	Gm18505	predicted gene, 18505 [Source:MGI Symbol;Acc:MGI:5010690]	-	-	-
ENSMUSG00000101736	0	0	0	0	0	0	0	0	0	0	0	0	Gm29335	predicted gene 29335 [Source:MGI Symbol;Acc:MGI:5580041]	-	-	-
ENSMUSG00000101737	0	0	0	0	0	0	0	0	0	0	0	0	Gm28849	predicted gene 28849 [Source:MGI Symbol;Acc:MGI:5579555]	-	-	-
ENSMUSG00000101738	0	0	0	0	0	0	0	0	0	0	0	0	Gm29006	predicted gene 29006 [Source:MGI Symbol;Acc:MGI:5579712]	-	-	-
ENSMUSG00000101739	0	2	1	1	4	2	0	0	0	0	2	0	Gm5733	predicted gene 5733 [Source:MGI Symbol;Acc:MGI:3642992]	-	-	-
ENSMUSG00000055891	0	0	0	0	0	0	0	0	0	0	0	0	Ubl4b	ubiquitin-like 4B [Source:MGI Symbol;Acc:MGI:1914841]	GO:0003674;GO:0005575;GO:0005737;GO:1903955	-	KOG0001-Ubiquitin and ubiquitin-like proteins[OR]
ENSMUSG00000055897	710	1097	952	942	975	853	1122	679	670	1059	712	1001	Ppp4r1l-ps	protein phosphatase 4, regulatory subunit 1-like, pseudogene [Source:MGI Symbol;Acc:MGI:1924560]	-	-	-
ENSMUSG00000055895	0	0	0	0	3	0	0	0	0	0	0	0	Oosp2	oocyte secreted protein 2 [Source:MGI Symbol;Acc:MGI:2684945]	GO:0003674;GO:0008150;GO:0005575;GO:0005576	-	-
ENSMUSG00000108012	0	0	0	0	0	0	0	0	0	1	0	0	Gm44012	predicted gene, 44012 [Source:MGI Symbol;Acc:MGI:5690404]	-	-	-
ENSMUSG00000108013	0	0	0	0	0	0	0	0	0	0	0	0	Gm44052	predicted gene, 44052 [Source:MGI Symbol;Acc:MGI:5690444]	-	-	-
ENSMUSG00000108010	185	183	173	112	276	179	63	49	72	38	37	72	Gm44246	predicted gene, 44246 [Source:MGI Symbol;Acc:MGI:5690638]	-	-	-
ENSMUSG00000108011	0	0	0	0	0	6	0	0	0	0	4	0	Gm44596	predicted gene 44596 [Source:MGI Symbol;Acc:MGI:5753172]	-	-	-
ENSMUSG00000071738	0	0	0	0	0	0	0	0	0	0	0	0	Cldn34b3	claudin 34B3 [Source:MGI Symbol;Acc:MGI:3648293]	GO:0016020;GO:0016021;GO:0003674;GO:0008150;GO:0005575;GO:0005198;GO:0005923	-	-
ENSMUSG00000108017	0	0	0	0	0	0	0	0	0	0	0	0	Gm18539	predicted gene, 18539 [Source:MGI Symbol;Acc:MGI:5010724]	-	-	-
ENSMUSG00000108014	0	0	0	0	1	0	0	0	0	0	0	0	Gm44380	predicted gene, 44380 [Source:MGI Symbol;Acc:MGI:5690772]	-	-	-
ENSMUSG00000060490	0	0	0	0	0	0	0	0	0	0	0	0	Vmn1r218	vomeronasal 1 receptor 218 [Source:MGI Symbol;Acc:MGI:2159691]	GO:0016020;GO:0016021;GO:0007186;GO:0016503;GO:0007606;GO:0005550;GO:0019236;GO:0005887	-	-
ENSMUSG00000108018	0	0	0	0	0	0	0	0	0	0	0	0	Gm43928	predicted gene, 43928 [Source:MGI Symbol;Acc:MGI:5690320]	-	-	-
ENSMUSG00000108019	0	0	0	0	0	0	0	0	0	0	0	0	Gm44108	predicted gene, 44108 [Source:MGI Symbol;Acc:MGI:5690500]	-	-	-
ENSMUSG00000060499	0	0	0	0	0	0	0	0	0	0	0	0	Rpl10l	ribosomal protein L10-like [Source:MGI Symbol;Acc:MGI:3647985]	GO:0005622;GO:0005634;GO:0003735;GO:0006412;GO:0005840;GO:0016020;GO:0030529;GO:0000027;GO:0022625;GO:0005844;GO:0007283	-	KOG0857-60s ribosomal protein L10[J]
ENSMUSG00000097154	158	181	126	126	154	151	160	176	112	154	99	119	Gm26510	predicted gene, 26510 [Source:MGI Symbol;Acc:MGI:5477004]	-	-	-
ENSMUSG00000097155	0	0	4	0	2	0	0	0	4	0	0	0	Gm26511	predicted gene, 26511 [Source:MGI Symbol;Acc:MGI:5477005]	-	-	-
ENSMUSG00000097156	0	0	2	0	0	0	0	0	0	0	0	0	Gm3764	predicted gene 3764 [Source:MGI Symbol;Acc:MGI:3781938]	-	-	-
ENSMUSG00000097157	4	4	3	0	0	0	3	0	0	0	0	2	Gm26512	predicted gene, 26512 [Source:MGI Symbol;Acc:MGI:5477006]	-	-	-
ENSMUSG00000097150	10	12	17	3	6	10	6	9	10	13	4	24	Gm26513	predicted gene, 26513 [Source:MGI Symbol;Acc:MGI:5477007]	-	-	-
ENSMUSG00000097151	25	33	32	24	24	20	36	12	18	37	38	14	Gm26514	predicted gene, 26514 [Source:MGI Symbol;Acc:MGI:5477008]	-	-	-
ENSMUSG00000097152	5	9	6	7	4	5	4	2	7	11	3	9	Gm26515	predicted gene, 26515 [Source:MGI Symbol;Acc:MGI:5477009]	-	-	-
ENSMUSG00000111381	0	0	0	0	0	0	0	0	0	0	0	0	AC140488.1	-	-	-	-
ENSMUSG00000097158	27	30	40	24	32	29	27	14	20	30	33	25	Gm26516	predicted gene, 26516 [Source:MGI Symbol;Acc:MGI:5477010]	-	-	-
ENSMUSG00000097159	27	16	20	22	11	13	55	23	29	39	16	26	Gm26517	predicted gene, 26517 [Source:MGI Symbol;Acc:MGI:5477011]	-	-	-
ENSMUSG00000063362	746	794	357	781	749	758	831	866	708	600	757	711	Alg11	asparagine-linked glycosylation 11 (alpha-1,2-mannosyltransferase) [Source:MGI Symbol;Acc:MGI:2142632]	GO:0016020;GO:0016021;GO:0016740;GO:0016757;GO:0005783;GO:0005789;GO:0097502;GO:0006490;GO:0004377;GO:0033577	K03844-ko00510 N-Glycan biosynthesis;ko00513 Various types of N-glycan biosynthesis	KOG1387-Glycosyltransferase[M]
ENSMUSG00000080500	0	0	0	0	0	0	0	0	0	0	0	0	Gm22072	predicted gene, 22072 [Source:MGI Symbol;Acc:MGI:5451849]	-	-	-
ENSMUSG00000112341	1	0	1	0	2	1	1	1	2	1	0	0	AC115290.2	-	-	-	-
ENSMUSG00000112340	0	0	0	0	0	0	0	0	0	0	0	0	AC110043.1	-	-	-	-
ENSMUSG00000112343	4733	5076	5990	5610	4956	4250	3101	2879	3228	2980	2703	2687	AC154734.1	-	-	-	-
ENSMUSG00000112342	0	0	0	0	0	0	0	1	0	0	0	0	AC168058.1	-	-	-	-
ENSMUSG00000031918	3247	3404	3321	3109	3313	3048	3302	3521	3069	3085	3053	2910	Mtmr2	myotubularin related protein 2 [Source:MGI Symbol;Acc:MGI:1924366]	GO:0016020;GO:0016787;GO:0005634;GO:0005829;GO:0005737;GO:0004725;GO:0042803;GO:0016791;GO:0016311;GO:0035335;GO:0070062;GO:0043231;GO:0006629;GO:0005768;GO:0031901;GO:0046488;GO:0048666;GO:0051262;GO:0005774;GO:0006661;GO:0046855;GO:0004438;GO:0031642;GO:0046856;GO:0032288;GO:0052629;GO:0052866;GO:0002091;GO:0045806;GO:0090394;GO:0097062;GO:2000643;GO:2000645;GO:0008021;GO:0014069;GO:0030424;GO:…	K18081-ko00562 Inositol phosphate metabolism;ko04070 Phosphatidylinositol signaling system	KOG1089-Myotubularin-related phosphatidylinositol 3-phosphate 3-phosphatase MTM6[R]
ENSMUSG00000031919	13	12	17	16	8	6	5	2	6	7	8	2	Tmed6	transmembrane p24 trafficking protein 6 [Source:MGI Symbol;Acc:MGI:1913519]	GO:0016020;GO:0016021;GO:0003674;GO:0008150;GO:0005575;GO:0006810;GO:0005783;GO:0005789	-	KOG3287-Membrane trafficking protein, emp24/gp25L/p24 family[U]
ENSMUSG00000112347	0	0	2	6	4	0	0	0	0	4	3	0	AC121961.1	-	-	-	-
ENSMUSG00000112346	163	165	168	116	174	158	146	107	95	80	141	94	AC153504.1	-	-	-	-
ENSMUSG00000112349	0	0	0	0	0	1	0	0	0	0	0	0	AC153532.2	-	-	-	-
ENSMUSG00000112348	16	16	15	12	18	32	14	8	4	2	11	12	AC158398.1	-	-	-	-
ENSMUSG00000031916	1256	1404	1436	1112	1417	1196	1825	1440	1279	1465	1592	1433	Cog8	component of oligomeric golgi complex 8 [Source:MGI Symbol;Acc:MGI:2142885]	GO:0016020;GO:0000139;GO:0005794;GO:0003674;GO:0006810;GO:0015031;GO:0017119;GO:0006891	-	KOG2069-Golgi transport complex subunit[U]
ENSMUSG00000031917	916	873	958	848	913	706	1475	701	989	1153	1198	930	Nip7	NIP7, nucleolar pre-rRNA processing protein [Source:MGI Symbol;Acc:MGI:1913414]	GO:0005634;GO:0005829;GO:0003723;GO:0005730;GO:0042254;GO:0030687;GO:0042273;GO:0042255	-	KOG3492-Ribosome biogenesis protein NIP7[J]
ENSMUSG00000031910	103	163	164	172	115	155	265	297	276	202	273	307	Has3	hyaluronan synthase 3 [Source:MGI Symbol;Acc:MGI:109599]	GO:0016020;GO:0016021;GO:0016740;GO:0016757;GO:0045893;GO:0005887;GO:0007155;GO:0050501;GO:0030213;GO:0045226;GO:0085029;GO:1900106;GO:0005737;GO:0036117	-	KOG2571-Chitin synthase/hyaluronan synthase (glycosyltransferases)[M]
ENSMUSG00000031913	3122	3017	3295	2836	3081	2886	3445	2760	2952	2727	3418	3073	Vps4a	vacuolar protein sorting 4A [Source:MGI Symbol;Acc:MGI:1890520]	GO:0016020;GO:0005524;GO:0016787;GO:0005634;GO:0048471;GO:0005829;GO:0005737;GO:0006810;GO:0015031;GO:0000166;GO:0005886;GO:0070062;GO:0005768;GO:0007049;GO:0051301;GO:0005769;GO:0005770;GO:0008022;GO:0000922;GO:0005813;GO:0031902;GO:0019904;GO:0005515;GO:0005764;GO:0030496;GO:1903076;GO:0032880;GO:0016192;GO:0005774;GO:0016887;GO:0007080;GO:0006997;GO:1903543;GO:0009838;GO:0032466;GO:0006900;GO:…	K12196-ko04144 Endocytosis	KOG0739-AAA+-type ATPase[O]
ENSMUSG00000049349	0	0	2	0	0	0	0	0	2	0	0	0	Gm5105	predicted gene 5105 [Source:MGI Symbol;Acc:MGI:3645344]	GO:0003674;GO:0008150;GO:0005575	-	-
ENSMUSG00000038637	565	717	716	589	506	575	438	340	474	423	450	528	Lrrc56	leucine rich repeat containing 56 [Source:MGI Symbol;Acc:MGI:1917802]	GO:0003674;GO:0008150;GO:0005575	-	KOG0531-Protein phosphatase 1, regulatory subunit, and related proteins[T]
ENSMUSG00000038633	2688	5700	2819	2536	2626	2285	2382	1770	1957	2134	2254	4414	Degs1	delta(4)-desaturase, sphingolipid 1 [Source:MGI Symbol;Acc:MGI:1097711]	GO:0016020;GO:0016021;GO:0016491;GO:0055114;GO:0006629;GO:0005739;GO:0005783;GO:0005789;GO:0006631;GO:0006633;GO:0043065;GO:0042284;GO:0030148;GO:0046513	K04712-ko00600 Sphingolipid metabolism;ko04071 Sphingolipid signaling pathway	KOG2987-Fatty acid desaturase[I]
ENSMUSG00000038630	4	0	2	0	0	0	0	0	6	0	0	0	Zkscan16	zinc finger with KRAB and SCAN domains 16 [Source:MGI Symbol;Acc:MGI:3510405]	GO:0003700;GO:0006355;GO:0046872;GO:0005622;GO:0005575;GO:0005634;GO:0003676;GO:0006351	-	-
ENSMUSG00000030359	17	24	23	16	29	25	23	27	8	8	34	25	Pzp	pregnancy zone protein [Source:MGI Symbol;Acc:MGI:87854]	GO:0005576;GO:0005615;GO:0010951;GO:0004866;GO:0030414;GO:0010466;GO:0007566;GO:0004867;GO:0032403;GO:0048403;GO:0048406	-	-
ENSMUSG00000030357	8903	8143	9303	8080	10101	8911	8689	4796	7533	7717	9333	7034	Fkbp4	FK506 binding protein 4 [Source:MGI Symbol;Acc:MGI:95543]	GO:0005634;GO:0005654;GO:0005829;GO:0005737;GO:0003723;GO:0003755;GO:0016853;GO:0000413;GO:0070062;GO:0005874;GO:0005856;GO:0005739;GO:0005524;GO:0005525;GO:0005515;GO:0030521;GO:0007566;GO:0010977;GO:0031072;GO:0005528;GO:0051219;GO:0048608;GO:0061077;GO:0031503;GO:0030850;GO:0044295;GO:0032767;GO:0035259;GO:0048156;GO:0006463;GO:0006825;GO:0031111;GO:0031115;GO:0046661;GO:0043005;GO:0043025;GO:…	K09571-ko04915 Estrogen signaling pathway	KOG0543-FKBP-type peptidyl-prolyl cis-trans isomerase[O]
ENSMUSG00000030351	5775	5898	6569	5682	6384	5977	5096	2978	4731	3913	5919	3833	Tspan11	tetraspanin 11 [Source:MGI Symbol;Acc:MGI:1915748]	GO:0016020;GO:0016021;GO:0003674;GO:0005887;GO:0007166	-	KOG3882-Tetraspanin family integral membrane protein[R]
ENSMUSG00000030350	564	628	812	764	529	596	315	209	387	323	555	368	Prmt8	protein arginine N-methyltransferase 8 [Source:MGI Symbol;Acc:MGI:3043083]	GO:0016020;GO:0016740;GO:0005886;GO:0042803;GO:0046982;GO:0008168;GO:0032259;GO:0006479;GO:0034969;GO:0042802;GO:0008757;GO:0016571;GO:0008469;GO:0035241;GO:0035242;GO:0019919;GO:0018216	-	KOG1499-Protein arginine N-methyltransferase PRMT1 and related enzymes[OKT]
ENSMUSG00000030353	964	1210	1138	1306	1201	1202	834	874	873	715	853	874	Tead4	TEA domain family member 4 [Source:MGI Symbol;Acc:MGI:106907]	GO:0003700;GO:0006355;GO:0003677;GO:0006351;GO:0005634;GO:0035329;GO:0005654	-	-
ENSMUSG00000030352	18408	17078	17930	15292	18221	16884	13347	7481	13797	12097	13066	10926	Tspan9	tetraspanin 9 [Source:MGI Symbol;Acc:MGI:1924558]	GO:0016020;GO:0016021;GO:0003674;GO:0005925;GO:0005886;GO:0005887;GO:0007166;GO:0097197	-	KOG3882-Tetraspanin family integral membrane protein[R]
ENSMUSG00000104818	0	11	0	0	5	4	3	0	6	0	14	5	Gm43661	predicted gene 43661 [Source:MGI Symbol;Acc:MGI:5663798]	-	-	-
ENSMUSG00000104819	6	4	3	2	4	6	3	0	0	2	2	2	4930515G16Rik	RIKEN cDNA 4930515G16 gene [Source:MGI Symbol;Acc:MGI:1922320]	-	-	-
ENSMUSG00000104816	0	0	0	0	0	0	0	0	0	0	0	0	Gm43473	predicted gene 43473 [Source:MGI Symbol;Acc:MGI:5663610]	-	-	-
ENSMUSG00000104817	0	0	0	0	0	0	0	0	0	0	0	0	Gm44358	predicted gene, 44358 [Source:MGI Symbol;Acc:MGI:5690750]	-	-	-
ENSMUSG00000104814	170	151	139	139	137	119	96	81	55	102	147	83	Gm42979	predicted gene 42979 [Source:MGI Symbol;Acc:MGI:5663116]	-	-	-
ENSMUSG00000104815	2	0	0	0	0	0	0	1	0	0	0	0	Trav5-2	T cell receptor alpha variable 5-2 [Source:MGI Symbol;Acc:MGI:5009977]	-	-	-
ENSMUSG00000104812	0	0	0	0	0	0	0	0	0	0	0	0	Gm44329	predicted gene, 44329 [Source:MGI Symbol;Acc:MGI:5690721]	-	-	-
ENSMUSG00000104813	1	1	0	0	0	1	0	0	0	0	0	1	Mir451b	microRNA 451b [Source:MGI Symbol;Acc:MGI:5562734]	-	-	-
ENSMUSG00000104810	2	0	0	0	0	0	0	0	0	0	0	0	Gm5684	predicted gene 5684 [Source:MGI Symbol;Acc:MGI:3644507]	-	-	-
ENSMUSG00000104811	0	0	0	0	0	0	0	0	0	0	0	0	Gm43644	predicted gene 43644 [Source:MGI Symbol;Acc:MGI:5663781]	-	-	-
ENSMUSG00000098332	316	296	308	262	303	250	355	229	267	283	302	282	2310009A05Rik	RIKEN cDNA 2310009A05 gene [Source:MGI Symbol;Acc:MGI:1913614]	-	-	-
ENSMUSG00000073460	21	15	30	20	31	5	17	4	18	17	10	10	Pnldc1	poly(A)-specific ribonuclease (PARN)-like domain containing 1 [Source:MGI Symbol;Acc:MGI:2685159]	GO:0016020;GO:0016021;GO:0046872;GO:0016787;GO:0003676;GO:0090305;GO:0005783;GO:0005789;GO:0090503;GO:0003723;GO:0004518;GO:0004527;GO:0004535;GO:0000184;GO:0000289	-	-
ENSMUSG00000073468	1506	1191	1672	1186	1457	1294	2695	1049	1527	1573	1947	1571	Sft2d1	SFT2 domain containing 1 [Source:MGI Symbol;Acc:MGI:1918689]	GO:0016020;GO:0016021;GO:0003674;GO:0006810;GO:0015031;GO:0016192	-	KOG2887-Membrane protein involved in ER to Golgi transport[U]
ENSMUSG00000089224	0	0	0	0	2	0	0	2	1	0	1	0	Gm22075	predicted gene, 22075 [Source:MGI Symbol;Acc:MGI:5451852]	-	-	-
ENSMUSG00000070606	1	0	0	0	0	0	2	0	0	0	0	0	Gm10298	predicted gene 10298 [Source:MGI Symbol;Acc:MGI:3642777]	-	-	-
ENSMUSG00000089227	0	0	0	0	0	0	0	0	0	0	0	0	Gm25051	predicted gene, 25051 [Source:MGI Symbol;Acc:MGI:5454828]	-	-	-
ENSMUSG00000049694	0	0	0	0	0	0	0	0	3	0	0	0	BC048671	cDNA sequence BC048671 [Source:MGI Symbol;Acc:MGI:2679261]	GO:0003674;GO:0008150;GO:0005575	-	-
ENSMUSG00000084610	0	0	0	0	0	0	0	0	0	0	0	0	Gm25052	predicted gene, 25052 [Source:MGI Symbol;Acc:MGI:5454829]	-	-	-
ENSMUSG00000049690	5000	6864	5394	5864	6441	5464	3068	3516	4151	3049	2997	4038	Nckap5	NCK-associated protein 5 [Source:MGI Symbol;Acc:MGI:2686394]	GO:0003674;GO:0008150;GO:0005575	-	-
ENSMUSG00000049691	0	0	0	0	2	0	0	0	0	0	2	0	Nkx3-2	NK3 homeobox 2 [Source:MGI Symbol;Acc:MGI:108015]	GO:0006355;GO:0003677;GO:0043565;GO:0005634;GO:0006351;GO:0043066;GO:0048705;GO:0001501;GO:0007368;GO:0000978;GO:0001078;GO:0048706;GO:0048536;GO:0031016;GO:0032331;GO:0000122;GO:0048645;GO:0042474;GO:0055123;GO:0048513;GO:0060576	-	KOG0842-Transcription factor tinman/NKX2-3, contains HOX domain[K]
ENSMUSG00000049692	0	0	0	0	0	8	0	0	0	0	0	0	Tmem239	transmembrane 239 [Source:MGI Symbol;Acc:MGI:1914016]	GO:0016020;GO:0016021;GO:0003674;GO:0008150;GO:0005575	-	-
ENSMUSG00000035329	966	904	942	351	472	836	1017	670	781	741	978	717	Fbxo33	F-box protein 33 [Source:MGI Symbol;Acc:MGI:1917861]	GO:0003674;GO:0008150;GO:0005575;GO:0016567	-	-
ENSMUSG00000035325	6148	5372	5817	5528	6696	6506	7845	6998	6940	6846	7802	7283	Sec31a	Sec31 homolog A (S. cerevisiae) [Source:MGI Symbol;Acc:MGI:1916412]	GO:0016020;GO:0048471;GO:0005829;GO:0005737;GO:0006810;GO:0015031;GO:0031410;GO:0043231;GO:0005783;GO:0005789;GO:0012507;GO:0051592;GO:0016192;GO:0070971;GO:0030127;GO:0030134;GO:0048306;GO:0030120	K14005-ko04141 Protein processing in endoplasmic reticulum	KOG0307-Vesicle coat complex COPII, subunit SEC31[U]
ENSMUSG00000070605	151	160	123	115	118	108	457	660	287	553	468	371	Zfp992	zinc finger protein 992 [Source:MGI Symbol;Acc:MGI:3700963]	GO:0006355;GO:0046872;GO:0005622;GO:0003674;GO:0008150;GO:0005575;GO:0003676	-	-
ENSMUSG00000026950	90	183	108	105	134	93	132	120	87	88	79	93	Neb	nebulin [Source:MGI Symbol;Acc:MGI:97292]	GO:0043234;GO:0005515;GO:0070062;GO:0003779;GO:0030832;GO:0045214;GO:0005865;GO:0030018;GO:0043292;GO:0030016	-	-
ENSMUSG00000075704	567	517	762	642	633	501	718	429	605	586	729	477	Txnrd2	thioredoxin reductase 2 [Source:MGI Symbol;Acc:MGI:1347023]	GO:0055114;GO:0016491;GO:0050660;GO:0005623;GO:0098869;GO:0045454;GO:0016668;GO:0004791;GO:0005739;GO:0005829	-	KOG0405-Pyridine nucleotide-disulphide oxidoreductase[Q]
ENSMUSG00000075707	9	2	6	6	8	6	16	20	16	8	15	12	Dio3	deiodinase, iodothyronine type III [Source:MGI Symbol;Acc:MGI:1306782]	GO:0016020;GO:0016021;GO:0005886;GO:0055114;GO:0016491;GO:0005768;GO:0004800;GO:0042446;GO:0006915;GO:0040018;GO:0010008;GO:0046549;GO:0033798;GO:0042404	-	-
ENSMUSG00000075706	13384	13097	14450	11633	12600	11852	11514	5370	11319	9441	11442	9842	Gpx4	glutathione peroxidase 4 [Source:MGI Symbol;Acc:MGI:104767]	GO:0005634;GO:0005654;GO:0043234;GO:0005829;GO:0005737;GO:0007275;GO:0055114;GO:0016491;GO:0007283;GO:0070062;GO:0005739;GO:0004601;GO:0004602;GO:0006979;GO:0098869;GO:0042802;GO:0006325;GO:0005743;GO:0051258;GO:0005635;GO:0047066	-	-
ENSMUSG00000075701	2778	2406	3016	3045	3137	2704	3363	2211	2564	2948	3002	2287	Selenos	selenoprotein S [Source:MGI Symbol;Acc:MGI:95994]	GO:0016020;GO:0016021;GO:0005737;GO:0030176;GO:0006886;GO:0098869;GO:0005783;GO:0005789;GO:0071222;GO:0019899;GO:0005515;GO:0030433;GO:0034599;GO:0051117;GO:0051775;GO:0034361;GO:0034362;GO:1990381;GO:0030968;GO:0045454;GO:1902236;GO:0036513;GO:0032715;GO:0050728;GO:0005881;GO:0006983;GO:0016209;GO:0030970;GO:0032720;GO:0051771;GO:0036502;GO:0002865;GO:0009749;GO:0080164;GO:2000110	-	-
ENSMUSG00000023707	428	424	568	458	485	430	542	210	415	516	416	363	Ogfod2	2-oxoglutarate and iron-dependent oxygenase domain containing 2 [Source:MGI Symbol;Acc:MGI:1913877]	GO:0046872;GO:0003674;GO:0005575;GO:0055114;GO:0005506;GO:0016491;GO:0016705;GO:0051213;GO:0031418	-	KOG1971-Lysyl hydroxylase[O]
ENSMUSG00000026956	1679	1416	1899	1531	1635	1269	2648	865	2065	2133	2518	1392	Uap1l1	UDP-N-acteylglucosamine pyrophosphorylase 1-like 1 [Source:MGI Symbol;Acc:MGI:2443318]	GO:0016740;GO:0008152;GO:0005829;GO:0070569;GO:0016779;GO:0003977;GO:0006048	K00972-ko00520 Amino sugar and nucleotide sugar metabolism	KOG2388-UDP-N-acetylglucosamine pyrophosphorylase[M]
ENSMUSG00000075702	1307	1390	1590	1169	1172	1195	1332	805	1152	1039	1235	1140	Selenom	selenoprotein M [Source:MGI Symbol;Acc:MGI:2149786]	GO:0005794;GO:0003674;GO:0005737;GO:0005783;GO:0035264;GO:0048471;GO:0042445;GO:0060612;GO:0010269;GO:0035934	-	-
ENSMUSG00000026958	849	791	726	516	606	621	1191	673	1161	1121	1460	1049	Dpp7	dipeptidylpeptidase 7 [Source:MGI Symbol;Acc:MGI:1933213]	GO:0016787;GO:0005794;GO:0008233;GO:0006508;GO:0031410;GO:0005576;GO:0070062;GO:0043231;GO:0004177;GO:0008236;GO:0005764;GO:0031982;GO:0008239;GO:0005829	-	KOG2183-Prolylcarboxypeptidase (angiotensinase C)[OR]
ENSMUSG00000026959	13	32	28	38	11	25	41	13	40	19	28	10	Grin1	glutamate receptor, ionotropic, NMDA1 (zeta 1) [Source:MGI Symbol;Acc:MGI:95819]	GO:0016020;GO:0016021;GO:0005886;GO:0006811;GO:0004872;GO:0006810;GO:0005216;GO:0034220;GO:0030054;GO:0045202;GO:0045211;GO:0034765;GO:0098655;GO:0070588;GO:0004970;GO:0005234;GO:0005515;GO:0005737;GO:0045944;GO:0005887;GO:0005516;GO:0005783;GO:0006812;GO:0055074;GO:0001964;GO:0030425;GO:0006874;GO:0009986;GO:0005261;GO:0005262;GO:0005509;GO:0030426;GO:0043197;GO:0006816;GO:0043524;GO:0014069;GO:…	K05208-ko04014 Ras signaling pathway;ko04015 Rap1 signaling pathway;ko04020 Calcium signaling pathway;ko04024 cAMP signaling pathway;ko04080 Neuroactive ligand-receptor interaction;ko04724 Glutamatergic synapse;ko04720 Long-term potentiation;ko04713 Circadian entrainment;ko05010 Alzheimer's disease;ko05014 Amyotrophic lateral sclerosis (ALS);ko05016 Huntington's disease;ko05030 Cocaine addiction;…	KOG1053-Glutamate-gated NMDA-type ion channel receptor subunit GRIN2A and related subunits[PET]
ENSMUSG00000056812	4	4	8	0	0	4	0	2	0	4	2	2	St8sia3	ST8 alpha-N-acetyl-neuraminide alpha-2,8-sialyltransferase 3 [Source:MGI Symbol;Acc:MGI:106019]	GO:0016020;GO:0016021;GO:0016740;GO:0016757;GO:0006486;GO:0000139;GO:0005794;GO:0008373;GO:0030173;GO:0009100;GO:0006491;GO:0003828;GO:0001574;GO:0009311;GO:1990743;GO:0097503	-	KOG2692-Sialyltransferase[G]
ENSMUSG00000043068	135	139	120	120	114	118	234	123	106	312	114	138	Fam89a	family with sequence similarity 89, member A [Source:MGI Symbol;Acc:MGI:1916877]	GO:0003674;GO:0008150;GO:0005575	-	-
ENSMUSG00000056815	0	0	0	0	0	0	0	0	0	0	0	0	Gm6812	predicted gene 6812 [Source:MGI Symbol;Acc:MGI:3704138]	GO:0003674;GO:0008150;GO:0005575	-	-
ENSMUSG00000043061	1529	1418	1728	1569	1531	1266	1515	769	1380	1282	1435	1137	Tmem18	transmembrane protein 18 [Source:MGI Symbol;Acc:MGI:2387176]	GO:0016020;GO:0016021;GO:0003674;GO:0003677;GO:0005634;GO:0005737;GO:0006351;GO:0031965;GO:0016477	-	-
ENSMUSG00000043060	0	0	0	0	2	0	0	0	0	0	0	0	Fscb	fibrous sheath CABYR binding protein [Source:MGI Symbol;Acc:MGI:3646964]	-	-	-
ENSMUSG00000043065	1019	999	1051	1089	1053	979	842	603	829	778	907	878	Spice1	spindle and centriole associated protein 1 [Source:MGI Symbol;Acc:MGI:1196252]	GO:0003674;GO:0005737;GO:0005856;GO:0007049;GO:0051301;GO:0005813;GO:0005814;GO:0005819;GO:0090307;GO:0051310;GO:0046599	-	-
ENSMUSG00000043067	1524	1406	1757	1480	1559	1255	2474	1620	1675	2501	2228	1725	Dpy19l1	dpy-19-like 1 (C. elegans) [Source:MGI Symbol;Acc:MGI:1915685]	GO:0016020;GO:0016021;GO:0016740;GO:0016757;GO:0000030;GO:0018406;GO:0005637	-	KOG4587-Predicted membrane protein[S]
ENSMUSG00000043066	0	0	0	0	0	0	0	0	0	0	0	0	Vmn1r66	vomeronasal 1 receptor 66 [Source:MGI Symbol;Acc:MGI:2159633]	GO:0016020;GO:0016021;GO:0007186;GO:0016503;GO:0007606;GO:0005550;GO:0019236;GO:0005887	-	-
ENSMUSG00000022257	2929	2446	3065	2631	3030	2735	2708	1652	2365	2395	2490	2193	Laptm4b	lysosomal-associated protein transmembrane 4B [Source:MGI Symbol;Acc:MGI:1890494]	GO:0016020;GO:0016021;GO:0003674;GO:0008150;GO:0006810;GO:0012505	K12387-ko04142 Lysosome	-
ENSMUSG00000022255	1330	2092	1389	1531	1588	1379	2227	3144	1777	3115	1860	2557	Mtdh	metadherin [Source:MGI Symbol;Acc:MGI:1914404]	GO:0016020;GO:0016021;GO:0005634;GO:0016604;GO:0048471;GO:0005737;GO:0030054;GO:0003723;GO:0043066;GO:0043123;GO:0005783;GO:0005789;GO:0031965;GO:0000122;GO:0003725;GO:0005730;GO:0051897;GO:0005515;GO:0003713;GO:0005923;GO:0001650;GO:0001085;GO:0045766;GO:0051092;GO:0051059;GO:0010508;GO:0031663;GO:0070830;GO:0016324;GO:0046581	-	-
ENSMUSG00000029286	0	0	0	0	0	0	0	0	0	2	0	0	Enam	enamelin [Source:MGI Symbol;Acc:MGI:1333772]	GO:0005578;GO:0005576;GO:0031214;GO:0022604;GO:0097186;GO:0042475;GO:0030345;GO:0036305;GO:0070175	-	-
ENSMUSG00000022253	819	784	890	890	883	699	639	514	703	707	699	659	Nadk2	NAD kinase 2, mitochondrial [Source:MGI Symbol;Acc:MGI:1915896]	GO:0016310;GO:0008152;GO:0003951;GO:0019674;GO:0016740;GO:0000166;GO:0005524;GO:0042803;GO:0016301;GO:0005739;GO:0006741	K00858-ko00760 Nicotinate and nicotinamide metabolism	KOG4180-Predicted kinase[R]
ENSMUSG00000029280	0	0	0	0	0	0	0	0	0	0	0	0	Smr3a	submaxillary gland androgen regulated protein 3A [Source:MGI Symbol;Acc:MGI:102763]	GO:0005576	-	-
ENSMUSG00000029283	283	261	270	228	285	243	494	272	327	347	413	316	Cdc7	cell division cycle 7 (S. cerevisiae) [Source:MGI Symbol;Acc:MGI:1309511]	GO:0004672;GO:0005524;GO:0006468;GO:0016740;GO:0046872;GO:0005634;GO:0005654;GO:0045171;GO:0005737;GO:0000166;GO:0016301;GO:0016310;GO:0004674;GO:0007049;GO:0051301;GO:0072686;GO:0008360;GO:0008284;GO:0010971;GO:0018105;GO:0010571;GO:0006270;GO:0044770;GO:0006909;GO:0000727	K02214-ko04110 Cell cycle;ko04111 Cell cycle - yeast;ko04113 Meiosis - yeast	KOG1167-Serine/threonine protein kinase of the CDC7 subfamily involved in DNA synthesis, repair and recombination[L]
ENSMUSG00000029282	14	10	14	11	12	2	2	4	12	8	2	4	Amtn	amelotin [Source:MGI Symbol;Acc:MGI:1918671]	GO:0003674;GO:0005576;GO:0007155;GO:0031214;GO:0042475;GO:0070169;GO:0070175;GO:0005578;GO:0005605;GO:0005911	-	-
ENSMUSG00000029288	0	2	0	0	0	0	0	0	0	0	0	0	Ambn	ameloblastin [Source:MGI Symbol;Acc:MGI:104655]	GO:0030345;GO:0042475;GO:0005578;GO:0005576;GO:0031214;GO:0030198;GO:0008083;GO:0030021;GO:0007155;GO:0008283	-	-
ENSMUSG00000031007	3252	2724	3470	3134	3374	2693	4921	3182	4155	4883	4881	3576	Atp6ap2	ATPase, H+ transporting, lysosomal accessory protein 2 [Source:MGI Symbol;Acc:MGI:1917745]	GO:0016020;GO:0016021;GO:0009897;GO:0004872;GO:0070062;GO:0060323;GO:0030177;GO:0043408;GO:0032914;GO:0002003;GO:0021903;GO:0048069;GO:0019899;GO:0043005;GO:0044297	K19514-ko04614 Renin-angiotensin system	KOG4737-ATPase membrane sector associated protein[C]
ENSMUSG00000068860	33	20	42	14	35	24	8	6	8	6	7	10	Gm128	predicted gene 128 [Source:MGI Symbol;Acc:MGI:2684974]	GO:0003674;GO:0008150;GO:0005575;GO:0005576	-	-
ENSMUSG00000112634	0	0	0	0	0	0	0	0	0	0	0	0	AC155941.3	-	-	-	-
ENSMUSG00000028882	1591	1769	1725	1435	1592	1497	2238	1637	1748	1837	2067	1891	Ppp1r8	protein phosphatase 1, regulatory (inhibitor) subunit 8 [Source:MGI Symbol;Acc:MGI:2140494]	GO:0003677;GO:0005634;GO:0005654;GO:0006355;GO:0007275;GO:0006351;GO:0050790;GO:0043086;GO:0003723;GO:0006397;GO:0008380;GO:0016607;GO:0005681;GO:0004864;GO:0008283;GO:0003729;GO:0004865;GO:0035308;GO:0019888	-	KOG1880-Nuclear inhibitor of phosphatase-1[R]
ENSMUSG00000028883	1106	1587	2617	1730	2474	1329	1660	2542	2631	1093	2526	1255	Sema3a	sema domain, immunoglobulin domain (Ig), short basic domain, secreted, (semaphorin) 3A [Source:MGI Symbol;Acc:MGI:107558]	GO:0007275;GO:0005576;GO:0045499;GO:0007399;GO:0030154;GO:0021772;GO:0005615;GO:0010633;GO:0002027;GO:0010977;GO:0048813;GO:0007411;GO:0030215;GO:0038191;GO:0001764;GO:0007413;GO:0008045;GO:0021612;GO:0021637;GO:0021675;GO:0021785;GO:0021828;GO:0030517;GO:0036486;GO:0048841;GO:0048843;GO:0048846;GO:0050919;GO:0060385;GO:0060666;GO:0061549;GO:0061551;GO:0071526;GO:0097490;GO:0097491;GO:1901166;GO:…	K06840-ko04360 Axon guidance	KOG3611-Semaphorins[T]
ENSMUSG00000028884	679	542	641	638	685	592	1009	498	724	746	1011	559	Rpa2	replication protein A2 [Source:MGI Symbol;Acc:MGI:1339939]	GO:0005634;GO:0003677;GO:0006310;GO:0006281;GO:0006260;GO:0003684;GO:0003697;GO:0019899;GO:0019903;GO:0031625;GO:0047485;GO:0098505;GO:0000723;GO:0000724;GO:0006284;GO:0006289;GO:0006298;GO:0010569;GO:0031571;GO:0034502;GO:2000001;GO:0000781;GO:0000784;GO:0000785;GO:0005654;GO:0005662;GO:0016604;GO:0016605;GO:0035861	K10739-ko03030 DNA replication;ko03420 Nucleotide excision repair;ko03430 Mismatch repair;ko03440 Homologous recombination;ko03460 Fanconi anemia pathway	KOG3108-Single-stranded DNA-binding replication protein A (RPA), medium (30 kD) subunit[L]
ENSMUSG00000028885	504	462	323	207	337	354	1086	644	813	1477	926	660	Smpdl3b	sphingomyelin phosphodiesterase, acid-like 3B [Source:MGI Symbol;Acc:MGI:1916022]	GO:0016020;GO:0046872;GO:0005615;GO:0005886;GO:0016787;GO:0016798;GO:0008152;GO:0005576;GO:0070062;GO:0006629;GO:0016042;GO:0002376;GO:0045087;GO:0031225;GO:0006954;GO:0004767;GO:0006685;GO:0005515;GO:0034122;GO:0050728;GO:0008081;GO:0045824;GO:0046466	-	-
ENSMUSG00000028886	798	986	2111	1990	950	1868	1426	2490	2128	2305	3298	2583	Eya3	EYA transcriptional coactivator and phosphatase 3 [Source:MGI Symbol;Acc:MGI:109339]	GO:0046872;GO:0016787;GO:0004721;GO:0004725;GO:0006355;GO:0007275;GO:0035335;GO:0005667;GO:0006302;GO:0010212;GO:0016576;GO:0045739;GO:0005634;GO:0005654;GO:0005813;GO:0006470;GO:0005737;GO:0003682;GO:0006351;GO:0016569;GO:0006281;GO:0006974;GO:0030154;GO:0005515;GO:2001240;GO:0048856;GO:0008138	-	KOG3107-Predicted haloacid dehalogenase-like hydrolase (eyes absent)[R]
ENSMUSG00000088218	0	0	0	0	0	0	0	0	0	0	0	0	Gm22078	predicted gene, 22078 [Source:MGI Symbol;Acc:MGI:5451855]	-	-	-
ENSMUSG00000088217	5	8	2	3	5	6	10	3	10	8	6	4	Gm22079	predicted gene, 22079 [Source:MGI Symbol;Acc:MGI:5451856]	-	-	-
ENSMUSG00000028889	647	626	750	710	660	432	918	585	623	758	742	625	Yrdc	yrdC domain containing (E.coli) [Source:MGI Symbol;Acc:MGI:2387201]	GO:0016020;GO:0005515;GO:0005737;GO:0005739;GO:0003725;GO:0000049;GO:0016779;GO:0002949;GO:0006450;GO:0051051	-	KOG3051-RNA binding/translational regulation protein of the SUA5 family[J]
ENSMUSG00000034636	2480	2433	2685	3014	3115	2607	2589	2161	2511	2432	2490	2222	Zyg11b	zyg-ll family member B, cell cycle regulator [Source:MGI Symbol;Acc:MGI:2685277]	GO:0016567;GO:0004842;GO:0051438;GO:0031462	-	KOG3665-ZYG-1-like serine/threonine protein kinases[R]
ENSMUSG00000088212	0	0	0	0	0	0	0	0	0	0	0	0	Gm22082	predicted gene, 22082 [Source:MGI Symbol;Acc:MGI:5451859]	-	-	-
ENSMUSG00000088211	4	0	0	0	0	2	3	3	1	3	0	2	Gm22083	predicted gene, 22083 [Source:MGI Symbol;Acc:MGI:5451860]	-	-	-
ENSMUSG00000048562	0	0	0	0	0	0	0	2	0	0	0	0	Sp8	trans-acting transcription factor 8 [Source:MGI Symbol;Acc:MGI:2443471]	GO:0046872;GO:0003677;GO:0005634;GO:0003676;GO:0006355;GO:0006351;GO:0000981;GO:0006357;GO:0009953;GO:0009954;GO:0030326	-	KOG1721-FOG: Zn-finger[R]
ENSMUSG00000102410	0	0	0	0	0	0	0	0	0	0	0	0	Gm36935	predicted gene, 36935 [Source:MGI Symbol;Acc:MGI:5610163]	-	-	-
ENSMUSG00000102411	105	120	90	115	100	89	97	63	66	70	56	93	Gm36936	predicted gene, 36936 [Source:MGI Symbol;Acc:MGI:5610164]	-	-	-
ENSMUSG00000102413	0	0	0	0	0	0	2	0	0	0	0	0	Gm36937	predicted gene, 36937 [Source:MGI Symbol;Acc:MGI:5610165]	-	-	-
ENSMUSG00000102414	0	0	0	0	0	0	0	0	0	0	0	0	Gm36938	predicted gene, 36938 [Source:MGI Symbol;Acc:MGI:5610166]	-	-	-
ENSMUSG00000102415	4	4	2	2	0	4	6	2	5	2	4	0	A430110C17Rik	RIKEN cDNA A430110C17 gene [Source:MGI Symbol;Acc:MGI:2444994]	-	-	-
ENSMUSG00000102416	6	3	3	1	0	3	2	3	1	0	0	4	4933424G06Rik	RIKEN cDNA 4933424G06 gene [Source:MGI Symbol;Acc:MGI:1918416]	GO:0016020;GO:0016021	-	-
ENSMUSG00000102417	0	0	0	0	0	0	0	0	0	0	0	0	Gm36939	predicted gene, 36939 [Source:MGI Symbol;Acc:MGI:5610167]	-	-	-
ENSMUSG00000102418	335	298	238	173	237	207	999	940	789	969	768	723	Sh2d1b1	SH2 domain containing 1B1 [Source:MGI Symbol;Acc:MGI:1349420]	-	K07989-ko04650 Natural killer cell mediated cytotoxicity	KOG0565-Inositol polyphosphate 5-phosphatase and related proteins[U]
ENSMUSG00000102419	0	3	0	0	0	0	1	4	0	0	2	0	Gm36940	predicted gene, 36940 [Source:MGI Symbol;Acc:MGI:5610168]	-	-	-
ENSMUSG00000029420	0	7	12	8	8	0	6	4	0	3	9	8	Rimbp2	RIMS binding protein 2 [Source:MGI Symbol;Acc:MGI:2443235]	GO:0016020;GO:0005886;GO:0030054;GO:0045202;GO:0010923;GO:0003677;GO:0005694;GO:0003917;GO:0006265	-	-
ENSMUSG00000029423	0	0	0	0	0	0	0	0	0	0	0	0	Piwil1	piwi-like RNA-mediated gene silencing 1 [Source:MGI Symbol;Acc:MGI:1928897]	GO:0034584;GO:0007286;GO:0046872;GO:0016787;GO:0003676;GO:0005634;GO:0005515;GO:0005737;GO:0090305;GO:0007275;GO:0007283;GO:0019901;GO:0003723;GO:0090502;GO:0004518;GO:0004519;GO:0005829;GO:0030154;GO:0051321;GO:0033391;GO:0031047;GO:0003729;GO:0003727;GO:0006417;GO:0005844;GO:0004521;GO:0005845;GO:0034587;GO:0097433;GO:0043186;GO:0010529	K02156-ko04320 Dorso-ventral axis formation	KOG1042-Germ-line stem cell division protein Hiwi/Piwi; negative developmental regulator[D]
ENSMUSG00000029422	1888	2253	2547	2066	2448	1766	1821	2492	1951	1700	2046	2000	Rsrc2	arginine/serine-rich coiled-coil 2 [Source:MGI Symbol;Acc:MGI:1913489]	GO:0008150;GO:0005575;GO:0003723	-	-
ENSMUSG00000029427	2122	2573	2449	2448	2133	2386	2078	2680	2488	2012	1885	2372	Zcchc8	zinc finger, CCHC domain containing 8 [Source:MGI Symbol;Acc:MGI:1917900]	GO:0008270;GO:0046872;GO:0008150;GO:0005634;GO:0003676;GO:0005654;GO:0016604;GO:0003723;GO:0006397;GO:0008380;GO:0005681;GO:0071013	-	KOG2673-Uncharacterized conserved protein, contains PSP domain[S]
ENSMUSG00000029426	18057	16147	17819	16558	19064	15909	18664	12352	17610	16666	19853	15139	Scarb2	scavenger receptor class B, member 2 [Source:MGI Symbol;Acc:MGI:1196458]	GO:0016020;GO:0016021;GO:0004872;GO:0005925;GO:0070062;GO:0005765;GO:0005764;GO:0019899;GO:0006622;GO:0010976;GO:1905123;GO:0043202	K12384-ko04142 Lysosome	KOG3776-Plasma membrane glycoprotein CD36 and related membrane receptors[T]
ENSMUSG00000029428	1393	1291	1547	1421	1407	1222	1670	1039	1329	1534	1566	1386	Stx2	syntaxin 2 [Source:MGI Symbol;Acc:MGI:108059]	GO:0016020;GO:0016021;GO:0005622;GO:0006886;GO:0005484;GO:0061025;GO:0016192;GO:0030154;GO:0007340;GO:0046983;GO:0030193;GO:0033194;GO:0051259;GO:1903575;GO:0005615;GO:0005886;GO:0016323;GO:0030027;GO:0070062	K08486-ko04130 SNARE interactions in vesicular transport;ko04721 Synaptic vesicle cycle	KOG0810-SNARE protein Syntaxin 1 and related proteins[U]
ENSMUSG00000035582	0	0	0	0	0	0	0	0	0	0	0	0	Gdpd4	glycerophosphodiester phosphodiesterase domain containing 4 [Source:MGI Symbol;Acc:MGI:3606573]	GO:0016020;GO:0016021;GO:0046872;GO:0003674;GO:0016787;GO:0008150;GO:0005575;GO:0005737;GO:0008081;GO:0006629;GO:0008889	-	KOG2258-Glycerophosphoryl diester phosphodiesterase[C]
ENSMUSG00000035580	2	0	6	4	0	0	0	2	0	0	2	2	Kcnh8	potassium voltage-gated channel, subfamily H (eag-related), member 8 [Source:MGI Symbol;Acc:MGI:2445160]	GO:0055085;GO:0016020;GO:0016021;GO:0006811;GO:0006810;GO:0005622;GO:0005216;GO:0005249;GO:0005267;GO:0006813;GO:0071805;GO:0005244;GO:0034765;GO:0000155;GO:0000160;GO:0023014	-	-
ENSMUSG00000035585	895	1122	1232	831	1026	756	1052	867	1057	873	1214	716	Tsen34	tRNA splicing endonuclease subunit 34 [Source:MGI Symbol;Acc:MGI:1913328]	GO:0005634;GO:0005515;GO:0006397;GO:0000213;GO:0006388;GO:0090501;GO:0090502;GO:0008033;GO:0005730;GO:0016829;GO:0000379;GO:0000214;GO:0003676	-	KOG4133-tRNA splicing endonuclease[J]
ENSMUSG00000025701	505	523	516	399	521	314	306	247	372	376	377	385	Alox5	arachidonate 5-lipoxygenase [Source:MGI Symbol;Acc:MGI:87999]	GO:0016020;GO:0046872;GO:0005615;GO:0005634;GO:0005654;GO:0005829;GO:0005515;GO:0005737;GO:0055114;GO:0005506;GO:0016491;GO:0031965;GO:0019370;GO:0016702;GO:0051213;GO:0016363;GO:0006954;GO:0005635;GO:0005641;GO:0002540;GO:0004051;GO:0006691	K00461-ko00590 Arachidonic acid metabolism;ko04664 Fc epsilon RI signaling pathway;ko04913 Ovarian Steroidogenesis;ko04726 Serotonergic synapse;ko05145 Toxoplasmosis	-
ENSMUSG00000025702	4591	4011	4648	4148	4526	4048	4093	2337	942	1883	4227	3248	March8	membrane-associated ring finger (C3HC4) 8 [Source:MGI Symbol;Acc:MGI:1919029]	GO:0016020;GO:0016021;GO:0008270;GO:0046872;GO:0016740;GO:0030659;GO:0031410;GO:0016567;GO:0002376;GO:0005768;GO:0005764;GO:0005765;GO:0004842;GO:0002250;GO:0031901;GO:0061630;GO:0000209;GO:0042289;GO:0045347;GO:0002495	-	KOG1609-Protein involved in mRNA turnover and stability[A]
ENSMUSG00000034987	169	171	173	154	197	209	1166	1218	554	1236	752	654	Hrh2	histamine receptor H2 [Source:MGI Symbol;Acc:MGI:108482]	GO:0016020;GO:0016021;GO:0006955;GO:0005886;GO:0007186;GO:0004871;GO:0004930;GO:0007165;GO:0004969;GO:0001696;GO:0045907;GO:0048565;GO:0007613;GO:1901998;GO:0008542;GO:0003382;GO:0048732;GO:0048167;GO:0001697;GO:0001698	K04150-ko04020 Calcium signaling pathway;ko04080 Neuroactive ligand-receptor interaction;ko04971 Gastric acid secretion	KOG3656-FOG: 7 transmembrane receptor[R]
ENSMUSG00000034981	1123	1297	1210	1106	1303	1283	1650	2181	1402	1326	1352	1436	Parm1	prostate androgen-regulated mucin-like protein 1 [Source:MGI Symbol;Acc:MGI:2443349]	GO:0016020;GO:0016021;GO:0000139;GO:0005794;GO:0003674;GO:0005886;GO:0005634;GO:0005829;GO:0043231;GO:0005768;GO:0005769;GO:0005770;GO:0010008;GO:0051973	-	-
ENSMUSG00000021635	842	855	887	866	865	774	1112	684	805	942	1048	929	Rad17	RAD17 checkpoint clamp loader component [Source:MGI Symbol;Acc:MGI:1333807]	GO:0005634;GO:0005654;GO:0000166;GO:0005524;GO:0000790;GO:0006281;GO:0007275;GO:0007049;GO:0006974;GO:0005730;GO:0003689;GO:0003682;GO:0008156;GO:0000077;GO:0000781;GO:0007093;GO:0042325;GO:0031389;GO:0033314	K06662-ko04111 Cell cycle - yeast;ko04113 Meiosis - yeast	KOG1970-Checkpoint RAD17-RFC complex, RAD17/RAD24 component[DL]
ENSMUSG00000021636	661	622	716	622	589	594	543	372	521	471	621	492	Marveld2	MARVEL (membrane-associating) domain containing 2 [Source:MGI Symbol;Acc:MGI:2446166]	GO:0016020;GO:0016021;GO:0003674;GO:0005886;GO:0005737;GO:0030054;GO:0031410;GO:0007605;GO:0016323;GO:0016324;GO:0070830;GO:0005923;GO:0045216;GO:0061028;GO:0061689;GO:0033010;GO:0043220	-	KOG4796-RNA polymerase II elongation factor[K]
ENSMUSG00000032679	557	561	265	303	256	211	156	118	171	217	171	122	Cd59a	CD59a antigen [Source:MGI Symbol;Acc:MGI:109177]	GO:0016020;GO:0009897;GO:0005886;GO:0005576;GO:0031225;GO:0001971;GO:0001848;GO:0001775;GO:0016525;GO:0030948;GO:0045916;GO:0090272	K04008-ko04640 Hematopoietic cell lineage;ko04610 Complement and coagulation cascades	-
ENSMUSG00000021638	1936	2299	2350	2248	2252	2221	1601	1286	1895	1535	1802	1691	Ocln	occludin [Source:MGI Symbol;Acc:MGI:106183]	GO:0016020;GO:0016021;GO:0005886;GO:0009986;GO:0005515;GO:0030054;GO:0031410;GO:0005911;GO:0005923;GO:0016324;GO:0070830;GO:0019904;GO:0045216;GO:0070673;GO:0071356;GO:0016328;GO:0030139;GO:0016327	K06088-ko04514 Cell adhesion molecules (CAMs);ko04530 Tight junction;ko04670 Leukocyte transendothelial migration;ko05130 Pathogenic Escherichia coli infection;ko05160 Hepatitis C	-
ENSMUSG00000021639	494	470	534	514	501	487	885	757	757	833	822	680	Gtf2h2	general transcription factor II H, polypeptide 2 [Source:MGI Symbol;Acc:MGI:1345669]	GO:0008270;GO:0006351;GO:0003676;GO:0006281;GO:0006289;GO:0000439;GO:0046872;GO:0005634;GO:0006355;GO:0006468;GO:0006974;GO:0016607;GO:0008094;GO:0006357;GO:0004672;GO:0006366;GO:0005669;GO:0047485;GO:0008353;GO:0005675;GO:0000438;GO:0002031	K03142-ko03022 Basal transcription factors;ko03420 Nucleotide excision repair;ko05203 Viral carcinogenesis	KOG2807-RNA polymerase II transcription initiation/nucleotide excision repair factor TFIIH, subunit SSL1[KL]
ENSMUSG00000032673	340	299	357	348	322	267	414	268	399	363	319	258	Prorsd1	prolyl-tRNA synthetase domain containing 1 [Source:MGI Symbol;Acc:MGI:1915189]	GO:0003674;GO:0008150;GO:0005575;GO:0002161;GO:0006450	-	-
ENSMUSG00000032586	69	93	94	97	82	64	199	139	161	194	192	149	Traip	TRAF-interacting protein [Source:MGI Symbol;Acc:MGI:1096377]	GO:0016740;GO:0008270;GO:0046872;GO:0005634;GO:0005515;GO:0005737;GO:0016567;GO:0005730;GO:0048471;GO:0061630;GO:0007165;GO:0005057;GO:0010804;GO:0004842;GO:0032688	-	KOG0827-Predicted E3 ubiquitin ligase[O]
ENSMUSG00000074151	2007	2108	1983	1909	2485	2454	11600	6667	5000	12113	7942	6275	Nlrc5	NLR family, CARD domain containing 5 [Source:MGI Symbol;Acc:MGI:3612191]	GO:0005634;GO:0005829;GO:0005737;GO:0000166;GO:0005524;GO:0045944;GO:0051607;GO:0002376;GO:0045087;GO:0005813;GO:0000979;GO:0032088;GO:0043549;GO:0045345;GO:0060335;GO:0060339;GO:0060340	-	-
ENSMUSG00000032582	2710	3062	3391	3174	3202	2899	3136	2871	2883	2975	2899	2985	Rbm6	RNA binding motif protein 6 [Source:MGI Symbol;Acc:MGI:1338037]	GO:0003676;GO:0005634;GO:0003723	-	KOG0154-RNA-binding protein RBM5 and related proteins, contain G-patch and RRM domains[R]
ENSMUSG00000032583	1256	1275	1463	1101	1174	1184	1310	1000	965	1159	1232	1081	Mon1a	MON1 homolog A, secretory traffciking associated [Source:MGI Symbol;Acc:MGI:1920075]	-	-	-
ENSMUSG00000074155	0	0	0	0	0	0	0	0	0	0	0	0	Klk5	kallikrein related-peptidase 5 [Source:MGI Symbol;Acc:MGI:1915918]	GO:0005615;GO:0006508;GO:0004252;GO:0008233;GO:0002803;GO:0045745;GO:0097209;GO:0016787;GO:0008236;GO:0005576;GO:0070268	-	KOG3627-Trypsin[E]
ENSMUSG00000111569	0	0	0	0	0	2	0	0	0	0	0	0	CT025665.1	-	-	-	-
ENSMUSG00000074158	350	475	409	425	421	378	432	464	393	458	422	443	Zfp976	zinc finger protein 976 [Source:MGI Symbol;Acc:MGI:3036263]	GO:0006355;GO:0046872;GO:0005622;GO:0005575;GO:0003676;GO:0003700;GO:0034605	-	KOG1721-FOG: Zn-finger[R]
ENSMUSG00000032589	85	88	113	65	89	83	251	152	143	250	187	169	Bsn	bassoon [Source:MGI Symbol;Acc:MGI:1277955]	GO:0046872;GO:0005515;GO:0005737;GO:0030054;GO:0045202;GO:0048786;GO:0007416;GO:0005856;GO:0030424;GO:0043005;GO:0014069;GO:0030425;GO:0019898;GO:0044306;GO:0098882;GO:0035418;GO:0048790;GO:0099526;GO:0009986;GO:0060076;GO:0098793;GO:0098831	-	-
ENSMUSG00000098073	0	0	0	0	0	0	0	0	0	0	0	0	Gm8048	predicted gene 8048 [Source:MGI Symbol;Acc:MGI:3648505]	-	-	-
ENSMUSG00000086192	2	0	2	0	2	2	0	2	1	0	0	0	Gm13609	predicted gene 13609 [Source:MGI Symbol;Acc:MGI:3651299]	-	-	-
ENSMUSG00000042002	49	79	75	64	76	60	158	137	136	141	156	165	Foxn4	forkhead box N4 [Source:MGI Symbol;Acc:MGI:2151057]	GO:0003700;GO:0006355;GO:0003677;GO:0043565;GO:0005634;GO:0007275;GO:0006351;GO:0048663;GO:0007399;GO:0003682;GO:0045893;GO:0030154;GO:0001158;GO:0035881;GO:0008016;GO:0010842;GO:0036302;GO:0060579;GO:0001947	-	KOG2294-Transcription factor of the Forkhead/HNF3 family[K]
ENSMUSG00000046186	74	93	113	141	118	124	144	152	180	136	173	178	Cd109	CD109 antigen [Source:MGI Symbol;Acc:MGI:2445221]	GO:0016020;GO:0005576;GO:0005886;GO:0009986;GO:0005615;GO:0010951;GO:0001933;GO:0004866;GO:0030414;GO:0010466;GO:0061045;GO:0031225;GO:0030512;GO:0010839;GO:0001942;GO:0050431;GO:0004867;GO:0072675;GO:0045616	-	KOG1366-Alpha-macroglobulin[O]
ENSMUSG00000045052	0	0	0	0	0	0	0	3	0	0	2	0	Prlhr	prolactin releasing hormone receptor [Source:MGI Symbol;Acc:MGI:2135956]	GO:0016020;GO:0016021;GO:0005886;GO:0007186;GO:0004871;GO:0004930;GO:0007165;GO:0004983;GO:0007631;GO:0042445;GO:0007268;GO:0007218	K04314-ko04080 Neuroactive ligand-receptor interaction	KOG3656-FOG: 7 transmembrane receptor[R]
ENSMUSG00000045053	0	0	0	0	0	0	0	0	2	6	2	0	Kcng3	potassium voltage-gated channel, subfamily G, member 3 [Source:MGI Symbol;Acc:MGI:2663923]	GO:0055085;GO:0016020;GO:0016021;GO:0051260;GO:0005886;GO:0006811;GO:0006810;GO:0005737;GO:0005216;GO:0005249;GO:0005267;GO:0006813;GO:0071805;GO:0008076;GO:0005244;GO:0034765;GO:0005783;GO:0005251	-	KOG3713-Voltage-gated K+ channel KCNB/KCNC[P]
ENSMUSG00000086193	0	0	0	0	0	0	1	0	0	0	0	0	Gm11508	predicted gene 11508 [Source:MGI Symbol;Acc:MGI:3650928]	-	-	-
ENSMUSG00000111565	0	0	0	2	0	0	0	1	0	0	3	0	AC159462.2	-	-	-	-
ENSMUSG00000030880	1477	1388	1698	1373	1562	1415	1776	1112	1415	1535	1590	1180	Polr3e	polymerase (RNA) III (DNA directed) polypeptide E [Source:MGI Symbol;Acc:MGI:1349452]	GO:0005634;GO:0006351;GO:0005654;GO:0051607;GO:0002376;GO:0045087;GO:0003899;GO:0001056;GO:0006383;GO:0005666	K14721-ko00230 Purine metabolism;ko00240 Pyrimidine metabolism;ko03020 RNA polymerase;ko04623 Cytosolic DNA-sensing pathway;ko05169 Epstein-Barr virus infection	KOG2354-RNA Polymerase C (III) 37 kDa subunit[K]
ENSMUSG00000064682	0	0	0	0	0	0	0	0	0	0	0	0	Gm25813	predicted gene, 25813 [Source:MGI Symbol;Acc:MGI:5455590]	-	-	-
ENSMUSG00000087296	0	0	0	0	0	0	0	0	0	0	0	0	Gm12130	predicted gene 12130 [Source:MGI Symbol;Acc:MGI:3651512]	-	-	-
ENSMUSG00000087294	2	1	0	0	4	0	2	0	2	2	0	0	Gm13556	predicted gene 13556 [Source:MGI Symbol;Acc:MGI:3651929]	-	-	-
ENSMUSG00000087295	0	0	0	0	0	0	0	1	0	0	0	0	Gm11193	predicted gene 11193 [Source:MGI Symbol;Acc:MGI:3651755]	-	-	-
ENSMUSG00000087292	0	0	0	0	0	0	0	0	0	0	0	0	Gm13832	predicted gene 13832 [Source:MGI Symbol;Acc:MGI:3650708]	-	-	-
ENSMUSG00000087293	2	0	2	0	3	0	3	0	2	0	0	0	Gm14341	predicted gene 14341 [Source:MGI Symbol;Acc:MGI:3651041]	-	-	-
ENSMUSG00000087290	9	3	2	8	7	6	2	1	4	5	0	5	Gm15866	predicted gene 15866 [Source:MGI Symbol;Acc:MGI:3801874]	-	-	-
ENSMUSG00000087291	40	38	62	50	49	46	36	27	26	22	37	28	Gm11946	predicted gene 11946 [Source:MGI Symbol;Acc:MGI:3650071]	-	-	-
ENSMUSG00000033985	341	314	252	208	251	253	299	264	282	279	350	279	Tesk2	testis-specific kinase 2 [Source:MGI Symbol;Acc:MGI:2385204]	GO:0004672;GO:0005524;GO:0006468;GO:0016740;GO:0046872;GO:0005634;GO:0005654;GO:0016604;GO:0000166;GO:0005737;GO:0016301;GO:0016310;GO:0004713;GO:0018108;GO:0004674;GO:0035556;GO:0007283;GO:0004871;GO:0004712;GO:0030036;GO:0048041	-	-
ENSMUSG00000033987	185	170	207	193	190	169	349	162	188	275	235	177	Dnah17	dynein, axonemal, heavy chain 17 [Source:MGI Symbol;Acc:MGI:1917176]	GO:0005524;GO:0007018;GO:0003777;GO:0030286;GO:0016887	-	-
ENSMUSG00000033981	7	12	2	4	5	13	4	8	6	0	4	0	Gria2	glutamate receptor, ionotropic, AMPA2 (alpha 2) [Source:MGI Symbol;Acc:MGI:95809]	GO:0016020;GO:0016021;GO:0005886;GO:0006811;GO:0004872;GO:0006810;GO:0005216;GO:0034220;GO:0060079;GO:0030054;GO:0045202;GO:0045211;GO:0004970;GO:0005234;GO:0035235	-	KOG1054-Glutamate-gated AMPA-type ion channel receptor subunit GluR2 and related subunits[PET]
ENSMUSG00000033983	416	390	440	429	416	389	540	280	433	464	515	415	Coil	coilin [Source:MGI Symbol;Acc:MGI:104842]	GO:0008022;GO:0042802;GO:0001650;GO:0005634;GO:0005654;GO:0005730;GO:0015030;GO:0016020;GO:0016604	-	-
ENSMUSG00000087299	23	18	12	12	13	17	21	6	14	19	12	8	Gm12953	predicted gene 12953 [Source:MGI Symbol;Acc:MGI:3649497]	-	-	-
ENSMUSG00000088969	2	0	0	0	0	0	0	0	0	0	0	0	Gm22085	predicted gene, 22085 [Source:MGI Symbol;Acc:MGI:5451862]	-	-	-
ENSMUSG00000030887	18	12	7	10	6	8	20	8	16	8	15	11	Pdzd9	PDZ domain containing 9 [Source:MGI Symbol;Acc:MGI:1915233]	GO:0003674;GO:0008150;GO:0005575	-	-
ENSMUSG00000088964	0	0	0	0	0	0	0	0	0	0	0	0	Gm22087	predicted gene, 22087 [Source:MGI Symbol;Acc:MGI:5451864]	-	-	-
ENSMUSG00000088966	0	0	0	0	0	0	0	0	0	0	0	0	Gm22088	predicted gene, 22088 [Source:MGI Symbol;Acc:MGI:5451865]	-	-	-
ENSMUSG00000088961	0	0	0	2	0	0	0	0	0	0	1	0	Gm22089	predicted gene, 22089 [Source:MGI Symbol;Acc:MGI:5451866]	-	-	-
ENSMUSG00000088960	0	0	0	0	0	0	0	0	0	0	0	0	Gm22090	predicted gene, 22090 [Source:MGI Symbol;Acc:MGI:5451867]	-	-	-
ENSMUSG00000007338	1251	1282	1411	1181	1170	1186	1423	1094	1206	1247	1410	1181	Mrpl49	mitochondrial ribosomal protein L49 [Source:MGI Symbol;Acc:MGI:108180]	GO:0005622;GO:0008150;GO:0003735;GO:0006412;GO:0005840;GO:0005739;GO:0030529;GO:0005761;GO:0005762	-	KOG4034-Uncharacterized conserved protein NOF (Neighbor of FAU)[S]
ENSMUSG00000086527	11	10	14	6	9	2	17	12	12	17	10	3	Gm15856	predicted gene 15856 [Source:MGI Symbol;Acc:MGI:3801888]	-	-	-
ENSMUSG00000044098	1171	1225	1176	1018	1167	1166	1001	1128	978	1183	890	1049	Rsbn1	rosbin, round spermatid basic protein 1 [Source:MGI Symbol;Acc:MGI:2444993]	GO:0005634;GO:0008150;GO:0005515	-	KOG4425-Uncharacterized conserved protein[S]
ENSMUSG00000086525	0	0	0	0	0	0	0	0	0	0	0	0	Gm15281	predicted gene 15281 [Source:MGI Symbol;Acc:MGI:3826553]	-	-	-
ENSMUSG00000086524	8	6	5	4	7	6	4	7	4	3	9	5	Pabpc1l2a-ps	poly(A) binding protein, cytoplasmic 1-like 2A, pseudogene [Source:MGI Symbol;Acc:MGI:3645788]	-	-	-
ENSMUSG00000086523	0	0	0	0	0	0	0	0	0	0	0	0	Gm13499	predicted gene 13499 [Source:MGI Symbol;Acc:MGI:3650382]	-	-	-
ENSMUSG00000086522	13	16	8	10	13	5	10	0	2	2	14	7	Gm4473	predicted gene 4473 [Source:MGI Symbol;Acc:MGI:3782657]	-	-	-
ENSMUSG00000086521	0	0	0	0	2	0	0	0	0	0	0	0	Olfr1343-ps1	olfactory receptor 1343, pseudogene 1 [Source:MGI Symbol;Acc:MGI:3031177]	-	-	-
ENSMUSG00000106924	0	0	0	0	0	0	0	0	0	0	0	0	Gm42857	predicted gene 42857 [Source:MGI Symbol;Acc:MGI:5662994]	-	-	-
ENSMUSG00000044092	296	274	171	180	214	204	693	411	500	659	626	377	C130050O18Rik	RIKEN cDNA C130050O18 gene [Source:MGI Symbol;Acc:MGI:2442694]	GO:0016020;GO:0016021;GO:0003674;GO:0008150;GO:0005575	-	-
ENSMUSG00000086529	3	2	0	0	5	0	0	0	2	3	0	0	Acss2os	acyl-CoA synthetase short-chain family member 2, opposite strand [Source:MGI Symbol;Acc:MGI:1922195]	-	-	-
ENSMUSG00000086528	0	0	0	2	0	0	0	0	0	0	4	0	Gm15731	predicted gene 15731 [Source:MGI Symbol;Acc:MGI:3783174]	-	-	-
ENSMUSG00000102520	0	0	0	0	0	0	0	0	0	0	0	0	Gm36941	predicted gene, 36941 [Source:MGI Symbol;Acc:MGI:5610169]	-	-	-
ENSMUSG00000075284	3888	4184	4048	3771	4623	3901	6701	6599	5009	6132	6077	5144	Wipf1	WAS/WASL interacting protein family, member 1 [Source:MGI Symbol;Acc:MGI:2178801]	GO:0005737;GO:0008154;GO:0031410;GO:0015629;GO:0003779;GO:0005856;GO:0005515;GO:0042995;GO:0001726;GO:0017124;GO:0005884;GO:0051707;GO:0030048	K19475-ko04144 Endocytosis	KOG4462-WASP-interacting protein VRP1/WIP, contains WH2 domain[Z]
ENSMUSG00000075286	0	6	5	2	0	5	2	4	0	4	0	2	Gm1968	predicted gene 1968 [Source:MGI Symbol;Acc:MGI:3584525]	-	-	-
ENSMUSG00000075288	0	0	1	0	0	1	1	0	0	1	0	0	Gm6913	predicted gene 6913 [Source:MGI Symbol;Acc:MGI:3648267]	-	-	-
ENSMUSG00000075289	565	491	602	442	392	342	322	222	286	306	289	273	Carns1	carnosine synthase 1 [Source:MGI Symbol;Acc:MGI:2147595]	GO:0005524;GO:0046872;GO:0000166;GO:0016887;GO:0047730;GO:0035499	-	-
ENSMUSG00000083685	0	0	0	0	0	0	0	0	0	0	0	0	Gm12412	predicted gene 12412 [Source:MGI Symbol;Acc:MGI:3649919]	-	-	-
ENSMUSG00000107949	2	0	0	2	0	0	0	0	3	2	0	0	Gm44157	predicted gene, 44157 [Source:MGI Symbol;Acc:MGI:5690549]	-	-	-
ENSMUSG00000070080	0	0	0	0	0	0	0	0	0	0	0	0	Mir431	microRNA 431 [Source:MGI Symbol;Acc:MGI:3619403]	-	-	-
ENSMUSG00000105043	1	0	0	0	0	0	0	0	0	0	0	0	Igkv1-108	immunoglobulin kappa variable 1-108 [Source:MGI Symbol;Acc:MGI:3644576]	-	-	-
ENSMUSG00000024941	4973	6147	5576	4871	5130	5414	5950	4610	5247	5332	5748	5523	Scyl1	SCY1-like 1 (S. cerevisiae) [Source:MGI Symbol;Acc:MGI:1931787]	GO:0004672;GO:0005524;GO:0006468;GO:0005794;GO:0005829;GO:0006810;GO:0005737;GO:0016020;GO:0005856;GO:0005815;GO:0005515;GO:0045296;GO:0016192;GO:0005793;GO:0005801;GO:0006890;GO:0030126	-	KOG1243-Protein kinase[R]
ENSMUSG00000024940	13372	13894	14538	11772	12461	12042	9297	6141	8781	7928	8702	8269	Ltbp3	latent transforming growth factor beta binding protein 3 [Source:MGI Symbol;Acc:MGI:1101355]	GO:0005509;GO:0050431;GO:0036363;GO:1902462;GO:2000741;GO:0031012;GO:0070062	-	-
ENSMUSG00000024943	1167	1329	1290	1309	1221	1132	1582	1321	1217	1557	1460	1431	Smc5	structural maintenance of chromosomes 5 [Source:MGI Symbol;Acc:MGI:2385088]	GO:0003674;GO:0005634;GO:0000166;GO:0005524;GO:0005694;GO:0006281;GO:0030054;GO:0006974;GO:0016607;GO:0000724;GO:0030915;GO:0007049;GO:0051301;GO:0006310;GO:0035861;GO:0016605;GO:0000781;GO:0051984;GO:0090398;GO:0000722;GO:0007062;GO:0034184;GO:0000803;GO:0035061	-	-
ENSMUSG00000024942	4742	3582	4926	4283	4687	4561	5998	3014	4935	5545	5496	3504	Capn1	calpain 1 [Source:MGI Symbol;Acc:MGI:88263]	GO:0016020;GO:0046872;GO:0005622;GO:0005886;GO:0016787;GO:0005509;GO:0005829;GO:0005515;GO:0008233;GO:0008234;GO:0006508;GO:0005737;GO:0005925;GO:0070062;GO:0004198;GO:0005739;GO:0005764;GO:0050790;GO:0032801;GO:0060056;GO:0097264	K01367-ko04141 Protein processing in endoplasmic reticulum;ko04210 Apoptosis;ko05010 Alzheimer's disease	KOG0045-Cytosolic Ca2+-dependent cysteine protease (calpain), large subunit (EF-Hand protein superfamily)[OT]
ENSMUSG00000024944	1780	1605	1815	1440	1530	1465	1604	781	1498	1309	1564	1330	Arl2	ADP-ribosylation factor-like 2 [Source:MGI Symbol;Acc:MGI:1928393]	GO:0005622;GO:0005634;GO:0005794;GO:0005829;GO:0005737;GO:0000166;GO:0005925;GO:0007264;GO:0070062;GO:0005525;GO:0003924;GO:0005856;GO:0051457;GO:0005739;GO:0005730;GO:0007049;GO:0005813;GO:0005515;GO:0005815;GO:0019003;GO:0016328;GO:0005758;GO:0034260;GO:0031116;GO:0010811;GO:0031113;GO:0070830;GO:0007098	-	KOG0073-GTP-binding ADP-ribosylation factor-like protein ARL2[UZ]
ENSMUSG00000024947	2026	2552	2446	1661	2242	2497	2208	1565	1575	2108	2242	2339	Men1	multiple endocrine neoplasia 1 [Source:MGI Symbol;Acc:MGI:1316736]	GO:0005634;GO:0003677;GO:0005654;GO:0043234;GO:0005829;GO:0005515;GO:0010468;GO:0005737;GO:0006355;GO:0003682;GO:0045944;GO:0006351;GO:0016569;GO:0010628;GO:0045893;GO:0030674;GO:0000122;GO:0001933;GO:0045892;GO:0030097;GO:0060021;GO:0006338;GO:0001503;GO:0000165;GO:0043280;GO:0043565;GO:0000790;GO:0016363;GO:0008285;GO:0044212;GO:0035097;GO:0000785;GO:0006974;GO:0030511;GO:0032092;GO:0051781;GO:…	K14970-ko05202 Transcriptional misregulation in cancers	-
ENSMUSG00000021936	1003	1043	1078	965	961	984	1071	1118	922	978	948	858	Mapk8	mitogen-activated protein kinase 8 [Source:MGI Symbol;Acc:MGI:1346861]	GO:0004672;GO:0005524;GO:0006468;GO:0016740;GO:0005634;GO:0005829;GO:0005515;GO:0010468;GO:0005737;GO:0005622;GO:0000166;GO:0016301;GO:0016310;GO:0004674;GO:0000165;GO:0010628;GO:0043066;GO:0005739;GO:0071222;GO:0004707;GO:0001503;GO:0019899;GO:0032091;GO:0048511;GO:0070301;GO:0032880;GO:0042826;GO:0018107;GO:0071803;GO:0018105;GO:0009411;GO:0031063;GO:2001235;GO:0048263;GO:0042752;GO:0043005;GO:…	K04440-ko04141 Protein processing in endoplasmic reticulum;ko04014 Ras signaling pathway;ko04010 MAPK signaling pathway;ko04013 MAPK signaling pathway - fly;ko04012 ErbB signaling pathway;ko04310 Wnt signaling pathway;ko04391 Hippo signaling pathway -fly;ko04668 TNF signaling pathway;ko04068 FoxO signaling pathway;ko04071 Sphingolipid signaling pathway;ko04024 cAMP signaling pathway;ko04210 Apopt…	KOG0665-Jun-N-terminal kinase (JNK)[T]
ENSMUSG00000024949	5436	6971	6175	5377	6415	6549	7266	8123	6188	6921	6239	6991	Sf1	splicing factor 1 [Source:MGI Symbol;Acc:MGI:1095403]	GO:0008270;GO:0046872;GO:0005634;GO:0003676;GO:0016604;GO:0005737;GO:0006355;GO:0003723;GO:0006351;GO:0000398;GO:0006397;GO:0008380;GO:0005681;GO:0033327;GO:0045131;GO:0030238;GO:0050810;GO:0042802;GO:0048662;GO:0005654;GO:0030575	-	KOG0119-Splicing factor 1/branch point binding protein (RRM superfamily)[A]
ENSMUSG00000024948	7456	7861	8625	6969	7710	6744	4703	2850	3431	4490	4440	3540	Map4k2	mitogen-activated protein kinase kinase kinase kinase 2 [Source:MGI Symbol;Acc:MGI:1346883]	GO:0004672;GO:0005524;GO:0006468;GO:0016020;GO:0016740;GO:0000139;GO:0005794;GO:0005886;GO:0005737;GO:0000166;GO:0016301;GO:0016310;GO:0004674;GO:0002376;GO:0045087;GO:0035556;GO:0008349;GO:0000185;GO:0046330;GO:0016323;GO:0004702;GO:0007257;GO:0031435;GO:0006903;GO:0016021	K04414-ko04010 MAPK signaling pathway	KOG0576-Mitogen-activated protein kinase kinase kinase kinase (MAP4K), germinal center kinase family[T]
ENSMUSG00000090667	0	0	0	0	0	4	0	4	0	0	0	4	Gm765	predicted gene 765 [Source:MGI Symbol;Acc:MGI:2685611]	GO:0003674;GO:0008150;GO:0005575	-	-
ENSMUSG00000083684	0	0	0	0	0	0	0	0	0	0	0	0	Gm14034	predicted gene 14034 [Source:MGI Symbol;Acc:MGI:3651833]	-	-	-
ENSMUSG00000102522	0	0	0	0	0	0	0	0	0	0	0	0	Gm37782	predicted gene, 37782 [Source:MGI Symbol;Acc:MGI:5611010]	-	-	-
ENSMUSG00000079614	2542	2610	2753	2643	2829	2372	3378	2547	2386	2932	2989	2344	Seh1l	SEH1-like (S. cerevisiae [Source:MGI Symbol;Acc:MGI:1919374]	GO:0003674;GO:0005634;GO:0006810;GO:0015031;GO:0005694;GO:0050830;GO:0051028;GO:0007049;GO:0051301;GO:0005765;GO:0005643;GO:0000775;GO:0007059;GO:0007080;GO:0006999;GO:0000776;GO:0034198;GO:0000777;GO:0034629;GO:0032008;GO:0002534;GO:0061700;GO:0031080;GO:1904263;GO:0051315	K14299-ko03013 RNA transport;ko04150 mTOR signaling pathway	KOG2445-Nuclear pore complex component (sc Seh1)[YU]
ENSMUSG00000108481	346	423	336	432	460	446	209	79	386	258	386	331	Gm33248	predicted gene, 33248 [Source:MGI Symbol;Acc:MGI:5592407]	-	-	-
ENSMUSG00000059534	2532	2387	3008	2412	2680	2390	3367	1598	2584	2615	2829	2183	Uqcr10	ubiquinol-cytochrome c reductase, complex III subunit X [Source:MGI Symbol;Acc:MGI:1913402]	GO:0016020;GO:0055114;GO:0070062;GO:0005743;GO:1902600;GO:0005739;GO:0070469;GO:0006122;GO:0009060;GO:0008121;GO:0005750;GO:0034551	K00419-ko00190 Oxidative phosphorylation;ko04260 Cardiac muscle contraction;ko05010 Alzheimer's disease;ko05012 Parkinson's disease;ko05016 Huntington's disease;ko04932 Non-alcoholic fatty liver disease (NAFLD)	KOG3494-Ubiquinol cytochrome c oxidoreductase, subunit QCR9[C]
ENSMUSG00000102245	0	0	0	0	0	0	1	0	0	0	0	0	Gm37713	predicted gene, 37713 [Source:MGI Symbol;Acc:MGI:5610941]	-	-	-
ENSMUSG00000021932	357	363	378	364	310	269	695	640	549	615	613	514	Rnaseh2b	ribonuclease H2, subunit B [Source:MGI Symbol;Acc:MGI:1914403]	GO:0005634;GO:0010629;GO:0001701;GO:0090502;GO:0010389;GO:0006401;GO:0048146;GO:2000001;GO:0004523;GO:0009259;GO:0032299	K10744-ko03030 DNA replication	KOG4705-Uncharacterized conserved protein[S]
ENSMUSG00000087432	0	0	0	0	0	0	0	0	0	0	0	0	Gm15123	predicted gene 15123 [Source:MGI Symbol;Acc:MGI:3705256]	-	-	-
ENSMUSG00000087433	6	15	8	9	11	7	23	13	8	16	11	9	Gm14167	predicted gene 14167 [Source:MGI Symbol;Acc:MGI:3651481]	-	-	-
ENSMUSG00000051727	197	212	313	282	216	264	334	213	235	361	230	261	Kctd14	potassium channel tetramerisation domain containing 14 [Source:MGI Symbol;Acc:MGI:1289222]	GO:0003674;GO:0051260;GO:0008150;GO:0005575	-	KOG2723-Uncharacterized conserved protein, contains BTB/POZ domain[R]
ENSMUSG00000051726	69	119	53	56	56	61	10	4	4	14	10	16	Kcnf1	potassium voltage-gated channel, subfamily F, member 1 [Source:MGI Symbol;Acc:MGI:2687399]	GO:0055085;GO:0016020;GO:0016021;GO:0051260;GO:0006811;GO:0006810;GO:0005216;GO:0005249;GO:0005267;GO:0006813;GO:0071805;GO:0008076;GO:0005244;GO:0034765	-	-
ENSMUSG00000051721	366	454	393	325	318	412	403	228	268	191	370	356	Wdcp	WD repeat and coiled coil containing [Source:MGI Symbol;Acc:MGI:3040699]	GO:0005575;GO:0051259;GO:0019900	-	-
ENSMUSG00000087437	6	4	0	0	3	0	0	6	0	0	2	3	Gm13112	predicted gene 13112 [Source:MGI Symbol;Acc:MGI:3701127]	-	-	-
ENSMUSG00000051723	5	3	1	1	4	1	4	1	5	4	4	1	Rpl31-ps13	ribosomal protein L31, pseudogene 13 [Source:MGI Symbol;Acc:MGI:3809036]	-	-	-
ENSMUSG00000087435	9	9	9	11	7	10	6	5	6	13	5	7	Gm16323	predicted gene 16323 [Source:MGI Symbol;Acc:MGI:3826604]	-	-	-
ENSMUSG00000043843	0	2	0	0	2	0	0	0	0	0	3	2	Tmem145	transmembrane protein 145 [Source:MGI Symbol;Acc:MGI:3607779]	GO:0016020;GO:0016021;GO:0007186;GO:0019236	-	-
ENSMUSG00000098131	0	0	0	0	0	0	0	0	0	0	0	0	Gm26989	predicted gene, 26989 [Source:MGI Symbol;Acc:MGI:5504104]	-	-	-
ENSMUSG00000079610	396	334	437	351	415	321	480	186	352	402	357	235	Ankrd39	ankyrin repeat domain 39 [Source:MGI Symbol;Acc:MGI:1914816]	GO:0003674;GO:0008150;GO:0005575	-	KOG0504-FOG: Ankyrin repeat[R]
ENSMUSG00000051729	0	0	0	0	0	0	0	0	0	0	0	0	Gm5087	predicted gene 5087 [Source:MGI Symbol;Acc:MGI:3643653]	-	-	-
ENSMUSG00000051728	0	0	0	0	5	0	0	0	0	2	0	0	4930563D23Rik	RIKEN cDNA 4930563D23 gene [Source:MGI Symbol;Acc:MGI:1922578]	GO:0003674;GO:0008150;GO:0005575	-	-
ENSMUSG00000080808	0	11	8	4	7	0	2	2	6	0	0	0	Gm12608	predicted gene 12608 [Source:MGI Symbol;Acc:MGI:3652144]	-	-	-
ENSMUSG00000080809	0	0	0	0	0	0	0	0	0	0	0	0	Olfr1273-ps	olfactory receptor 1273, pseudogene [Source:MGI Symbol;Acc:MGI:3031107]	-	-	-
ENSMUSG00000080802	0	0	0	0	0	0	0	0	0	0	0	0	Gm13804	predicted gene 13804 [Source:MGI Symbol;Acc:MGI:3651562]	-	-	-
ENSMUSG00000080803	0	0	0	0	0	0	0	0	0	0	0	0	Gm12683	predicted gene 12683 [Source:MGI Symbol;Acc:MGI:3650644]	-	-	-
ENSMUSG00000080800	0	0	1	0	0	0	0	1	1	0	1	0	Gm11582	predicted gene 11582 [Source:MGI Symbol;Acc:MGI:3652084]	-	-	-
ENSMUSG00000080801	0	0	0	1	3	0	0	1	0	0	0	1	Gm13310	predicted gene 13310 [Source:MGI Symbol;Acc:MGI:3650665]	-	-	-
ENSMUSG00000080806	3	0	2	0	0	0	0	0	0	2	0	3	Gm13005	predicted gene 13005 [Source:MGI Symbol;Acc:MGI:3650102]	-	-	-
ENSMUSG00000080807	0	0	0	0	0	0	0	0	0	0	0	0	Gm13117	predicted gene 13117 [Source:MGI Symbol;Acc:MGI:3701126]	-	-	-
ENSMUSG00000080805	0	0	0	0	0	0	0	0	0	0	0	0	Gm11219	predicted gene 11219 [Source:MGI Symbol;Acc:MGI:3651487]	-	-	-
ENSMUSG00000005615	1438	1694	5141	5374	4978	1692	4830	3267	1500	1572	1735	4278	Pcyt1a	phosphate cytidylyltransferase 1, choline, alpha isoform [Source:MGI Symbol;Acc:MGI:88557]	GO:0016020;GO:0016740;GO:0005515;GO:0005737;GO:0003824;GO:0009058;GO:0006629;GO:0005829;GO:0016779;GO:0008654;GO:0005789;GO:0006656;GO:0042587;GO:0004105;GO:0006657;GO:0005516;GO:0008289;GO:0031210;GO:0042803;GO:0005635;GO:0005783;GO:0005886	K00968-ko00564 Glycerophospholipid metabolism;ko00440 Phosphonate and phosphinate metabolism;ko05231 Choline metabolism in cancer	KOG2804-Phosphorylcholine transferase/cholinephosphate cytidylyltransferase[I]
ENSMUSG00000106595	0	0	0	0	0	0	0	0	0	0	0	0	Gm44314	predicted gene, 44314 [Source:MGI Symbol;Acc:MGI:5690706]	-	-	-
ENSMUSG00000005610	24141	28226	30538	30375	26521	23423	31273	30729	22911	27858	27965	27701	Eif4g2	eukaryotic translation initiation factor 4, gamma 2 [Source:MGI Symbol;Acc:MGI:109207]	GO:0003723;GO:0003743;GO:0006413;GO:0007507;GO:0045727;GO:0045773;GO:0060999;GO:0030424	-	-
ENSMUSG00000005611	683	542	677	682	626	690	501	548	463	445	442	567	Mrvi1	MRV integration site 1 [Source:MGI Symbol;Acc:MGI:1338023]	GO:0016020;GO:0016021;GO:0005515;GO:0005737;GO:0016529;GO:0048471;GO:0019934;GO:0060087;GO:0045986	K12337-ko04022 cGMP - PKG signaling pathway;ko04270 Vascular smooth muscle contraction	-
ENSMUSG00000090665	205	220	204	153	145	151	398	274	282	362	406	314	Gad1-ps	glutamate decarboxylase 1, pseudogene [Source:MGI Symbol;Acc:MGI:95633]	-	-	-
ENSMUSG00000083686	0	0	0	0	0	0	0	0	0	0	0	0	Gm13504	predicted gene 13504 [Source:MGI Symbol;Acc:MGI:3650156]	-	-	-
ENSMUSG00000102247	0	0	0	0	0	0	0	0	0	0	0	0	Gm37715	predicted gene, 37715 [Source:MGI Symbol;Acc:MGI:5610943]	-	-	-
ENSMUSG00000040576	0	0	0	0	0	0	0	0	0	0	0	0	Wbscr28	Williams-Beuren syndrome chromosome region 28 (human) [Source:MGI Symbol;Acc:MGI:1923879]	GO:0016020;GO:0016021;GO:0003674;GO:0008150;GO:0005575	-	-
ENSMUSG00000081971	0	0	0	0	0	1	0	0	0	0	0	1	Gm14115	predicted gene 14115 [Source:MGI Symbol;Acc:MGI:3652261]	-	-	-
ENSMUSG00000040570	82	25	29	98	92	80	175	133	124	179	125	131	Rundc3b	RUN domain containing 3B [Source:MGI Symbol;Acc:MGI:2685286]	GO:0003674;GO:0008150;GO:0005575	-	KOG4381-RUN domain-containing protein[T]
ENSMUSG00000051098	184	227	269	194	176	243	176	114	154	145	131	173	Mblac2	metallo-beta-lactamase domain containing 2 [Source:MGI Symbol;Acc:MGI:1920102]	GO:0046872;GO:0016787;GO:0008150;GO:0070062	-	KOG0813-Glyoxylase[R]
ENSMUSG00000051095	2	0	0	1	2	1	0	0	0	1	0	0	Olfr986	olfactory receptor 986 [Source:MGI Symbol;Acc:MGI:3030820]	GO:0016020;GO:0016021;GO:0005886;GO:0007186;GO:0004871;GO:0004930;GO:0007165;GO:0004984;GO:0007608;GO:0050896;GO:0050911	K04257-ko04740 Olfactory transduction	-
ENSMUSG00000091821	0	0	0	0	0	0	0	0	0	0	0	0	Srsx	serine-rich, secreted, X-linked [Source:MGI Symbol;Acc:MGI:3777603]	GO:0003674;GO:0008150;GO:0005575	-	-
ENSMUSG00000082523	0	0	0	0	0	0	0	0	0	0	0	0	Gm12667	predicted gene 12667 [Source:MGI Symbol;Acc:MGI:3651935]	-	-	-
ENSMUSG00000081972	21	8	20	15	15	10	13	5	10	8	12	15	Gm16397	predicted pseudogene 16397 [Source:MGI Symbol;Acc:MGI:3648067]	-	-	-
ENSMUSG00000082527	0	0	0	0	0	4	0	7	0	0	0	1	Gm8200	predicted gene 8200 [Source:MGI Symbol;Acc:MGI:3643346]	-	-	-
ENSMUSG00000082526	0	0	0	0	0	0	0	0	0	0	0	0	Gm14067	predicted gene 14067 [Source:MGI Symbol;Acc:MGI:3649384]	-	-	-
ENSMUSG00000031429	856	723	911	770	946	723	1661	1042	1101	1542	1540	1176	Psmd10	proteasome (prosome, macropain) 26S subunit, non-ATPase, 10 [Source:MGI Symbol;Acc:MGI:1858898]	GO:0005634;GO:0005829;GO:0005737;GO:0043066;GO:0000122;GO:0043409;GO:0006915;GO:0008134;GO:0045111;GO:0032088;GO:0030307;GO:0032436;GO:0031398;GO:0000502;GO:0090201;GO:0043518;GO:0045737;GO:0007253;GO:0008540;GO:0070682	-	KOG4412-26S proteasome regulatory complex, subunit PSMD10[O]
ENSMUSG00000044231	395	328	498	472	493	373	222	117	193	186	171	147	Nhlrc1	NHL repeat containing 1 [Source:MGI Symbol;Acc:MGI:2145264]	GO:0016740;GO:0008270;GO:0046872;GO:0005634;GO:0048471;GO:0005515;GO:0006914;GO:0016567;GO:0005783;GO:0004842;GO:0061630;GO:0043161;GO:0000209;GO:0031398	K10602-ko04120 Ubiquitin mediated proteolysis	-
ENSMUSG00000046932	0	0	0	0	0	0	0	0	0	0	0	0	Vmn1r193	vomeronasal 1 receptor 193 [Source:MGI Symbol;Acc:MGI:2159695]	GO:0016020;GO:0016021;GO:0007186;GO:0016503;GO:0007606;GO:0005550;GO:0019236;GO:0005887	-	-
ENSMUSG00000082528	0	0	0	0	0	0	0	0	0	0	0	0	Gm15182	predicted gene 15182 [Source:MGI Symbol;Acc:MGI:3705533]	-	-	-
ENSMUSG00000046934	4	0	0	0	2	1	1	0	2	1	0	0	Csl	citrate synthase like [Source:MGI Symbol;Acc:MGI:1919082]	GO:0016740;GO:0003674;GO:0008150;GO:0005739;GO:0006099;GO:0046912;GO:0006101;GO:0004108	K01647-ko01200 Carbon metabolism;ko01210 2-Oxocarboxylic acid metabolism;ko01230 Biosynthesis of amino acids;ko00020 Citrate cycle (TCA cycle);ko00630 Glyoxylate and dicarboxylate metabolism	KOG2617-Citrate synthase[C]
ENSMUSG00000083680	0	0	0	0	0	0	0	0	0	0	0	0	Gm9119	predicted pseudogene 9119 [Source:MGI Symbol;Acc:MGI:3648179]	-	-	-
ENSMUSG00000102526	0	0	0	2	2	2	0	4	2	4	2	0	Gm37785	predicted gene, 37785 [Source:MGI Symbol;Acc:MGI:5611013]	-	-	-
ENSMUSG00000026548	476	437	330	332	423	348	4353	3710	2950	4879	3130	3000	Slamf9	SLAM family member 9 [Source:MGI Symbol;Acc:MGI:1923692]	GO:0016020;GO:0016021	-	-
ENSMUSG00000102241	2	0	8	0	2	3	14	10	10	3	6	4	Gm37716	predicted gene, 37716 [Source:MGI Symbol;Acc:MGI:5610944]	-	-	-
ENSMUSG00000100101	0	0	2	1	1	0	0	0	0	0	0	0	Gm29591	predicted gene 29591 [Source:MGI Symbol;Acc:MGI:5580297]	-	-	-
ENSMUSG00000026542	0	0	0	0	0	0	0	0	0	0	0	0	Apcs	serum amyloid P-component [Source:MGI Symbol;Acc:MGI:98229]	GO:0046872;GO:0005615;GO:0005634;GO:0005576;GO:0070062;GO:0031012;GO:0030246;GO:0072562;GO:0005509;GO:0045087;GO:0046597;GO:0001849;GO:0045656;GO:0048525;GO:0046790;GO:0044869;GO:0044871;GO:1903016;GO:1903019	-	-
ENSMUSG00000026547	14478	14347	15216	12599	14309	13886	18524	18029	15723	16088	18852	14593	Tagln2	transgelin 2 [Source:MGI Symbol;Acc:MGI:1312985]	GO:0070062;GO:0045296;GO:0031982;GO:0030855	-	KOG2046-Calponin[Z]
ENSMUSG00000026546	626	835	779	695	674	865	586	660	561	526	588	829	Cfap45	cilia and flagella associated protein 45 [Source:MGI Symbol;Acc:MGI:1919120]	GO:0003674;GO:0008150;GO:0005654	-	-
ENSMUSG00000026544	863	894	839	602	1055	933	553	408	597	541	578	514	Dusp23	dual specificity phosphatase 23 [Source:MGI Symbol;Acc:MGI:1915690]	GO:0016787;GO:0005634;GO:0005654;GO:0005737;GO:0004721;GO:0004725;GO:0016791;GO:0006470;GO:0016311;GO:0035335;GO:0070062;GO:0008138;GO:0005829;GO:0004722	-	KOG1720-Protein tyrosine phosphatase CDC14[V]
ENSMUSG00000059395	23	33	25	32	23	39	20	19	37	38	17	21	Nkapl	NFKB activating protein-like [Source:MGI Symbol;Acc:MGI:1913957]	GO:0003674;GO:0008150;GO:0005575;GO:0005634;GO:0006355;GO:0006351;GO:0045892;GO:0003682;GO:0007283;GO:0030154;GO:0007219	-	KOG2812-Uncharacterized conserved protein[S]
ENSMUSG00000100103	0	0	0	0	0	0	0	0	0	0	0	0	Gm29553	predicted gene 29553 [Source:MGI Symbol;Acc:MGI:5580259]	-	-	-
ENSMUSG00000080558	0	0	0	0	0	0	0	0	0	0	0	0	Gm22091	predicted gene, 22091 [Source:MGI Symbol;Acc:MGI:5451868]	-	-	-
ENSMUSG00000100104	11	6	9	12	8	1	16	3	8	5	9	10	Gm5644	predicted gene 5644 [Source:MGI Symbol;Acc:MGI:3646381]	-	-	-
ENSMUSG00000107337	0	0	0	0	0	0	0	0	0	0	0	0	Gm43596	predicted gene 43596 [Source:MGI Symbol;Acc:MGI:5663733]	-	-	-
ENSMUSG00000100106	22	19	17	28	15	19	29	20	17	17	21	10	Gm28856	predicted gene 28856 [Source:MGI Symbol;Acc:MGI:5579562]	-	-	-
ENSMUSG00000090779	4	0	0	0	0	0	6	0	3	0	0	0	Gm17110	predicted gene 17110 [Source:MGI Symbol;Acc:MGI:4937937]	-	-	-
ENSMUSG00000107335	21	24	38	28	33	16	12	12	23	32	20	17	Gm43372	predicted gene 43372 [Source:MGI Symbol;Acc:MGI:5663509]	-	-	-
ENSMUSG00000000326	3666	3394	3586	3137	3557	3395	4280	2486	3537	3592	5133	3463	Comt	catechol-O-methyltransferase [Source:MGI Symbol;Acc:MGI:88470]	GO:0016020;GO:0016021;GO:0016740;GO:0046872;GO:0005886;GO:0000287;GO:0005737;GO:0070062;GO:0008168;GO:0032259;GO:0005739;GO:0008171;GO:0016206;GO:0102084;GO:0006584;GO:0042135;GO:0042417;GO:0009712;GO:0016036;GO:0042420;GO:0007565;GO:0007612;GO:0007614;GO:0008210;GO:0014070;GO:0032496;GO:0032502;GO:0035814;GO:0042493;GO:0045963;GO:0048265;GO:0048609;GO:0048662;GO:0050668;GO:0051930;GO:0005829;GO:…	K00545-ko00140 Steroid hormone biosynthesis;ko00350 Tyrosine metabolism;ko00965 Betalain biosynthesis;ko04728 Dopaminergic synapse	KOG1663-O-methyltransferase[Q]
ENSMUSG00000083682	0	0	0	0	0	0	0	0	0	0	0	0	Pcna-ps1	proliferating cell nuclear antigen pseudogene 1 [Source:MGI Symbol;Acc:MGI:97504]	-	-	-
ENSMUSG00000100108	0	0	0	0	1	0	0	0	0	3	0	0	Gm28100	predicted gene 28100 [Source:MGI Symbol;Acc:MGI:5578806]	-	-	-
ENSMUSG00000053360	0	0	0	0	4	0	2	0	3	6	0	0	F730035P03Rik	RIKEN cDNA F730035P03 gene [Source:MGI Symbol;Acc:MGI:3045385]	-	-	-
ENSMUSG00000112914	0	0	0	0	0	0	0	0	0	0	0	0	AC118230.1	-	-	-	-
ENSMUSG00000095809	0	0	0	0	0	0	0	0	0	0	0	0	Olfr1290	olfactory receptor 1290 [Source:MGI Symbol;Acc:MGI:3031124]	GO:0016020;GO:0016021;GO:0005886;GO:0007186;GO:0004871;GO:0004930;GO:0007165;GO:0004984;GO:0007608;GO:0050896;GO:0050911;GO:0004888;GO:0050907	K04257-ko04740 Olfactory transduction	-
ENSMUSG00000101397	0	0	0	0	3	0	1	0	0	0	0	0	Mug-ps1	murinoglobulin, pseudogene 1 [Source:MGI Symbol;Acc:MGI:99838]	-	-	-
ENSMUSG00000003617	7830	10431	9186	8879	8960	8618	23003	25330	18708	17460	22912	19769	Cp	ceruloplasmin [Source:MGI Symbol;Acc:MGI:88476]	GO:0046872;GO:0005615;GO:0006810;GO:0006811;GO:0055114;GO:0016491;GO:0005576;GO:0070062;GO:0005765;GO:0005507;GO:0072562;GO:0006879;GO:0004322;GO:0006825;GO:0051087;GO:0005623;GO:0016020;GO:0016021	K13624-ko00860 Porphyrin and chlorophyll metabolism	KOG1263-Multicopper oxidases[Q]
ENSMUSG00000095802	0	0	0	0	0	0	0	0	0	0	0	0	Gm7415	predicted pseudogene 7415 [Source:MGI Symbol;Acc:MGI:3647748]	-	-	-
ENSMUSG00000095804	0	0	0	0	0	0	0	0	0	0	0	0	Olfr824	olfactory receptor 824 [Source:MGI Symbol;Acc:MGI:3030658]	GO:0016020;GO:0016021;GO:0005886;GO:0007186;GO:0004871;GO:0004930;GO:0007165;GO:0004984;GO:0005549;GO:0007608;GO:0050896;GO:0050911	K04257-ko04740 Olfactory transduction	-
ENSMUSG00000095805	1	0	0	0	1	0	0	1	1	0	0	0	Gm22092	predicted gene, 22092 [Source:MGI Symbol;Acc:MGI:5451869]	-	-	-
ENSMUSG00000095806	0	0	0	0	0	0	0	0	0	0	0	0	Gm5728	predicted gene 5728 [Source:MGI Symbol;Acc:MGI:3644398]	GO:0016020;GO:0016021;GO:0003674;GO:0005575;GO:0007186;GO:0004871;GO:0004930;GO:0007165;GO:0050896;GO:0007606;GO:0050909	-	-
ENSMUSG00000095807	0	0	0	0	0	0	0	0	0	0	0	0	Gm21405	predicted gene, 21405 [Source:MGI Symbol;Acc:MGI:5434760]	-	-	-
ENSMUSG00000007107	5	10	5	8	1	3	2	6	2	2	4	0	Atp1a4	ATPase, Na+/K+ transporting, alpha 4 polypeptide [Source:MGI Symbol;Acc:MGI:1351335]	GO:0016020;GO:0016021;GO:0005524;GO:0046872;GO:0005886;GO:0016787;GO:0006810;GO:0006811;GO:0006813;GO:0000166;GO:0007283;GO:0030317;GO:0006814;GO:0010248;GO:0005391;GO:0042391;GO:0009566;GO:0030641	K01539-ko04024 cAMP signaling pathway;ko04022 cGMP - PKG signaling pathway;ko04911 Insulin secretion;ko04918 Thyroid hormone synthesis;ko04919 Thyroid hormone signaling pathway;ko04260 Cardiac muscle contraction;ko04261 Adrenergic signaling in cardiomyocytes;ko04970 Salivary secretion;ko04971 Gastric acid secretion;ko04972 Pancreatic secretion;ko04976 Bile secretion;ko04973 Carbohydrate digestion…	KOG0203-Na+/K+ ATPase, alpha subunit[P]
ENSMUSG00000102242	0	0	0	0	0	0	0	0	0	0	0	0	Gm37719	predicted gene, 37719 [Source:MGI Symbol;Acc:MGI:5610947]	-	-	-
ENSMUSG00000098328	0	0	0	1	0	0	0	1	4	0	0	0	Gm27271	predicted gene, 27271 [Source:MGI Symbol;Acc:MGI:5530653]	-	-	-
ENSMUSG00000098329	1	0	1	1	1	1	1	0	1	1	1	1	Mir6966	microRNA 6966 [Source:MGI Symbol;Acc:MGI:5530654]	-	-	-
ENSMUSG00000098326	0	0	0	0	0	0	0	0	0	0	0	0	Dlx6os1	distal-less homeobox 6, opposite strand 1 [Source:MGI Symbol;Acc:MGI:2443217]	-	-	-
ENSMUSG00000098327	6	6	5	2	5	4	3	3	1	7	4	3	Mir7087	microRNA 7087 [Source:MGI Symbol;Acc:MGI:5530655]	-	-	-
ENSMUSG00000098325	1	2	1	1	2	0	3	2	1	1	4	3	Mir7048	microRNA 7048 [Source:MGI Symbol;Acc:MGI:5530656]	-	-	-
ENSMUSG00000098322	31	37	27	10	21	39	50	44	33	44	48	39	5830468F06Rik	RIKEN cDNA 5830468F06 gene [Source:MGI Symbol;Acc:MGI:1923332]	-	-	-
ENSMUSG00000098323	0	0	0	0	0	0	0	0	0	0	0	0	Gm27275	predicted gene, 27275 [Source:MGI Symbol;Acc:MGI:5530657]	-	-	-
ENSMUSG00000002524	7172	6957	7953	6613	7769	7277	9329	5731	7291	7943	8527	6830	Puf60	poly-U binding splicing factor 60 [Source:MGI Symbol;Acc:MGI:1915209]	GO:0003677;GO:0005634;GO:0003676;GO:0005654;GO:0006355;GO:0003723;GO:0006351;GO:0030054;GO:0030529;GO:0006397;GO:0008380;GO:0006915;GO:0042802;GO:0045296;GO:0019907	K12838-ko03040 Spliceosome	KOG0124-Polypyrimidine tract-binding protein PUF60 (RRM superfamily)[A]
ENSMUSG00000079626	0	0	0	0	0	0	0	0	0	0	0	0	Rhox7b	reproductive homeobox 7B [Source:MGI Symbol;Acc:MGI:3705218]	GO:0008150;GO:0005575;GO:0003677;GO:0005634	-	-
ENSMUSG00000081847	0	0	0	0	0	0	0	0	0	0	0	0	Gm12142	predicted gene 12142 [Source:MGI Symbol;Acc:MGI:3652294]	-	-	-
ENSMUSG00000084275	0	0	0	0	0	1	0	0	0	0	0	0	Gm5396	predicted pseudogene 5396 [Source:MGI Symbol;Acc:MGI:3646589]	-	-	-
ENSMUSG00000084274	26	28	24	9	21	19	9	10	15	16	12	5	Gm12504	predicted pseudogene 12504 [Source:MGI Symbol;Acc:MGI:3651567]	-	-	-
ENSMUSG00000084277	3	4	4	2	4	3	4	1	2	4	3	3	Gm11702	predicted gene 11702 [Source:MGI Symbol;Acc:MGI:3649846]	-	-	-
ENSMUSG00000084276	0	0	0	1	1	1	1	1	0	1	1	1	Gm8317	predicted gene 8317 [Source:MGI Symbol;Acc:MGI:3646695]	-	-	-
ENSMUSG00000084271	1	2	1	4	2	3	0	2	4	2	2	0	Gm14846	predicted gene 14846 [Source:MGI Symbol;Acc:MGI:3705595]	-	-	-
ENSMUSG00000084270	0	0	0	0	0	0	0	0	0	0	0	0	Gm15177	predicted gene 15177 [Source:MGI Symbol;Acc:MGI:3705527]	-	-	-
ENSMUSG00000084273	0	0	0	0	0	0	0	0	0	0	0	0	Gm12628	predicted gene 12628 [Source:MGI Symbol;Acc:MGI:3650568]	-	-	-
ENSMUSG00000084272	0	0	0	0	0	0	0	0	0	0	0	0	Gm13224	predicted gene 13224 [Source:MGI Symbol;Acc:MGI:3652162]	-	-	-
ENSMUSG00000107943	0	0	0	0	0	0	0	0	0	0	0	0	Gm18538	predicted gene, 18538 [Source:MGI Symbol;Acc:MGI:5010723]	-	-	-
ENSMUSG00000084279	9	6	7	4	6	6	13	13	9	12	8	12	Gm13232	predicted gene 13232 [Source:MGI Symbol;Acc:MGI:3649252]	-	-	-
ENSMUSG00000084278	0	0	0	0	0	0	0	0	0	0	0	0	Gm12189	predicted gene 12189 [Source:MGI Symbol;Acc:MGI:3650668]	-	-	-
ENSMUSG00000089609	0	0	0	0	0	0	0	0	0	0	0	0	Gm22095	predicted gene, 22095 [Source:MGI Symbol;Acc:MGI:5451872]	-	-	-
ENSMUSG00000089608	0	0	0	0	0	0	0	0	0	0	0	0	Gm22503	predicted gene, 22503 [Source:MGI Symbol;Acc:MGI:5452280]	-	-	-
ENSMUSG00000096140	168	186	221	211	145	152	119	89	119	121	136	166	Ankrd66	ankyrin repeat domain 66 [Source:MGI Symbol;Acc:MGI:1925106]	GO:0005622	-	-
ENSMUSG00000096141	168	185	274	322	195	196	120	121	129	104	89	153	Dnah7a	dynein, axonemal, heavy chain 7A [Source:MGI Symbol;Acc:MGI:2685838]	GO:0003674;GO:0008150;GO:0005509;GO:0005829;GO:0007018;GO:0036156;GO:0003777;GO:0030286;GO:0005929	-	-
ENSMUSG00000107125	0	0	0	0	0	0	0	0	0	0	0	0	Gm3822	predicted gene 3822 [Source:MGI Symbol;Acc:MGI:3781994]	-	-	-
ENSMUSG00000002059	868	875	1221	983	683	675	804	475	583	651	887	524	Rab34	RAB34, member RAS oncogene family [Source:MGI Symbol;Acc:MGI:104606]	GO:0003924;GO:0005525	-	KOG0094-GTPase Rab6/YPT6/Ryh1, small G protein superfamily[U]
ENSMUSG00000002058	864	805	794	578	754	689	989	575	805	964	950	692	Unc119	unc-119 lipid binding chaperone [Source:MGI Symbol;Acc:MGI:1328357]	GO:0007601;GO:0045171;GO:0006810;GO:0015031;GO:0005737;GO:0050896;GO:0008289;GO:0005856;GO:0000922;GO:0005813;GO:0005815;GO:0005515;GO:0006897;GO:0005622;GO:0005819;GO:0042953;GO:0051233;GO:0030182;GO:0061098;GO:1900186;GO:2001287	-	KOG4037-Photoreceptor synaptic vesicle protein HRG4/UNC-119[UT]
ENSMUSG00000002057	0	0	0	0	0	0	0	0	0	0	2	0	Foxn1	forkhead box N1 [Source:MGI Symbol;Acc:MGI:102949]	GO:0003700;GO:0006355;GO:0003677;GO:0043565;GO:0005634;GO:0010468;GO:0006366;GO:0007275;GO:0006351;GO:0030097;GO:0000981;GO:0035878;GO:0030154;GO:0045944;GO:0001942;GO:0008283;GO:0030216;GO:0051798;GO:0001228;GO:0008544;GO:0048538;GO:0002260;GO:0048514;GO:0030858;GO:0033081;GO:0043029;GO:0002360;GO:0050673;GO:0097535;GO:0097536;GO:1902232	-	KOG2294-Transcription factor of the Forkhead/HNF3 family[K]
ENSMUSG00000096144	0	0	0	0	0	0	0	0	0	0	0	0	B020004C17Rik	RIKEN cDNA B020004C17 gene [Source:MGI Symbol;Acc:MGI:3588236]	GO:0003674;GO:0008150;GO:0005575	-	-
ENSMUSG00000002055	256	251	262	249	325	248	641	350	499	589	524	442	Spag5	sperm associated antigen 5 [Source:MGI Symbol;Acc:MGI:1927470]	GO:0005737;GO:0005694;GO:0005874;GO:0005856;GO:0051301;GO:0007049;GO:0005876;GO:0072686;GO:0005815;GO:0000922;GO:0008017;GO:0005819;GO:0030496;GO:0000775;GO:0007059;GO:0051988;GO:0007051;GO:0034451;GO:0071539;GO:0035371;GO:0000776;GO:0000777;GO:0000070;GO:0051294	-	-
ENSMUSG00000002052	6564	7878	7179	6713	7223	7009	7895	7552	6781	7421	7761	7772	Supt6	suppressor of Ty 6 [Source:MGI Symbol;Acc:MGI:107726]	GO:0003677;GO:0005634;GO:0003676;GO:0003700;GO:0006810;GO:0006355;GO:0006342;GO:0003723;GO:0006351;GO:0006357;GO:0006139;GO:0006397;GO:0008380;GO:0051028;GO:0042393;GO:0005515;GO:0032968;GO:0031491;GO:0032784;GO:0050684;GO:0008023;GO:0061086;GO:0000991;GO:0010793;GO:0034728;GO:0042789;GO:0045191;GO:0051147;GO:0070827;GO:0035327	-	KOG1856-Transcription elongation factor SPT6[A]
ENSMUSG00000088554	0	0	0	0	0	0	0	0	0	0	0	0	Gm22097	predicted gene, 22097 [Source:MGI Symbol;Acc:MGI:5451874]	-	-	-
ENSMUSG00000088555	1	0	0	1	0	1	1	0	0	0	1	1	Gm22098	predicted gene, 22098 [Source:MGI Symbol;Acc:MGI:5451875]	-	-	-
ENSMUSG00000083728	0	2	0	0	6	0	0	0	0	6	4	0	Gm13854	predicted gene 13854 [Source:MGI Symbol;Acc:MGI:3651023]	-	-	-
ENSMUSG00000083729	0	0	0	0	0	0	0	0	0	0	0	0	Sh3d2c-ps1	SH3 domain protein 2C, pseudogene 1 [Source:MGI Symbol;Acc:MGI:1313300]	-	-	-
ENSMUSG00000088550	0	0	0	0	0	0	0	0	0	0	1	0	Gm22099	predicted gene, 22099 [Source:MGI Symbol;Acc:MGI:5451876]	-	-	-
ENSMUSG00000002550	2096	1817	2106	1810	1944	1799	1915	1146	1512	1553	1739	1504	Uck1	uridine-cytidine kinase 1 [Source:MGI Symbol;Acc:MGI:98904]	GO:0005524;GO:0016740;GO:0000166;GO:0016301;GO:0016310;GO:0008152;GO:0019206;GO:0004849;GO:0044206;GO:0044211;GO:0009165	-	-
ENSMUSG00000088552	1	1	0	1	0	1	2	1	1	1	2	2	Mir1957a	microRNA 1957a [Source:MGI Symbol;Acc:MGI:3837121]	-	-	-
ENSMUSG00000088553	0	0	0	0	0	0	0	0	0	0	0	1	Gm22101	predicted gene, 22101 [Source:MGI Symbol;Acc:MGI:5451878]	-	-	-
ENSMUSG00000083722	0	0	0	0	0	0	0	0	0	0	0	0	Adgrd2-ps	adhesion G protein-coupled receptor D2, pseudogene [Source:MGI Symbol;Acc:MGI:2685845]	-	-	-
ENSMUSG00000083723	1	1	0	0	0	1	1	0	1	1	0	0	Rpl23a-ps14	ribosomal protein L23A, pseudogene 14 [Source:MGI Symbol;Acc:MGI:3649865]	-	-	-
ENSMUSG00000083720	0	1	0	3	0	0	0	0	0	0	2	2	Gm12901	predicted gene 12901 [Source:MGI Symbol;Acc:MGI:3650176]	-	-	-
ENSMUSG00000083721	0	0	0	0	0	0	0	0	0	0	0	0	Gm7700	predicted gene 7700 [Source:MGI Symbol;Acc:MGI:3646508]	-	-	-
ENSMUSG00000046062	5407	5524	5543	5430	5362	4759	7392	5158	5286	7111	6926	5436	Ppp1r15b	protein phosphatase 1, regulatory (inhibitor) subunit 15b [Source:MGI Symbol;Acc:MGI:2444211]	GO:0050790;GO:0001933;GO:0006979;GO:0006417;GO:0034976;GO:0042542;GO:1903912;GO:0006446;GO:0000164;GO:0006983;GO:0070262;GO:0019888	-	-
ENSMUSG00000088559	2	4	2	3	3	1	4	1	5	3	4	1	Mir1981	microRNA 1981 [Source:MGI Symbol;Acc:MGI:3837225]	-	-	-
ENSMUSG00000110702	631	775	756	525	741	660	219	159	361	145	195	258	Gm45767	predicted gene 45767 [Source:MGI Symbol;Acc:MGI:5804882]	-	-	-
ENSMUSG00000097386	16	12	20	16	23	11	27	48	25	22	17	22	9130213A22Rik	RIKEN cDNA 9130213A22 gene [Source:MGI Symbol;Acc:MGI:3642718]	GO:0016020;GO:0016021;GO:0003674;GO:0008150;GO:0005575	-	-
ENSMUSG00000110700	0	0	0	0	0	0	0	0	0	0	0	0	Gm5357	predicted gene 5357 [Source:MGI Symbol;Acc:MGI:3643650]	-	-	-
ENSMUSG00000109548	0	0	0	0	0	0	0	0	0	0	0	0	Gm45066	predicted gene 45066 [Source:MGI Symbol;Acc:MGI:5753642]	-	-	-
ENSMUSG00000016356	282	322	263	205	326	296	116	78	131	140	102	112	Col20a1	collagen, type XX, alpha 1 [Source:MGI Symbol;Acc:MGI:1920618]	GO:0003674;GO:0008150;GO:0005575;GO:0005576;GO:0005615;GO:0005581	-	KOG3544-Collagens (type IV and type XIII), and related proteins[W]
ENSMUSG00000081388	0	0	0	0	0	0	0	0	0	0	0	0	Gm11801	predicted gene 11801 [Source:MGI Symbol;Acc:MGI:3650652]	-	-	-
ENSMUSG00000081389	0	0	0	0	0	0	0	0	0	0	0	0	Gm13368	predicted gene 13368 [Source:MGI Symbol;Acc:MGI:3651966]	-	-	-
ENSMUSG00000081382	25	9	26	28	30	18	47	9	19	27	36	13	Rpl18-ps1	ribosomal protein L18, pseudogene 1 [Source:MGI Symbol;Acc:MGI:98018]	-	-	-
ENSMUSG00000081383	0	0	0	0	0	0	0	2	0	0	0	0	Gm5742	predicted gene 5742 [Source:MGI Symbol;Acc:MGI:3648738]	-	-	-
ENSMUSG00000081381	0	0	0	0	0	0	0	0	0	0	0	0	Gm5752	predicted gene 5752 [Source:MGI Symbol;Acc:MGI:3642928]	-	-	-
ENSMUSG00000081386	0	0	0	0	0	0	0	0	0	0	0	0	Gm15160	predicted gene 15160 [Source:MGI Symbol;Acc:MGI:3705557]	-	-	-
ENSMUSG00000081384	0	0	0	0	0	0	0	0	0	0	1	2	Gm12752	predicted gene 12752 [Source:MGI Symbol;Acc:MGI:3650845]	-	-	-
ENSMUSG00000062074	10	10	13	2	2	6	4	7	17	8	0	5	Wisp3	WNT1 inducible signaling pathway protein 3 [Source:MGI Symbol;Acc:MGI:2685581]	GO:0005576;GO:0008083;GO:0008285;GO:0005520;GO:0001558;GO:0016525	-	-
ENSMUSG00000064302	1705	2139	1834	1604	2148	1934	2162	2099	1994	2784	2937	2849	Clasp1	CLIP associating protein 1 [Source:MGI Symbol;Acc:MGI:1923957]	GO:0043515;GO:0051010;GO:0005828;GO:0005881;GO:0002162;GO:0008017;GO:0000226;GO:0001578;GO:0006903;GO:0007020;GO:0007026;GO:0007030;GO:0007052;GO:0010458;GO:0010470;GO:0010634;GO:0010717;GO:0030953;GO:0031023;GO:0031111;GO:0034453;GO:0040001;GO:0045921;GO:0051294;GO:0051301;GO:0051497;GO:0051893;GO:0070507;GO:0090091;GO:1903690;GO:1904261;GO:0000776;GO:0005794;GO:0005813;GO:0005876;GO:0005925;GO:…	-	-
ENSMUSG00000064307	291	323	356	387	282	322	231	216	316	283	241	251	Lrrc51	leucine rich repeat containing 51 [Source:MGI Symbol;Acc:MGI:1916608]	GO:0003674;GO:0008150;GO:0005575;GO:0005737	-	KOG1644-U2-associated snRNP A' protein[A]
ENSMUSG00000064308	6	5	4	5	6	3	4	0	4	0	0	4	2410137M14Rik	RIKEN cDNA 2410137M14 gene [Source:MGI Symbol;Acc:MGI:1924047]	GO:0003674;GO:0008150;GO:0005575	-	-
ENSMUSG00000083178	2	0	1	0	3	4	3	4	3	6	3	0	Gm12187	predicted gene 12187 [Source:MGI Symbol;Acc:MGI:3651944]	-	-	-
ENSMUSG00000080380	1	1	0	0	1	0	0	0	0	1	0	0	Gm22102	predicted gene, 22102 [Source:MGI Symbol;Acc:MGI:5451879]	-	-	-
ENSMUSG00000080383	0	1	0	1	0	0	0	1	0	1	1	0	Gm22103	predicted gene, 22103 [Source:MGI Symbol;Acc:MGI:5451880]	-	-	-
ENSMUSG00000080384	0	0	0	0	0	0	0	0	1	0	0	0	Gm22105	predicted gene, 22105 [Source:MGI Symbol;Acc:MGI:5451882]	-	-	-
ENSMUSG00000094679	0	0	0	0	0	0	0	0	0	0	0	0	Gm21721	predicted gene, 21721 [Source:MGI Symbol;Acc:MGI:5433885]	GO:0007276	-	-
ENSMUSG00000055971	0	0	0	0	0	0	0	0	0	0	0	0	Olfr378	olfactory receptor 378 [Source:MGI Symbol;Acc:MGI:3030212]	GO:0016020;GO:0016021;GO:0005886;GO:0007186;GO:0004871;GO:0004930;GO:0007165;GO:0004984;GO:0007608;GO:0050896;GO:0050911;GO:0004888;GO:0050907	K04257-ko04740 Olfactory transduction	-
ENSMUSG00000078139	246	304	262	239	304	283	220	254	165	157	188	231	AK157302	cDNA sequence AK157302 [Source:MGI Symbol;Acc:MGI:3574096]	GO:0051536;GO:0005198;GO:0005739;GO:0097428;GO:0005759;GO:0008198;GO:0051537;GO:0016226	-	KOG1120-Fe-S cluster biosynthesis protein ISA1 (contains a HesB-like domain)[P]
ENSMUSG00000107672	0	0	0	0	0	0	0	0	0	0	0	0	Gm3017	predicted gene 3017 [Source:MGI Symbol;Acc:MGI:3781195]	-	-	-
ENSMUSG00000084493	1	0	2	2	3	0	1	0	0	1	0	0	Gm22106	predicted gene, 22106 [Source:MGI Symbol;Acc:MGI:5451883]	-	-	-
ENSMUSG00000084492	0	0	0	0	0	0	0	0	0	0	0	0	n-R5s157	nuclear encoded rRNA 5S 157 [Source:MGI Symbol;Acc:MGI:4422020]	-	-	-
ENSMUSG00000107677	0	0	3	0	0	2	0	0	0	0	0	0	Olfr316	olfactory receptor 316 [Source:MGI Symbol;Acc:MGI:3030150]	GO:0016020;GO:0016021;GO:0005886;GO:0007186;GO:0004871;GO:0004930;GO:0007165;GO:0004984;GO:0007608;GO:0050896;GO:0050911	-	-
ENSMUSG00000107676	6	0	0	4	12	10	0	0	0	3	2	2	Gm44178	predicted gene, 44178 [Source:MGI Symbol;Acc:MGI:5690570]	-	-	-
ENSMUSG00000107675	0	0	0	0	0	0	0	0	0	0	0	0	Gm30332	predicted gene, 30332 [Source:MGI Symbol;Acc:MGI:5589491]	-	-	-
ENSMUSG00000084496	0	0	0	0	0	0	0	0	0	0	0	0	Gm22514	predicted gene, 22514 [Source:MGI Symbol;Acc:MGI:5452291]	-	-	-
ENSMUSG00000095376	0	0	0	0	0	0	0	0	0	0	0	0	Gm22109	predicted gene, 22109 [Source:MGI Symbol;Acc:MGI:5451886]	-	-	-
ENSMUSG00000095377	0	0	2	0	0	0	1	0	0	0	0	0	Olfr91	olfactory receptor 91 [Source:MGI Symbol;Acc:MGI:2177474]	GO:0016020;GO:0016021;GO:0005886;GO:0007186;GO:0004871;GO:0004930;GO:0007165;GO:0004984;GO:0007608;GO:0050896;GO:0050911	K04257-ko04740 Olfactory transduction	-
ENSMUSG00000107679	0	0	0	0	0	0	0	0	0	0	0	0	Gm44272	predicted gene, 44272 [Source:MGI Symbol;Acc:MGI:5690664]	-	-	-
ENSMUSG00000078132	0	0	0	0	0	0	0	0	0	0	0	0	Gm11939	predicted gene 11939 [Source:MGI Symbol;Acc:MGI:3651443]	GO:0003674;GO:0008150;GO:0005575;GO:0045095;GO:0005198	-	-
ENSMUSG00000095372	0	0	0	0	0	0	0	0	0	0	0	0	Gm22111	predicted gene, 22111 [Source:MGI Symbol;Acc:MGI:5451888]	-	-	-
ENSMUSG00000078134	124	60	127	125	96	62	135	90	82	140	118	70	Gm12355	predicted gene 12355 [Source:MGI Symbol;Acc:MGI:3649769]	GO:0003674;GO:0008150;GO:0005575;GO:0003676	-	KOG0107-Alternative splicing factor SRp20/9G8 (RRM superfamily)[A]
ENSMUSG00000078137	822	802	608	534	991	876	332	307	622	295	438	508	Ankrd63	ankyrin repeat domain 63 [Source:MGI Symbol;Acc:MGI:2686183]	GO:0003674;GO:0008150;GO:0005575	-	KOG0504-FOG: Ankyrin repeat[R]
ENSMUSG00000095371	0	0	0	0	0	0	0	0	0	0	0	0	Gm9611	predicted gene 9611 [Source:MGI Symbol;Acc:MGI:3780019]	GO:0003674;GO:0008150;GO:0005575	-	-
ENSMUSG00000082899	0	0	0	0	0	0	0	0	0	0	0	0	Gm12379	predicted gene 12379 [Source:MGI Symbol;Acc:MGI:3651855]	-	-	-
ENSMUSG00000082898	0	0	0	0	0	0	0	0	0	0	0	0	Gm12041	predicted gene 12041 [Source:MGI Symbol;Acc:MGI:3651844]	-	-	-
ENSMUSG00000082893	0	0	0	0	0	0	0	0	0	0	0	0	Gm11383	predicted gene 11383 [Source:MGI Symbol;Acc:MGI:3649586]	-	-	-
ENSMUSG00000082892	0	0	0	0	0	0	0	0	0	0	0	0	Olfr1027-ps1	olfactory receptor 1027, pseudogene 1 [Source:MGI Symbol;Acc:MGI:3030861]	-	-	-
ENSMUSG00000082891	0	0	0	0	0	0	0	0	0	0	0	0	Gm12881	predicted gene 12881 [Source:MGI Symbol;Acc:MGI:3651892]	-	-	-
ENSMUSG00000082890	0	0	0	0	0	0	0	0	0	0	0	0	Gm15014	predicted gene 15014 [Source:MGI Symbol;Acc:MGI:3705572]	-	-	-
ENSMUSG00000082897	0	0	0	0	0	0	0	0	0	0	0	0	Gm11982	predicted gene 11982 [Source:MGI Symbol;Acc:MGI:3650518]	-	-	-
ENSMUSG00000082896	175	143	136	185	209	157	228	111	171	239	208	140	Gm5844	predicted gene 5844 [Source:MGI Symbol;Acc:MGI:3645252]	-	-	-
ENSMUSG00000082895	46	26	51	37	45	47	79	61	64	43	55	62	Rpsa-ps9	ribosomal protein SA, pseudogene 9 [Source:MGI Symbol;Acc:MGI:3650393]	-	-	-
ENSMUSG00000082894	0	0	0	0	0	0	0	0	0	0	0	0	Gm6480	predicted pseudogene 6480 [Source:MGI Symbol;Acc:MGI:3647765]	-	-	-
ENSMUSG00000014195	5336	5310	5442	4902	5890	5293	6266	5548	4768	6407	5896	5219	Dnajc7	DnaJ heat shock protein family (Hsp40) member C7 [Source:MGI Symbol;Acc:MGI:1928373]	GO:0005634;GO:0005654;GO:0005829;GO:0005737;GO:0016020;GO:0070062;GO:0005856;GO:0031072;GO:0070389	-	KOG0550-Molecular chaperone (DnaJ superfamily)[O]
ENSMUSG00000099496	0	0	0	0	0	0	0	0	0	0	0	0	Gm28365	predicted gene 28365 [Source:MGI Symbol;Acc:MGI:5579071]	-	-	-
ENSMUSG00000099495	0	0	0	0	0	0	0	0	0	0	0	0	Gm20800	predicted gene, 20800 [Source:MGI Symbol;Acc:MGI:5434156]	-	-	-
ENSMUSG00000099494	0	0	0	0	0	0	0	0	0	0	0	0	Gm28197	predicted gene 28197 [Source:MGI Symbol;Acc:MGI:5578903]	-	-	-
ENSMUSG00000109701	0	0	0	0	0	0	0	0	0	0	0	0	Gm45390	predicted gene 45390 [Source:MGI Symbol;Acc:MGI:5791226]	-	-	-
ENSMUSG00000099492	17	20	20	25	31	25	40	27	22	24	24	22	Gm5525	predicted gene 5525 [Source:MGI Symbol;Acc:MGI:3646042]	-	-	-
ENSMUSG00000099491	6	0	4	0	0	4	2	0	0	0	0	0	4930533D04Rik	RIKEN cDNA 4930533D04 gene [Source:MGI Symbol;Acc:MGI:1922427]	-	-	-
ENSMUSG00000099490	0	0	0	0	0	0	0	0	0	0	0	0	Gm18802	predicted gene, 18802 [Source:MGI Symbol;Acc:MGI:5010987]	-	-	-
ENSMUSG00000086479	0	0	0	0	0	0	4	0	0	0	0	0	Gm16014	predicted gene 16014 [Source:MGI Symbol;Acc:MGI:3801812]	-	-	-
ENSMUSG00000109709	0	2	0	2	0	4	1	0	0	4	0	0	Gm45290	predicted gene 45290 [Source:MGI Symbol;Acc:MGI:5791126]	-	-	-
ENSMUSG00000014198	10	6	13	6	4	12	6	14	7	15	6	11	Zfp385c	zinc finger protein 385C [Source:MGI Symbol;Acc:MGI:3608347]	GO:0008270;GO:0046872;GO:0005634;GO:0003676;GO:0002039;GO:0003723;GO:0072332	-	-
ENSMUSG00000099499	0	0	0	0	0	0	0	0	0	0	0	0	Gm28787	predicted gene 28787 [Source:MGI Symbol;Acc:MGI:5579493]	-	-	-
ENSMUSG00000099498	0	0	0	0	0	0	0	0	0	0	0	0	Gm29283	predicted gene 29283 [Source:MGI Symbol;Acc:MGI:5579989]	-	-	-
ENSMUSG00000098552	0	0	0	0	0	0	0	0	0	0	0	0	Gm27217	predicted gene 27217 [Source:MGI Symbol;Acc:MGI:5521060]	-	-	-
ENSMUSG00000062477	0	1	0	0	0	0	0	1	0	0	0	0	Hmgb1l	high mobility group box 1-like [Source:MGI Symbol;Acc:MGI:3054046]	-	-	-
ENSMUSG00000113236	0	0	0	0	0	0	0	0	0	0	0	0	AC154785.2	-	-	-	-
ENSMUSG00000113237	0	0	2	1	0	2	1	1	0	2	1	0	AC154231.1	-	-	-	-
ENSMUSG00000113234	0	0	0	0	1	4	1	1	0	0	1	1	CT030170.2	-	-	-	-
ENSMUSG00000113235	0	0	0	0	0	0	0	0	0	0	0	0	AC159293.1	-	-	-	-
ENSMUSG00000001508	27	79	84	38	86	56	39	67	45	27	29	76	Sgca	sarcoglycan, alpha (dystrophin-associated glycoprotein) [Source:MGI Symbol;Acc:MGI:894698]	GO:0016020;GO:0016021;GO:0005886;GO:0005509;GO:0005737;GO:0005911;GO:0042383;GO:0005887;GO:0005856;GO:0045121;GO:0016012;GO:0061024;GO:0003012;GO:0016011;GO:0014894;GO:0043403	K12565-ko05410 Hypertrophic cardiomyopathy (HCM);ko05412 Arrhythmogenic right ventricular cardiomyopathy (ARVC);ko05414 Dilated cardiomyopathy (DCM);ko05416 Viral myocarditis	KOG4482-Sarcoglycan complex, alpha/epsilon subunits[S]
ENSMUSG00000113233	0	6	2	6	0	3	5	3	2	0	3	7	AC159885.2	-	-	-	-
ENSMUSG00000113230	0	0	0	0	0	0	0	0	0	0	0	0	AC126685.1	-	-	-	-
ENSMUSG00000086474	5	5	0	2	0	7	0	0	0	0	0	0	9130204K15Rik	RIKEN cDNA 9130204K15 gene [Source:MGI Symbol;Acc:MGI:2441733]	-	-	-
ENSMUSG00000001504	2667	3187	2976	2442	2450	2493	1555	1068	1516	1425	1799	1792	Irx2	Iroquois related homeobox 2 (Drosophila) [Source:MGI Symbol;Acc:MGI:1197526]	GO:0005634;GO:0006355;GO:0003677;GO:0043565;GO:0001656;GO:0072086;GO:0072272	-	KOG0773-Transcription factor MEIS1 and related HOX domain proteins[K]
ENSMUSG00000001506	27531	25818	36071	30324	28117	27782	42620	37174	37382	38068	44473	31761	Col1a1	collagen, type I, alpha 1 [Source:MGI Symbol;Acc:MGI:88467]	GO:0046872;GO:0005615;GO:0005515;GO:0005737;GO:0005578;GO:0005576;GO:0005201;GO:0031012;GO:0005581;GO:0045893;GO:0048705;GO:0060325;GO:0007605;GO:0042802;GO:0043588;GO:0071230;GO:0001501;GO:0001568;GO:0048706;GO:0090263;GO:0002020;GO:0070208;GO:0038063;GO:0030199;GO:0001957;GO:0007601;GO:0015031;GO:0032964;GO:0010812;GO:0030335;GO:0010718;GO:0034504;GO:0001649;GO:0048407;GO:0043589;GO:0001958;GO:…	K06236-ko04151 PI3K-Akt signaling pathway;ko04512 ECM-receptor interaction;ko04510 Focal adhesion;ko04611 Platelet activation;ko04974 Protein digestion and absorption;ko04933 AGE-RAGE signaling pathway in diabetic complications;ko05146 Amoebiasis	KOG3544-Collagens (type IV and type XIII), and related proteins[W]
ENSMUSG00000001507	17412	19178	18959	16153	17515	16110	27857	18821	23325	21339	23825	20502	Itga3	integrin alpha 3 [Source:MGI Symbol;Acc:MGI:96602]	GO:0016020;GO:0016021;GO:0009897;GO:0071944;GO:0005886;GO:0009986;GO:0005515;GO:0030054;GO:0005925;GO:0046982;GO:0007229;GO:0070062;GO:0007155;GO:0008305;GO:0072006;GO:0016323;GO:0045202;GO:0017015;GO:0042995;GO:0043588;GO:0043235;GO:0007613;GO:0002020;GO:0060076;GO:0044708;GO:0035024;GO:0030324;GO:0090004;GO:0097060;GO:0001948;GO:0031527;GO:0001764;GO:0030510;GO:0030111;GO:0035640;GO:0034667;GO:…	K06482-ko04151 PI3K-Akt signaling pathway;ko04512 ECM-receptor interaction;ko04810 Regulation of actin cytoskeleton;ko04510 Focal adhesion;ko04640 Hematopoietic cell lineage;ko05200 Pathways in cancer;ko05222 Small cell lung cancer;ko05410 Hypertrophic cardiomyopathy (HCM);ko05412 Arrhythmogenic right ventricular cardiomyopathy (ARVC);ko05414 Dilated cardiomyopathy (DCM)	-
ENSMUSG00000113238	31	16	11	18	24	21	18	15	8	22	18	12	AC154552.2	-	-	-	-
ENSMUSG00000113239	0	0	0	0	0	0	0	1	0	0	2	0	AC160391.1	-	-	-	-
ENSMUSG00000092066	0	0	0	0	0	0	0	0	0	0	0	0	1700121N20Rik	RIKEN cDNA 1700121N20 gene [Source:MGI Symbol;Acc:MGI:1923889]	-	-	-
ENSMUSG00000019261	1097	968	1162	1806	1053	828	1638	2333	2444	2745	1333	2383	Map1s	microtubule-associated protein 1S [Source:MGI Symbol;Acc:MGI:2443304]	GO:0003677;GO:0005634;GO:0048471;GO:0005829;GO:0015630;GO:0005737;GO:0030054;GO:0005874;GO:0006915;GO:0008017;GO:0000226;GO:0005856;GO:0051015;GO:0005730;GO:0045202;GO:0042802;GO:0015631;GO:0005819;GO:0001578;GO:0048487;GO:0042995;GO:0007399;GO:0010848;GO:0007420;GO:0048812;GO:0030425;GO:0043025	-	KOG3592-Microtubule-associated proteins[Z]
ENSMUSG00000092060	281	301	305	302	314	280	301	194	228	284	269	223	Bend4	BEN domain containing 4 [Source:MGI Symbol;Acc:MGI:3648414]	GO:0003674;GO:0008150;GO:0005575	-	-
ENSMUSG00000096779	1	0	0	0	0	0	0	0	2	0	0	0	Gm22112	predicted gene, 22112 [Source:MGI Symbol;Acc:MGI:5451889]	-	-	-
ENSMUSG00000096777	0	0	0	0	0	0	0	0	0	0	0	0	Gm21723	predicted gene, 21723 [Source:MGI Symbol;Acc:MGI:5433887]	-	-	-
ENSMUSG00000096775	5	15	7	4	9	12	10	7	10	14	10	6	Gm5796	predicted gene 5796 [Source:MGI Symbol;Acc:MGI:3779522]	GO:0003674;GO:0008150;GO:0005575	-	-
ENSMUSG00000096774	0	0	2	0	0	0	0	0	0	0	0	0	Gm22113	predicted gene, 22113 [Source:MGI Symbol;Acc:MGI:5451890]	-	-	-
ENSMUSG00000096773	0	0	0	0	0	0	0	0	0	0	0	0	Olfr675	olfactory receptor 675 [Source:MGI Symbol;Acc:MGI:3030509]	GO:0016020;GO:0016021;GO:0005886;GO:0007186;GO:0004871;GO:0004930;GO:0007165;GO:0004984;GO:0007608;GO:0050896;GO:0050911	K04257-ko04740 Olfactory transduction	-
ENSMUSG00000096772	0	0	0	0	0	0	0	0	0	0	1	0	Gm22114	predicted gene, 22114 [Source:MGI Symbol;Acc:MGI:5451891]	-	-	-
ENSMUSG00000096771	0	0	0	0	0	0	0	0	0	0	0	0	Gm22115	predicted gene, 22115 [Source:MGI Symbol;Acc:MGI:5451892]	-	-	-
ENSMUSG00000096770	0	0	1	0	0	0	0	0	0	0	0	0	Amy2a4	amylase 2a4 [Source:MGI Symbol;Acc:MGI:3711258]	GO:0046872;GO:0005615;GO:0016787;GO:0016798;GO:0008152;GO:0003824;GO:0005576;GO:0005975;GO:0070062;GO:0043169;GO:0016160;GO:0005509;GO:0004556;GO:0031404;GO:0016052	K01176-ko00500 Starch and sucrose metabolism;ko04973 Carbohydrate digestion and absorption	KOG2212-Alpha-amylase[G]
ENSMUSG00000017550	201	180	199	181	168	148	397	357	326	400	410	299	Atad5	ATPase family, AAA domain containing 5 [Source:MGI Symbol;Acc:MGI:2442925]	GO:0005524;GO:0003674;GO:0005575;GO:0005634;GO:0000166;GO:0006974;GO:0030890;GO:1901990;GO:0048304;GO:0002377	-	KOG1968-Replication factor C, subunit RFC1 (large subunit)[L]
ENSMUSG00000101537	0	0	0	0	0	4	0	0	0	0	2	0	Gm29571	predicted gene 29571 [Source:MGI Symbol;Acc:MGI:5580277]	-	-	-
ENSMUSG00000101534	0	0	0	0	0	0	0	0	0	0	0	0	Gm29306	predicted gene 29306 [Source:MGI Symbol;Acc:MGI:5580012]	-	-	-
ENSMUSG00000101535	0	0	0	0	0	0	0	0	0	0	0	0	Gm29383	predicted gene 29383 [Source:MGI Symbol;Acc:MGI:5580089]	-	-	-
ENSMUSG00000101532	0	0	0	0	0	0	0	3	0	0	0	0	Zbed4-ps1	zinc finger, BED type containing 4, pseudogene 1 [Source:MGI Symbol;Acc:MGI:3645416]	-	-	-
ENSMUSG00000101533	0	0	0	0	0	0	0	0	0	0	0	0	Gm29393	predicted gene 29393 [Source:MGI Symbol;Acc:MGI:5580099]	-	-	-
ENSMUSG00000101530	0	0	0	0	0	0	0	0	0	0	0	0	Gm29259	predicted gene 29259 [Source:MGI Symbol;Acc:MGI:5579965]	-	-	-
ENSMUSG00000101531	0	0	0	0	0	0	1	0	1	1	0	0	Gm29672	predicted gene 29672 [Source:MGI Symbol;Acc:MGI:5580378]	-	-	-
ENSMUSG00000101538	0	0	0	0	0	0	0	0	0	0	0	0	Gm29029	predicted gene 29029 [Source:MGI Symbol;Acc:MGI:5579735]	-	-	-
ENSMUSG00000101539	0	0	0	0	0	0	0	0	0	0	0	0	Gm28252	predicted gene 28252 [Source:MGI Symbol;Acc:MGI:5578958]	-	-	-
ENSMUSG00000113588	0	0	0	0	0	0	0	0	0	0	0	0	AC133079.1	-	-	-	-
ENSMUSG00000022051	5886	5270	7763	5651	8021	6652	4833	3712	3886	4566	6014	3602	Bnip3l	BCL2/adenovirus E1B interacting protein 3-like [Source:MGI Symbol;Acc:MGI:1332659]	GO:0016021;GO:0005740;GO:0043065;GO:0016020;GO:0005634;GO:0042803;GO:0046982;GO:0051607;GO:0005739;GO:0005783;GO:0043066;GO:0016607;GO:0006915;GO:0042802;GO:0005515;GO:0005521;GO:0005635;GO:0005741;GO:0060548;GO:0071456;GO:0016239;GO:0035694;GO:0097345;GO:1903146;GO:0010917;GO:0035794;GO:0043069;GO:1903214;GO:0005829	-	-
ENSMUSG00000038510	280	314	266	217	270	214	606	628	443	449	427	376	Rpf2	ribosome production factor 2 homolog [Source:MGI Symbol;Acc:MGI:1914489]	GO:0005634;GO:0003723;GO:0005730;GO:0000027;GO:0000463;GO:0019843	-	KOG3031-Protein required for biogenesis of the ribosomal 60S subunit[J]
ENSMUSG00000113580	0	0	0	0	0	0	0	0	0	2	0	0	AC159635.1	-	-	-	-
ENSMUSG00000113581	22	25	25	11	34	15	24	8	19	8	16	11	AL591207.3	-	-	-	-
ENSMUSG00000113582	0	0	0	0	2	0	0	4	4	4	0	2	AC159813.2	-	-	-	-
ENSMUSG00000113583	0	0	0	0	0	0	0	0	0	0	0	0	CT485612.6	-	-	-	-
ENSMUSG00000113584	0	0	0	0	2	0	0	2	0	0	0	0	AC132325.1	-	-	-	-
ENSMUSG00000113585	160	159	137	132	154	149	154	107	125	131	162	120	AL591582.1	-	-	-	-
ENSMUSG00000113586	0	0	0	0	0	0	0	0	0	0	0	0	CT025611.1	-	-	-	-
ENSMUSG00000109541	0	0	0	1	0	0	2	0	2	0	0	0	Gm6112	predicted gene 6112 [Source:MGI Symbol;Acc:MGI:3643615]	-	-	-
ENSMUSG00000022052	2979	3496	3393	2942	3070	2878	3860	3918	3078	3459	3395	3372	Ppp2r2a	protein phosphatase 2, regulatory subunit B, alpha [Source:MGI Symbol;Acc:MGI:1919228]	GO:0019888;GO:0050790;GO:0000159;GO:0005829;GO:0032502;GO:0006470;GO:0004722;GO:0043278;GO:0032403;GO:0048156;GO:0051721;GO:0000278;GO:0070262	K04354-ko03015 mRNA surveillance pathway;ko04390 Hippo signaling pathway;ko04391 Hippo signaling pathway -fly;ko04071 Sphingolipid signaling pathway;ko04151 PI3K-Akt signaling pathway;ko04152 AMPK signaling pathway;ko04111 Cell cycle - yeast;ko04530 Tight junction;ko04261 Adrenergic signaling in cardiomyocytes;ko04728 Dopaminergic synapse;ko05160 Hepatitis C;ko05142 Chagas disease (American trypa…	KOG1354-Serine/threonine protein phosphatase 2A, regulatory subunit[T]
ENSMUSG00000113577	2	0	2	1	0	0	0	1	2	0	0	0	AC160931.4	-	-	-	-
ENSMUSG00000022055	0	0	0	0	0	0	4	0	0	0	0	6	Nefl	neurofilament, light polypeptide [Source:MGI Symbol;Acc:MGI:97313]	GO:0005515;GO:0005882;GO:0005198;GO:0045109;GO:0030424;GO:0061564;GO:0005883;GO:1904115;GO:0048812;GO:0042802;GO:0008022;GO:0050885;GO:0043005;GO:0000226;GO:0043524;GO:0005200;GO:0050772;GO:0045110;GO:0030674;GO:0043209;GO:0005737;GO:0060052;GO:0033596;GO:0019904;GO:0043274;GO:0046982;GO:0008089;GO:0008090;GO:0009636;GO:0010033;GO:0014012;GO:0019896;GO:0021510;GO:0021766;GO:0021987;GO:0031133;GO:…	K04572-ko05014 Amyotrophic lateral sclerosis (ALS)	-
ENSMUSG00000010021	506	599	580	619	430	595	493	517	417	516	389	633	Kif19a	kinesin family member 19A [Source:MGI Symbol;Acc:MGI:2447024]	GO:0005524;GO:0007018;GO:0000166;GO:0008017;GO:0003774;GO:0003777;GO:0005874;GO:0005737;GO:0005856;GO:0005929;GO:0042995;GO:0008574;GO:0005871;GO:0060404;GO:0070462;GO:0005930	-	KOG0242-Kinesin-like protein[Z]
ENSMUSG00000097231	49	56	68	63	59	49	56	37	30	57	68	37	Gm26852	predicted gene, 26852 [Source:MGI Symbol;Acc:MGI:5477346]	-	-	-
ENSMUSG00000010025	5400	5378	5957	5412	5618	4811	4228	3107	3884	3805	4267	4022	Aldh3a2	aldehyde dehydrogenase family 3, subfamily A2 [Source:MGI Symbol;Acc:MGI:1353452]	GO:0016020;GO:0016021;GO:0055114;GO:0016491;GO:0008152;GO:0004030;GO:0006081;GO:0070062;GO:0043231;GO:0005783;GO:0005789;GO:0005739;GO:0007422;GO:0007417;GO:0005743;GO:0005777;GO:0004029;GO:0008544;GO:0046577;GO:0050061;GO:0052814;GO:0006714;GO:0033306	K00128-ko00010 Glycolysis / Gluconeogenesis;ko00040 Pentose and glucuronate interconversions;ko00053 Ascorbate and aldarate metabolism;ko00620 Pyruvate metabolism;ko00071 Fatty acid degradation;ko00561 Glycerolipid metabolism;ko00280 Valine, leucine and isoleucine degradation;ko00310 Lysine degradation;ko00330 Arginine and proline metabolism;ko00340 Histidine metabolism;ko00380 Tryptophan metabol…	KOG2456-Aldehyde dehydrogenase[C]
ENSMUSG00000022057	172	205	244	265	188	194	382	421	317	355	270	360	Adamdec1	ADAM-like, decysin 1 [Source:MGI Symbol;Acc:MGI:1917650]	GO:0046872;GO:0016787;GO:0005575;GO:0008233;GO:0006508;GO:0005576;GO:0008237;GO:0004222	-	KOG3607-Meltrins, fertilins and related Zn-dependent metalloproteinases of the ADAMs family[O]
ENSMUSG00000113578	0	0	0	0	0	0	0	0	0	0	0	0	CT030260.2	-	-	-	-
ENSMUSG00000097233	124	123	146	119	114	109	115	62	83	86	93	59	Gm17552	predicted gene, 17552 [Source:MGI Symbol;Acc:MGI:4937186]	-	-	-
ENSMUSG00000112187	0	0	0	0	0	0	0	0	0	0	0	0	CT571245.2	-	-	-	-
ENSMUSG00000047168	14	12	8	6	15	4	1	1	2	0	0	0	Gm6684	predicted pseudogene 6684 [Source:MGI Symbol;Acc:MGI:3643522]	-	-	-
ENSMUSG00000112185	0	0	0	0	0	0	0	0	0	0	0	0	AC153924.1	-	-	-	-
ENSMUSG00000038518	1427	1679	1646	1329	1635	1192	2342	1338	1622	2601	1994	1656	Jarid2	jumonji, AT rich interactive domain 2 [Source:MGI Symbol;Acc:MGI:104813]	GO:0003677;GO:0005634;GO:0005515;GO:0006355;GO:0007275;GO:0006351;GO:0016569;GO:0005739;GO:0000122;GO:0045892;GO:0008285;GO:0035097;GO:0003682;GO:0030154;GO:0001889;GO:0042127;GO:0008134;GO:0048536;GO:0000977;GO:0001227;GO:0048538;GO:0051574;GO:0048863;GO:0035098;GO:0031061;GO:0010614	K11478-ko04550 Signaling pathways regulating pluripotency of stem cells	-
ENSMUSG00000112183	0	0	0	0	0	0	0	0	0	0	0	0	AC139754.1	-	-	-	-
ENSMUSG00000021506	0	9	0	2	0	4	0	0	0	0	0	2	Pitx1	paired-like homeodomain transcription factor 1 [Source:MGI Symbol;Acc:MGI:107374]	GO:0003700;GO:0006355;GO:0003677;GO:0043565;GO:0005634;GO:0005737;GO:0006366;GO:0007275;GO:0045944;GO:0006351;GO:0005730;GO:0001501;GO:0000978;GO:0001077;GO:0001190;GO:0035116;GO:0005667;GO:0001085;GO:0021983;GO:0051216;GO:0035137;GO:0045892;GO:0014707;GO:0048625	-	KOG0486-Transcription factor PTX1, contains HOX domain[K]
ENSMUSG00000112181	0	0	0	0	0	0	0	0	0	0	0	0	AC099578.1	-	-	-	-
ENSMUSG00000112180	1	0	0	0	0	0	0	0	0	0	0	0	AC155286.1	-	-	-	-
ENSMUSG00000101280	0	0	0	0	0	0	0	0	0	0	0	0	Gm8600	predicted gene 8600 [Source:MGI Symbol;Acc:MGI:3646559]	-	-	-
ENSMUSG00000101281	0	0	0	0	0	0	0	0	0	0	0	0	Gm8449	predicted gene 8449 [Source:MGI Symbol;Acc:MGI:3647960]	-	-	-
ENSMUSG00000101282	0	0	0	0	0	0	0	0	0	0	0	0	Gm28152	predicted gene 28152 [Source:MGI Symbol;Acc:MGI:5578858]	-	-	-
ENSMUSG00000086237	7	13	13	10	2	3	1	12	6	13	13	6	Gm15591	predicted gene 15591 [Source:MGI Symbol;Acc:MGI:3783038]	-	-	-
ENSMUSG00000101284	0	0	0	0	0	0	0	0	0	0	0	0	Gm28811	predicted gene 28811 [Source:MGI Symbol;Acc:MGI:5579517]	-	-	-
ENSMUSG00000101285	0	0	0	0	0	0	0	0	0	0	0	0	Gm28600	predicted gene 28600 [Source:MGI Symbol;Acc:MGI:5579306]	-	-	-
ENSMUSG00000112189	0	0	0	0	0	0	0	0	0	0	0	0	AC079680.2	-	-	-	-
ENSMUSG00000112188	0	0	0	0	2	0	2	0	2	0	0	0	AC153937.2	-	-	-	-
ENSMUSG00000030762	0	0	0	0	0	0	0	0	0	0	0	0	Aqp8	aquaporin 8 [Source:MGI Symbol;Acc:MGI:1195271]	GO:0016020;GO:0016021;GO:0005215;GO:0006810;GO:0005887;GO:0045177;GO:0034220;GO:0015250;GO:0006833;GO:0071320	K09869-ko04976 Bile secretion	KOG0223-Aquaporin (major intrinsic protein family)[G]
ENSMUSG00000009739	2051	2036	1757	1815	2016	1792	1997	1452	1740	1738	1605	1707	Pou6f1	POU domain, class 6, transcription factor 1 [Source:MGI Symbol;Acc:MGI:102935]	GO:0003700;GO:0006355;GO:0003677;GO:0005634;GO:0016604;GO:0006351;GO:0043565;GO:0015629;GO:0000977	-	KOG3802-Transcription factor OCT-1, contains POU and HOX domains[K]
ENSMUSG00000065952	106	87	64	83	76	40	107	12	42	64	6	1	C330021F23Rik	RIKEN cDNA C330021F23 gene [Source:MGI Symbol;Acc:MGI:3612471]	GO:0016020;GO:0016021;GO:0001933;GO:0008179;GO:0010739;GO:0050435;GO:1902430;GO:0031224	-	-
ENSMUSG00000065954	9762	13697	12386	8595	12036	9874	5886	7845	6084	6367	6852	7818	Tacc1	transforming, acidic coiled-coil containing protein 1 [Source:MGI Symbol;Acc:MGI:2443510]	GO:0005634;GO:0005737;GO:0005856;GO:0007049;GO:0051301;GO:0022008;GO:0005815;GO:0019904;GO:0000226;GO:0015630;GO:0030496;GO:0008283;GO:0021987;GO:0032886;GO:0022027	-	-
ENSMUSG00000065956	0	0	0	0	0	0	0	0	0	0	0	0	Defa37	defensin, alpha, 37 [Source:MGI Symbol;Acc:MGI:3705236]	GO:0005576;GO:0003674;GO:0008150;GO:0005575;GO:0042742;GO:0005615;GO:0006952	-	-
ENSMUSG00000081812	0	0	0	0	0	0	0	0	0	0	0	0	Gm4789	predicted gene 4789 [Source:MGI Symbol;Acc:MGI:3648623]	-	-	-
ENSMUSG00000081813	0	2	0	0	0	0	0	0	0	0	0	0	Gm12806	predicted gene 12806 [Source:MGI Symbol;Acc:MGI:3651080]	-	-	-
ENSMUSG00000108151	0	2	0	0	0	0	0	0	0	0	0	2	Gm44290	predicted gene, 44290 [Source:MGI Symbol;Acc:MGI:5690682]	-	-	-
ENSMUSG00000108150	0	0	0	0	1	0	0	0	0	0	0	0	Gm44470	predicted gene, 44470 [Source:MGI Symbol;Acc:MGI:5690862]	-	-	-
ENSMUSG00000108157	0	0	0	0	0	0	0	0	0	0	0	0	Olrf445-ps1	olfactory receptor 445, pseudogene 1 [Source:MGI Symbol;Acc:MGI:3030279]	-	-	-
ENSMUSG00000097429	0	0	3	8	4	4	8	0	3	8	0	2	Gm26520	predicted gene, 26520 [Source:MGI Symbol;Acc:MGI:5477014]	-	-	-
ENSMUSG00000108155	2	0	0	0	2	4	0	1	0	4	0	2	Gm44443	predicted gene, 44443 [Source:MGI Symbol;Acc:MGI:5690835]	-	-	-
ENSMUSG00000108154	17	12	15	14	13	15	16	9	14	21	16	16	Gm44033	predicted gene, 44033 [Source:MGI Symbol;Acc:MGI:5690425]	-	-	-
ENSMUSG00000097424	0	0	0	1	0	0	2	4	0	0	0	0	1700030M09Rik	RIKEN cDNA 1700030M09 gene [Source:MGI Symbol;Acc:MGI:1919509]	-	-	-
ENSMUSG00000097425	0	0	0	0	0	0	0	2	0	0	0	2	Vmn1r181	vomeronasal 1 receptor 181 [Source:MGI Symbol;Acc:MGI:3033489]	GO:0016020;GO:0016021;GO:0003674;GO:0005575;GO:0007186;GO:0016503;GO:0007606	-	-
ENSMUSG00000097426	4	7	2	4	4	0	2	4	3	0	7	0	Gm8941	predicted gene 8941 [Source:MGI Symbol;Acc:MGI:3779824]	-	-	-
ENSMUSG00000097427	0	0	0	0	0	0	0	0	0	0	0	0	Gm6763	predicted gene 6763 [Source:MGI Symbol;Acc:MGI:3643573]	GO:0003676	-	-
ENSMUSG00000097420	0	0	0	0	0	0	0	0	0	0	0	0	Gm17575	predicted gene, 17575 [Source:MGI Symbol;Acc:MGI:4937209]	-	-	-
ENSMUSG00000097421	0	0	0	0	0	0	0	0	0	0	0	0	D630011A20Rik	RIKEN cDNA D630011A20 gene [Source:MGI Symbol;Acc:MGI:3642132]	-	-	-
ENSMUSG00000097422	6	21	4	15	5	6	6	0	2	6	0	5	Gm26521	predicted gene, 26521 [Source:MGI Symbol;Acc:MGI:5477015]	-	-	-
ENSMUSG00000097423	14	18	8	11	6	6	37	23	23	33	70	23	Gm26522	predicted gene, 26522 [Source:MGI Symbol;Acc:MGI:5477016]	-	-	-
ENSMUSG00000093082	2	1	2	5	3	2	3	0	2	1	4	1	Gm24322	predicted gene, 24322 [Source:MGI Symbol;Acc:MGI:5454099]	-	-	-
ENSMUSG00000054966	162	199	173	171	200	141	75	77	92	54	56	69	Lmntd1	lamin tail domain containing 1 [Source:MGI Symbol;Acc:MGI:1921321]	GO:0005198;GO:0005882;GO:0003674;GO:0005634;GO:0005737;GO:0008283;GO:0005635	-	KOG0977-Nuclear envelope protein lamin, intermediate filament superfamily[DY]
ENSMUSG00000054967	192	190	167	166	206	161	158	115	123	110	188	150	Zfp647	zinc finger protein 647 [Source:MGI Symbol;Acc:MGI:3052806]	GO:0006355;GO:0046872;GO:0005622;GO:0003677;GO:0005634;GO:0003676;GO:0003700;GO:0006351;GO:0042802	-	KOG1721-FOG: Zn-finger[R]
ENSMUSG00000075552	0	0	0	0	0	0	0	0	0	0	0	0	Cyp3a41b	cytochrome P450, family 3, subfamily a, polypeptide 41B [Source:MGI Symbol;Acc:MGI:3714859]	GO:0016020;GO:0046872;GO:0005575;GO:0010468;GO:0055114;GO:0004497;GO:0005506;GO:0016491;GO:0016705;GO:0020037;GO:0005783;GO:0005789;GO:0016712;GO:0031090;GO:0043231;GO:0070330;GO:0101020	K07424-ko00140 Steroid hormone biosynthesis;ko00591 Linoleic acid metabolism;ko00830 Retinol metabolism;ko05204 Chemical carcinogenesis	KOG0158-Cytochrome P450 CYP3/CYP5/CYP6/CYP9 subfamilies[Q]
ENSMUSG00000105475	0	0	0	0	0	0	0	0	0	0	0	0	4930431L21Rik	RIKEN cDNA 4930431L21 gene [Source:MGI Symbol;Acc:MGI:1921204]	-	-	-
ENSMUSG00000105474	0	0	0	0	0	0	0	0	0	0	0	0	Gm20159	predicted gene, 20159 [Source:MGI Symbol;Acc:MGI:5012344]	-	-	-
ENSMUSG00000041308	2926	3058	3603	3162	3317	2831	3291	2560	2637	2805	3553	2947	Sntb2	syntrophin, basic 2 [Source:MGI Symbol;Acc:MGI:101771]	GO:0016020;GO:0043234;GO:0005515;GO:0005737;GO:0030054;GO:0031410;GO:0003723;GO:0005925;GO:0070062;GO:0003779;GO:0005874;GO:0005856;GO:0005198;GO:0005516;GO:0045202;GO:0030658	-	-
ENSMUSG00000041309	23	7	29	29	22	13	22	7	21	31	18	25	Nkx6-2	NK6 homeobox 2 [Source:MGI Symbol;Acc:MGI:1352738]	GO:0006355;GO:0003677;GO:0043565;GO:0005634;GO:0000122;GO:0048709;GO:0050885;GO:0000978;GO:0001078;GO:0003700;GO:0030154;GO:0010454;GO:0010455;GO:0021912;GO:0021913;GO:0022010;GO:0031018;GO:0045686;GO:0045687	-	KOG0847-Transcription factor, contains HOX domain[K]
ENSMUSG00000041303	801	846	803	935	789	668	962	709	792	896	856	779	Gtf3c3	general transcription factor IIIC, polypeptide 3 [Source:MGI Symbol;Acc:MGI:2138383]	GO:0005634;GO:0031965;GO:0005730;GO:0006359;GO:0000995;GO:0006383;GO:0000127	-	KOG2076-RNA polymerase III transcription factor TFIIIC[K]
ENSMUSG00000041301	309	397	568	435	479	374	518	515	655	435	720	649	Cftr	cystic fibrosis transmembrane conductance regulator [Source:MGI Symbol;Acc:MGI:88388]	GO:0055085;GO:0016020;GO:0016021;GO:0005524;GO:0005886;GO:0016787;GO:0006810;GO:0006811;GO:0043234;GO:0005829;GO:0009986;GO:0005737;GO:0000166;GO:0070062;GO:0005887;GO:0005254;GO:0016887;GO:0005783;GO:0005789;GO:0005768;GO:0005769;GO:0042626;GO:0055037;GO:0006821;GO:0034707;GO:0016324;GO:0005515;GO:0019899;GO:0015106;GO:0015701;GO:0031901;GO:1904322;GO:0045921;GO:0055038;GO:0005260;GO:0030301;GO:…	K05031-ko02010 ABC transporters;ko04024 cAMP signaling pathway;ko04152 AMPK signaling pathway;ko04971 Gastric acid secretion;ko04972 Pancreatic secretion;ko04976 Bile secretion;ko05110 Vibrio cholerae infection	KOG0054-Multidrug resistance-associated protein/mitoxantrone resistance protein, ABC superfamily[Q]
ENSMUSG00000000365	12	4	6	8	20	22	21	20	22	20	12	41	Rnf17	ring finger protein 17 [Source:MGI Symbol;Acc:MGI:1353419]	GO:0008270;GO:0046872;GO:0005634;GO:0005737;GO:0042803;GO:0007275;GO:0007283;GO:0030154;GO:0007286	-	-
ENSMUSG00000093338	0	0	0	0	0	0	0	0	0	0	0	0	Mir3090	microRNA 3090 [Source:MGI Symbol;Acc:MGI:4834304]	-	-	-
ENSMUSG00000077095	0	0	0	0	0	0	0	0	0	0	0	0	Gm24342	predicted gene, 24342 [Source:MGI Symbol;Acc:MGI:5454119]	-	-	-
ENSMUSG00000093334	0	0	0	0	0	0	0	0	0	0	0	0	Gm22118	predicted gene, 22118 [Source:MGI Symbol;Acc:MGI:5451895]	-	-	-
ENSMUSG00000093335	0	0	0	0	0	0	0	0	0	0	0	0	Gm22119	predicted gene, 22119 [Source:MGI Symbol;Acc:MGI:5451896]	-	-	-
ENSMUSG00000093336	1	2	3	2	2	3	2	0	1	0	3	0	Mir1954	microRNA 1954 [Source:MGI Symbol;Acc:MGI:3837035]	-	-	-
ENSMUSG00000105470	0	0	0	0	0	0	0	0	0	0	0	0	Gm42589	predicted gene 42589 [Source:MGI Symbol;Acc:MGI:5662726]	-	-	-
ENSMUSG00000093331	0	0	0	0	0	0	0	0	0	0	1	0	Gm22120	predicted gene, 22120 [Source:MGI Symbol;Acc:MGI:5451897]	-	-	-
ENSMUSG00000086234	0	0	4	0	0	0	0	0	1	0	0	0	Usp46os2	ubiquitin specific peptidase 46, opposite strand 2 [Source:MGI Symbol;Acc:MGI:1924246]	-	-	-
ENSMUSG00000022015	14	22	14	14	28	8	17	10	24	18	60	20	Tnfsf11	tumor necrosis factor (ligand) superfamily, member 11 [Source:MGI Symbol;Acc:MGI:1100089]	GO:0016020;GO:0016021;GO:0005886;GO:0005515;GO:0005737;GO:0051260;GO:0007275;GO:0045944;GO:0005125;GO:0005576;GO:0005615;GO:0006955;GO:0005164;GO:0001503;GO:0055074;GO:0051897;GO:0019221;GO:0030154;GO:0046330;GO:0009887;GO:0043123;GO:0019722;GO:0002548;GO:0051092;GO:0060749;GO:0032813;GO:0002158;GO:0007257;GO:0030316;GO:0033209;GO:0033598;GO:0034112;GO:0038001;GO:0042327;GO:0043406;GO:0045453;GO:…	K05473-ko04064 NF-kappa B signaling pathway;ko04060 Cytokine-cytokine receptor interaction;ko04917 Prolactin signaling pathway;ko04380 Osteoclast differentiation;ko05224 Breast cancer;ko05323 Rheumatoid arthritis	-
ENSMUSG00000022014	1013	1223	1152	907	1594	1618	7493	5838	3938	8290	5123	4680	Epsti1	epithelial stromal interaction 1 (breast) [Source:MGI Symbol;Acc:MGI:1915168]	-	-	-
ENSMUSG00000083566	0	0	0	0	0	0	0	0	0	0	0	0	Gm14711	predicted gene 14711 [Source:MGI Symbol;Acc:MGI:3705853]	-	-	-
ENSMUSG00000022016	3783	3644	4118	3923	4031	3381	2836	2491	2713	2700	3066	2818	Akap11	A kinase (PRKA) anchor protein 11 [Source:MGI Symbol;Acc:MGI:2684060]	GO:0005829;GO:0005886;GO:0005730;GO:0005777;GO:0019207;GO:0042325;GO:0051018;GO:0010738	-	-
ENSMUSG00000022010	17959	15132	18874	15731	11923	13797	5607	5458	8643	7262	8358	6953	Tsc22d1	TSC22 domain family, member 1 [Source:MGI Symbol;Acc:MGI:109127]	GO:0003700;GO:0006355;GO:0005634;GO:0005737;GO:0006351;GO:0043066;GO:0005515;GO:0008284;GO:0043065	-	KOG4797-Transcriptional regulator[K]
ENSMUSG00000022013	611	697	719	602	631	674	1223	1191	679	1091	948	915	Dnajc15	DnaJ heat shock protein family (Hsp40) member C15 [Source:MGI Symbol;Acc:MGI:1913398]	GO:0016020;GO:0016021;GO:0005515;GO:0006810;GO:0015031;GO:0005739;GO:0005743;GO:0031333;GO:0009267;GO:0019216;GO:1902957	-	KOG0723-Molecular chaperone (DnaJ superfamily)[O]
ENSMUSG00000022012	68	48	64	56	72	63	74	60	67	65	66	64	Enox1	ecto-NOX disulfide-thiol exchanger 1 [Source:MGI Symbol;Acc:MGI:2444896]	GO:0016020;GO:0003674;GO:0005886;GO:0008150;GO:0003676;GO:0016491;GO:0055114;GO:0005576;GO:0005615;GO:0048511	-	-
ENSMUSG00000022019	1417	1486	1448	1374	1363	1180	1159	1062	1121	1088	1196	1157	Tdrd3	tudor domain containing 3 [Source:MGI Symbol;Acc:MGI:2444023]	GO:0005634;GO:0005737;GO:0003723;GO:0003682;GO:0016569;GO:1903506;GO:0006397;GO:0035064;GO:0003713;GO:0035145	-	KOG3683-Uncharacterized conserved protein[S]
ENSMUSG00000022018	7329	6605	8855	6695	7285	7002	3671	1729	3679	3116	2960	2553	Rgcc	regulator of cell cycle [Source:MGI Symbol;Acc:MGI:1913464]	GO:0005634;GO:0005515;GO:0005737;GO:0045944;GO:0005856;GO:0010628;GO:0005730;GO:0000082;GO:0019901;GO:0051726;GO:0032147;GO:0007049;GO:0050710;GO:0005813;GO:0008285;GO:0005815;GO:0051091;GO:0051496;GO:0016525;GO:0071456;GO:0030295;GO:0050715;GO:0031659;GO:0010718;GO:0001937;GO:0070412;GO:0071158;GO:2000353;GO:0043537;GO:0006956;GO:0045840;GO:0071850;GO:0032967;GO:0090272;GO:1901203;GO:2000048;GO:…	-	-
ENSMUSG00000055610	0	0	0	0	0	0	0	0	0	0	0	0	Olfr307	olfactory receptor 307 [Source:MGI Symbol;Acc:MGI:3030141]	GO:0016020;GO:0016021;GO:0005886;GO:0007186;GO:0004871;GO:0004930;GO:0007165;GO:0004984;GO:0005549;GO:0007608;GO:0050896;GO:0050911	K04257-ko04740 Olfactory transduction	-
ENSMUSG00000055612	334	261	349	335	347	289	641	426	461	603	711	506	Cdca7	cell division cycle associated 7 [Source:MGI Symbol;Acc:MGI:1914203]	GO:0006355;GO:0003674;GO:0005634;GO:0005654;GO:0005829;GO:0005737;GO:0006351;GO:0042127;GO:0006915	-	-
ENSMUSG00000083567	2	5	1	5	6	4	1	7	4	1	0	4	Gm11451	predicted gene 11451 [Source:MGI Symbol;Acc:MGI:3705412]	-	-	-
ENSMUSG00000020528	900	864	1116	1005	1090	839	1374	880	1097	1171	1136	994	Prpsap2	phosphoribosyl pyrophosphate synthetase-associated protein 2 [Source:MGI Symbol;Acc:MGI:2384838]	GO:0003674;GO:0000287;GO:0060348;GO:0009116;GO:0004749;GO:0009165;GO:0002189;GO:0043234	-	KOG1503-Phosphoribosylpyrophosphate synthetase-associated protein[EF]
ENSMUSG00000020527	450	484	526	414	391	388	603	613	450	579	645	550	Myo19	myosin XIX [Source:MGI Symbol;Acc:MGI:1913446]	GO:0016020;GO:0005524;GO:0005737;GO:0000166;GO:0003779;GO:0005856;GO:0005739;GO:0003774;GO:0016459;GO:0005741;GO:0016887;GO:0032027;GO:0060002;GO:0034642	-	KOG0160-Myosin class V heavy chain[Z]
ENSMUSG00000020526	338	301	349	223	212	204	313	226	272	313	356	217	Znhit3	zinc finger, HIT type 3 [Source:MGI Symbol;Acc:MGI:3051596]	GO:0046872;GO:0003674;GO:0008150;GO:0005575	-	KOG2857-Predicted MYND Zn-finger protein/hormone receptor interactor[K]
ENSMUSG00000020525	982	1077	1044	898	1021	990	884	957	837	845	1022	998	Ppm1d	protein phosphatase 1D magnesium-dependent, delta isoform [Source:MGI Symbol;Acc:MGI:1858214]	GO:0046872;GO:0016787;GO:0004721;GO:0003824;GO:0006470;GO:0004722;GO:0043169;GO:0007049;GO:0051019;GO:0009617;GO:0000086;GO:0035970;GO:0004724;GO:0009267	K10147-ko04115 p53 signaling pathway	KOG0698-Serine/threonine protein phosphatase[T]
ENSMUSG00000020524	1005	880	1505	1207	916	817	39	48	93	40	78	166	Gria1	glutamate receptor, ionotropic, AMPA1 (alpha 1) [Source:MGI Symbol;Acc:MGI:95808]	GO:0016020;GO:0016021;GO:0005886;GO:0006811;GO:0009986;GO:0005515;GO:0004872;GO:0006810;GO:0005216;GO:0034220;GO:0060079;GO:0030054;GO:0045202;GO:0045211;GO:0004970;GO:0005234;GO:0035235;GO:0005783;GO:0005789;GO:0055037;GO:0030425;GO:0044308;GO:0042995;GO:0043197;GO:0014069;GO:0007268;GO:0008021;GO:0060292;GO:0099566;GO:0008328;GO:0043005;GO:0099061;GO:0032281;GO:0098839;GO:0031623;GO:0043025;GO:…	K05197-ko04024 cAMP signaling pathway;ko04080 Neuroactive ligand-receptor interaction;ko04724 Glutamatergic synapse;ko04728 Dopaminergic synapse;ko04720 Long-term potentiation;ko04730 Long-term depression;ko04723 Retrograde endocannabinoid signaling;ko04713 Circadian entrainment;ko05014 Amyotrophic lateral sclerosis (ALS);ko05031 Amphetamine addiction;ko05033 Nicotine addiction	KOG1054-Glutamate-gated AMPA-type ion channel receptor subunit GluR2 and related subunits[PET]
ENSMUSG00000020523	2552	2490	2651	2314	2511	2274	2383	1765	1965	1979	2169	1986	Fam114a2	family with sequence similarity 114, member A2 [Source:MGI Symbol;Acc:MGI:1917629]	GO:0003674;GO:0008150;GO:0005575	-	-
ENSMUSG00000020522	2502	460	1035	855	512	2361	583	2674	2394	735	2830	2423	Mfap3	microfibrillar-associated protein 3 [Source:MGI Symbol;Acc:MGI:1924068]	GO:0016020;GO:0016021	-	-
ENSMUSG00000020521	1255	1449	1690	1487	1616	1258	1361	1241	1277	1210	1360	1193	Rnft1	ring finger protein, transmembrane 1 [Source:MGI Symbol;Acc:MGI:1924142]	GO:0016020;GO:0016021;GO:0008270;GO:0046872;GO:0003674;GO:0008150;GO:0005575	-	-
ENSMUSG00000020520	1589	1617	1626	1353	1710	1660	1939	1076	1617	1695	1785	1486	Galnt10	UDP-N-acetyl-alpha-D-galactosamine:polypeptide N-acetylgalactosaminyltransferase 10 [Source:MGI Symbol;Acc:MGI:1890480]	GO:0016020;GO:0016021;GO:0016740;GO:0016757;GO:0000139;GO:0005794;GO:0046872;GO:0005575;GO:0030246;GO:0006486;GO:0004653;GO:0006493;GO:0016266	K00710-ko00512 Mucin type O-glycan biosynthesis	KOG3736-Polypeptide N-acetylgalactosaminyltransferase[O]
ENSMUSG00000094810	0	0	0	0	0	0	0	0	0	0	0	0	Olfr907	olfactory receptor 907 [Source:MGI Symbol;Acc:MGI:3030741]	GO:0016020;GO:0016021;GO:0005886;GO:0007186;GO:0004871;GO:0004930;GO:0007165;GO:0004984;GO:0005549;GO:0007608;GO:0050896;GO:0050911	K04257-ko04740 Olfactory transduction	-
ENSMUSG00000094811	0	0	0	0	0	0	0	0	0	0	0	0	Gm21103	predicted gene, 21103 [Source:MGI Symbol;Acc:MGI:5434458]	GO:0016020;GO:0016021	-	-
ENSMUSG00000094812	1	1	0	0	0	0	1	0	0	0	0	1	Gm22614	predicted gene, 22614 [Source:MGI Symbol;Acc:MGI:5452391]	-	-	-
ENSMUSG00000094813	0	0	0	0	0	0	0	0	0	0	0	0	Gm20777	predicted gene, 20777 [Source:MGI Symbol;Acc:MGI:5434133]	GO:0007276	-	-
ENSMUSG00000094814	0	0	0	0	0	0	0	0	0	0	0	0	Gm21973	predicted gene 21973 [Source:MGI Symbol;Acc:MGI:5439442]	GO:0016020;GO:0016021;GO:0004925;GO:0038161	-	-
ENSMUSG00000091863	0	0	0	0	0	0	0	0	0	0	0	0	Cldn34a	claudin 34A [Source:MGI Symbol;Acc:MGI:3779684]	GO:0016020;GO:0016021;GO:0003674;GO:0008150;GO:0005575;GO:0005198;GO:0005923	-	-
ENSMUSG00000094817	3	2	4	6	0	3	7	1	2	4	2	2	Cphx3	cytoplasmic polyadenylated homeobox 3 [Source:MGI Symbol;Acc:MGI:3711264]	GO:0003674;GO:0008150;GO:0005575;GO:0003677;GO:0005634	-	KOG0849-Transcription factor PRD and related proteins, contain PAX and HOX domains[K]
ENSMUSG00000094818	0	0	0	0	0	0	0	0	0	0	0	0	Defa32	defensin, alpha, 32 [Source:MGI Symbol;Acc:MGI:3709042]	GO:0005576;GO:0005615;GO:0003674;GO:0042742;GO:0006952;GO:0019731	-	-
ENSMUSG00000094819	0	0	0	0	0	0	0	0	0	0	0	0	Olfr53	olfactory receptor 53 [Source:MGI Symbol;Acc:MGI:1333749]	GO:0016020;GO:0016021;GO:0005886;GO:0007186;GO:0004871;GO:0004930;GO:0007165;GO:0004984;GO:0005549;GO:0007608;GO:0050896;GO:0050911	K04257-ko04740 Olfactory transduction	-
ENSMUSG00000109280	0	0	0	0	0	0	0	0	0	0	0	0	Gm44537	predicted gene 44537 [Source:MGI Symbol;Acc:MGI:5753113]	-	-	-
ENSMUSG00000109281	0	0	0	0	0	0	0	0	0	0	0	0	Gm44651	predicted gene 44651 [Source:MGI Symbol;Acc:MGI:5753227]	-	-	-
ENSMUSG00000109282	11	21	14	24	10	15	21	13	14	20	31	17	Gm45188	predicted gene 45188 [Source:MGI Symbol;Acc:MGI:5753764]	-	-	-
ENSMUSG00000109283	0	0	0	0	0	0	0	0	0	0	0	0	Gm44733	predicted gene 44733 [Source:MGI Symbol;Acc:MGI:5753309]	-	-	-
ENSMUSG00000109284	0	0	0	3	0	0	0	0	0	0	6	3	B230311B06Rik	RIKEN cDNA B230311B06 gene [Source:MGI Symbol;Acc:MGI:2686541]	-	-	-
ENSMUSG00000109285	0	0	0	0	0	0	0	0	0	0	0	0	Olfr1488-ps1	olfactory receptor 1488, pseudogene 1 [Source:MGI Symbol;Acc:MGI:3031322]	-	-	-
ENSMUSG00000109286	0	0	0	0	0	0	0	0	0	0	0	0	Gm44541	predicted gene 44541 [Source:MGI Symbol;Acc:MGI:5753117]	-	-	-
ENSMUSG00000109287	0	0	0	0	0	0	0	0	0	0	0	0	Gm44713	predicted gene 44713 [Source:MGI Symbol;Acc:MGI:5753289]	-	-	-
ENSMUSG00000059263	5584	5050	5124	5452	5458	5263	5183	4538	4394	5309	5710	4673	Usp47	ubiquitin specific peptidase 47 [Source:MGI Symbol;Acc:MGI:1922246]	GO:0016787;GO:0005737;GO:0008233;GO:0008234;GO:0006508;GO:0006511;GO:0016579;GO:0006281;GO:0006974;GO:0036459;GO:0043066;GO:0045892;GO:0042493;GO:0004843;GO:0034644;GO:0006284;GO:0030307;GO:0043154;GO:0071987;GO:1902230;GO:0019005;GO:0010972;GO:0035520	-	KOG4598-Putative ubiquitin-specific protease[O]
ENSMUSG00000109289	0	0	0	0	0	0	0	0	0	0	0	0	Gm32111	predicted gene, 32111 [Source:MGI Symbol;Acc:MGI:5591270]	-	-	-
ENSMUSG00000028759	10027	9668	11087	10003	10972	8945	10219	8210	8788	9206	9882	8421	Hp1bp3	heterochromatin protein 1, binding protein 3 [Source:MGI Symbol;Acc:MGI:109369]	GO:0005634;GO:0006355;GO:0003677;GO:0000786;GO:0005694;GO:0003682;GO:0006334;GO:0070828;GO:0016607;GO:0031491;GO:0042127;GO:0071456;GO:0097298	-	KOG4012-Histone H1[B]
ENSMUSG00000052062	1381	1549	410	1548	1474	1354	683	850	1074	766	928	1038	Pard3b	par-3 family cell polarity regulator beta [Source:MGI Symbol;Acc:MGI:1919301]	GO:0016020;GO:0003674;GO:0008150;GO:0030054;GO:0012505;GO:0007049;GO:0051301;GO:0005923	-	-
ENSMUSG00000013643	0	0	0	2	0	0	33	118	31	41	34	77	Lypd8	LY6/PLAUR domain containing 8 [Source:MGI Symbol;Acc:MGI:1917413]	GO:0016020;GO:0003674;GO:0005886;GO:0005576;GO:0005615;GO:0031225;GO:0050829	-	-
ENSMUSG00000013646	1235	1520	1385	1140	1348	1225	1143	491	986	1759	1151	1197	Sh3bp5l	SH3 binding domain protein 5 like [Source:MGI Symbol;Acc:MGI:1933124]	GO:0035556;GO:0005737;GO:0004860;GO:0017124;GO:0061099	-	KOG2008-BTK-associated SH3-domain binding protein SAB[T]
ENSMUSG00000076505	0	0	0	0	0	0	0	0	0	0	0	0	Igkv1-131	immunoglobulin kappa variable 1-131 [Source:MGI Symbol;Acc:MGI:3645551]	-	-	-
ENSMUSG00000104400	0	0	0	0	0	0	0	0	0	0	0	0	Gm38010	predicted gene, 38010 [Source:MGI Symbol;Acc:MGI:5611238]	-	-	-
ENSMUSG00000057612	0	0	0	0	0	0	0	0	0	0	0	0	Vmn1r37	vomeronasal 1 receptor 37 [Source:MGI Symbol;Acc:MGI:2159442]	GO:0016020;GO:0016021;GO:0007186;GO:0016503;GO:0007606;GO:0005550;GO:0019236	-	-
ENSMUSG00000028756	9743	8727	10439	8283	11161	8581	6108	2990	5686	5028	5338	5088	Pink1	PTEN induced putative kinase 1 [Source:MGI Symbol;Acc:MGI:1916193]	GO:0004672;GO:0005524;GO:0006468;GO:0016020;GO:0016021;GO:0016740;GO:0046872;GO:0005634;GO:0048471;GO:0005829;GO:0005737;GO:0006914;GO:0000166;GO:0016301;GO:0016310;GO:0004674;GO:0016567;GO:0005739;GO:0035556;GO:0001934;GO:0000287;GO:0000422;GO:0030424;GO:0006979;GO:0044297;GO:0000785;GO:0005743;GO:0031625;GO:0043524;GO:0034599;GO:0002020;GO:0031932;GO:1903955;GO:0005741;GO:0050821;GO:0010821;GO:…	K05688-ko05012 Parkinson's disease	KOG4158-BRPK/PTEN-induced protein kinase[T]
ENSMUSG00000057615	0	0	0	0	0	0	2	0	0	0	0	0	Ldoc1	leucine zipper, down-regulated in cancer 1 [Source:MGI Symbol;Acc:MGI:2685212]	GO:0005634;GO:0003674;GO:0008285;GO:0005730;GO:0060137;GO:1903547;GO:0001893	-	-
ENSMUSG00000057614	1548	1513	1779	1710	1703	1275	2044	1604	1663	1417	1854	1393	Gnai1	guanine nucleotide binding protein (G protein), alpha inhibiting 1 [Source:MGI Symbol;Acc:MGI:95771]	GO:0016020;GO:0046872;GO:0005886;GO:0005634;GO:0007165;GO:0005515;GO:0005737;GO:0004871;GO:0007186;GO:0000166;GO:0070062;GO:0003924;GO:0005525;GO:0005765;GO:0005856;GO:0005622;GO:0019001;GO:0031683;GO:0007188;GO:0005730;GO:0000287;GO:0007049;GO:0051301;GO:0005813;GO:0005815;GO:0030496;GO:0060236;GO:0001664;GO:0019003;GO:0031821;GO:0032794;GO:0043949;GO:0050805;GO:1904322;GO:1904778;GO:0005834;GO:…	K04630-ko04015 Rap1 signaling pathway;ko04071 Sphingolipid signaling pathway;ko04024 cAMP signaling pathway;ko04022 cGMP - PKG signaling pathway;ko04530 Tight junction;ko04540 Gap junction;ko04611 Platelet activation;ko04670 Leukocyte transendothelial migration;ko04062 Chemokine signaling pathway;ko04923 Regulation of lipolysis in adipocyte;ko04915 Estrogen signaling pathway;ko04914 Progesterone-…	KOG0082-G-protein alpha subunit (small G protein superfamily)[DT]
ENSMUSG00000028718	124	166	109	115	158	140	242	345	271	355	316	264	Stil	Scl/Tal1 interrupting locus [Source:MGI Symbol;Acc:MGI:107477]	GO:0007052;GO:0046599;GO:0051298;GO:0071539;GO:0005737;GO:0005813;GO:0005814	-	-
ENSMUSG00000028719	2711	2541	2898	2522	2746	2276	4065	3386	2885	3536	3261	2834	Cmpk1	cytidine monophosphate (UMP-CMP) kinase 1 [Source:MGI Symbol;Acc:MGI:1913838]	GO:0005524;GO:0016740;GO:0005634;GO:0005737;GO:0000166;GO:0016301;GO:0016310;GO:0019205;GO:0006139;GO:0004550;GO:0004127;GO:0009041;GO:0006165;GO:0006207;GO:0006221;GO:0009142;GO:0005730;GO:0070062	K13800-ko00240 Pyrimidine metabolism	-
ENSMUSG00000076500	0	0	0	0	0	0	0	0	0	0	0	0	Gm20730	predicted gene, 20730 [Source:MGI Symbol;Acc:MGI:5313039]	GO:0002377;GO:0006955;GO:0005615	-	-
ENSMUSG00000087994	0	0	0	0	0	0	0	0	0	0	0	0	Gm25055	predicted gene, 25055 [Source:MGI Symbol;Acc:MGI:5454832]	-	-	-
ENSMUSG00000028710	763	649	670	705	775	614	806	679	775	719	802	557	Atpaf1	ATP synthase mitochondrial F1 complex assembly factor 1 [Source:MGI Symbol;Acc:MGI:2180560]	GO:0005739;GO:0006461	-	KOG3281-Mitochondrial F1-ATPase assembly protein[O]
ENSMUSG00000025582	994	1318	1309	1054	1251	988	381	437	572	239	396	611	Nptx1	neuronal pentraxin 1 [Source:MGI Symbol;Acc:MGI:107811]	GO:0046872;GO:0031410;GO:0030133;GO:0060385	-	-
ENSMUSG00000028712	0	0	0	0	0	0	0	0	0	0	0	0	Cyp4a31	cytochrome P450, family 4, subfamily a, polypeptide 31 [Source:MGI Symbol;Acc:MGI:3028580]	GO:0005737;GO:0055114;GO:0005506;GO:0016705;GO:0020037;GO:0070062;GO:0043231;GO:0004497;GO:0016324;GO:0008392;GO:0018685;GO:0050051;GO:0036101;GO:0016020;GO:0016021;GO:0046872;GO:0016491	K07425-ko00071 Fatty acid degradation;ko00590 Arachidonic acid metabolism;ko00830 Retinol metabolism;ko03320 PPAR signaling pathway;ko04270 Vascular smooth muscle contraction;ko04750 Inflammatory mediator regulation of TRP channels	-
ENSMUSG00000028713	25020	24533	27557	23665	26215	27599	14063	8129	15450	11759	13948	14324	Cyp4b1	cytochrome P450, family 4, subfamily b, polypeptide 1 [Source:MGI Symbol;Acc:MGI:103225]	GO:0055114;GO:0005506;GO:0016705;GO:0020037;GO:0004497;GO:0016020;GO:0016021;GO:0046872;GO:0016491;GO:0005783;GO:0005789;GO:0031090;GO:0043231;GO:0070330;GO:0008144;GO:0015643;GO:0018585;GO:0006725;GO:0018879;GO:0018917;GO:0042738	-	KOG0157-Cytochrome P450 CYP4/CYP19/CYP26 subfamilies[QI]
ENSMUSG00000028715	0	0	0	0	0	0	0	0	0	0	0	0	Cyp4a14	cytochrome P450, family 4, subfamily a, polypeptide 14 [Source:MGI Symbol;Acc:MGI:1096550]	GO:0016020;GO:0046872;GO:0055114;GO:0004497;GO:0005506;GO:0016491;GO:0016705;GO:0020037;GO:0005783;GO:0005789;GO:0031090;GO:0043231	K07425-ko00071 Fatty acid degradation;ko00590 Arachidonic acid metabolism;ko00830 Retinol metabolism;ko03320 PPAR signaling pathway;ko04270 Vascular smooth muscle contraction;ko04750 Inflammatory mediator regulation of TRP channels	KOG0157-Cytochrome P450 CYP4/CYP19/CYP26 subfamilies[QI]
ENSMUSG00000028716	886	1131	1052	838	832	796	975	777	882	747	1033	804	Pdzk1ip1	PDZK1 interacting protein 1 [Source:MGI Symbol;Acc:MGI:1914432]	GO:0016020;GO:0016021;GO:0003674;GO:0008150;GO:0070062	-	-
ENSMUSG00000028751	10	15	10	7	0	9	43	34	9	77	26	26	Pla2g2e	phospholipase A2, group IIE [Source:MGI Symbol;Acc:MGI:1349660]	GO:0046872;GO:0016787;GO:0005575;GO:0005509;GO:0005576;GO:0016042;GO:0006629;GO:0004623;GO:0006644;GO:0050482;GO:0034374	K01047-ko00564 Glycerophospholipid metabolism;ko00565 Ether lipid metabolism;ko00590 Arachidonic acid metabolism;ko00591 Linoleic acid metabolism;ko00592 alpha-Linolenic acid metabolism;ko04014 Ras signaling pathway;ko04270 Vascular smooth muscle contraction;ko04972 Pancreatic secretion;ko04975 Fat digestion and absorption	KOG4087-Phospholipase A2[I]
ENSMUSG00000102168	0	0	0	0	0	0	0	0	0	0	0	0	Gm36943	predicted gene, 36943 [Source:MGI Symbol;Acc:MGI:5610171]	-	-	-
ENSMUSG00000102169	0	0	0	0	0	0	0	0	0	0	0	0	Gm9113	predicted pseudogene 9113 [Source:MGI Symbol;Acc:MGI:3648183]	-	-	-
ENSMUSG00000102160	0	0	0	0	0	0	0	0	0	0	0	0	Gm36944	predicted gene, 36944 [Source:MGI Symbol;Acc:MGI:5610172]	-	-	-
ENSMUSG00000102162	1	1	2	0	0	0	0	0	1	2	0	0	Gm2367	predicted gene 2367 [Source:MGI Symbol;Acc:MGI:3780535]	-	-	-
ENSMUSG00000102163	0	0	0	0	0	0	0	0	0	0	0	0	Gm36945	predicted gene, 36945 [Source:MGI Symbol;Acc:MGI:5610173]	-	-	-
ENSMUSG00000102164	0	0	0	0	0	0	0	0	0	0	0	0	Gm36946	predicted gene, 36946 [Source:MGI Symbol;Acc:MGI:5610174]	-	-	-
ENSMUSG00000102166	0	0	0	0	0	0	0	0	0	0	0	0	Gm36947	predicted gene, 36947 [Source:MGI Symbol;Acc:MGI:5610175]	-	-	-
ENSMUSG00000102167	0	0	0	0	0	0	0	0	0	0	0	0	Gm2345	predicted gene 2345 [Source:MGI Symbol;Acc:MGI:3780515]	-	-	-
ENSMUSG00000052395	778	666	836	731	702	610	1028	644	811	876	910	668	Rft1	RFT1 homolog [Source:MGI Symbol;Acc:MGI:3607791]	GO:0016020;GO:0016021;GO:0006869;GO:0005319;GO:0003674;GO:0006810;GO:0008643;GO:0005789;GO:0034203	-	KOG2864-Nuclear division RFT1 protein[D]
ENSMUSG00000039174	0	0	0	0	0	0	0	0	0	0	0	0	1700003H04Rik	RIKEN cDNA 1700003H04 gene [Source:MGI Symbol;Acc:MGI:1923637]	GO:0003674;GO:0008150;GO:0005575	-	-
ENSMUSG00000052396	5	7	8	2	14	2	8	2	4	14	20	4	Mogat2	monoacylglycerol O-acyltransferase 2 [Source:MGI Symbol;Acc:MGI:2663253]	GO:0016020;GO:0016021;GO:0016740;GO:0006629;GO:0005783;GO:0005789;GO:0016746;GO:0016747;GO:0016407;GO:0050892;GO:0019432;GO:0006651;GO:0006071;GO:0003846;GO:0046462	K14457-ko00561 Glycerolipid metabolism;ko04975 Fat digestion and absorption	KOG0831-Acyl-CoA:diacylglycerol acyltransferase (DGAT)[I]
ENSMUSG00000087993	1	1	1	1	1	1	1	1	1	1	1	1	Mir1982	microRNA 1982 [Source:MGI Symbol;Acc:MGI:3837227]	-	-	-
ENSMUSG00000052392	28	9	11	3	19	6	9	7	14	10	14	16	Acot4	acyl-CoA thioesterase 4 [Source:MGI Symbol;Acc:MGI:2159621]	GO:0016787;GO:0005777;GO:0016790;GO:0006637;GO:0005102;GO:0001676;GO:0052689;GO:0000038;GO:0016290;GO:0047617;GO:0102991;GO:0043649;GO:0004778;GO:0006104;GO:0032788;GO:0032789;GO:0043648;GO:0046459	K01068-ko00062 Fatty acid elongation;ko01040 Biosynthesis of unsaturated fatty acids	-
ENSMUSG00000078554	8	0	4	5	3	5	8	6	5	10	6	2	Fam229a	family with sequence similarity 229, member A [Source:MGI Symbol;Acc:MGI:1915483]	GO:0003674;GO:0008150;GO:0005575	-	-
ENSMUSG00000108115	4	0	2	5	0	3	1	1	2	5	3	2	Gm7039	predicted gene 7039 [Source:MGI Symbol;Acc:MGI:3779653]	-	-	-
ENSMUSG00000039178	939	1199	1043	977	989	907	844	1037	804	694	794	779	Tbc1d19	TBC1 domain family, member 19 [Source:MGI Symbol;Acc:MGI:1914499]	GO:0003674;GO:0008150;GO:0005575	-	-
ENSMUSG00000039179	266	300	328	283	262	295	237	158	232	168	216	211	Tekt5	tektin 5 [Source:MGI Symbol;Acc:MGI:1917676]	GO:0003674;GO:0005634;GO:0042995;GO:0060271;GO:0060294;GO:0030317;GO:0036126	-	KOG2685-Cystoskeletal protein Tektin[Z]
ENSMUSG00000092889	3	4	2	3	5	3	3	5	2	5	4	2	Gm22121	predicted gene, 22121 [Source:MGI Symbol;Acc:MGI:5451898]	-	-	-
ENSMUSG00000092888	0	0	0	0	0	0	0	2	0	0	0	0	Gm22122	predicted gene, 22122 [Source:MGI Symbol;Acc:MGI:5451899]	-	-	-
ENSMUSG00000092880	0	0	0	0	0	0	0	0	0	0	0	0	Mir3471-1	microRNA 3471-1 [Source:MGI Symbol;Acc:MGI:4441436]	-	-	-
ENSMUSG00000092885	1	1	1	1	1	1	1	1	1	1	1	1	Gm22123	predicted gene, 22123 [Source:MGI Symbol;Acc:MGI:5451900]	-	-	-
ENSMUSG00000092887	5	3	6	7	3	4	12	6	7	10	2	3	Snord53	small nucleolar RNA, C/D box 53 [Source:MGI Symbol;Acc:MGI:3819542]	-	-	-
ENSMUSG00000067627	0	0	0	0	0	0	0	0	0	0	0	0	Gm10217	predicted gene 10217 [Source:MGI Symbol;Acc:MGI:3642099]	GO:0003674;GO:0008150;GO:0005575	-	-
ENSMUSG00000067629	516	990	654	572	597	638	765	572	456	442	423	508	Syngap1	synaptic Ras GTPase activating protein 1 homolog (rat) [Source:MGI Symbol;Acc:MGI:3039785]	GO:0016020;GO:0005096;GO:0007165;GO:0005515;GO:0043547;GO:0030054;GO:0045202;GO:0005737;GO:0043087;GO:0007265;GO:0017124;GO:0016358;GO:0043524;GO:0043113;GO:0014069;GO:0007389;GO:0046580;GO:0031235;GO:0008542;GO:0043408;GO:0048167;GO:0048169;GO:0050771;GO:0050803;GO:0043198;GO:0005622;GO:0005886	K17631-ko04014 Ras signaling pathway	KOG3508-GTPase-activating protein[R]
ENSMUSG00000108114	0	0	0	0	0	0	0	0	0	0	0	0	Olfr800	olfactory receptor 800 [Source:MGI Symbol;Acc:MGI:3030634]	GO:0016020;GO:0016021;GO:0005886;GO:0007186;GO:0004871;GO:0004930;GO:0007165;GO:0004984;GO:0007608;GO:0050896;GO:0050911	K04257-ko04740 Olfactory transduction	-
ENSMUSG00000025090	0	0	0	0	0	0	0	0	0	0	0	0	Ccdc172	coiled-coil domain containing 172 [Source:MGI Symbol;Acc:MGI:1922895]	GO:0003674;GO:0008150;GO:0005575	-	-
ENSMUSG00000025091	0	0	0	0	2	0	0	0	0	0	0	0	Pnliprp2	pancreatic lipase-related protein 2 [Source:MGI Symbol;Acc:MGI:1336202]	GO:0046872;GO:0005615;GO:0016787;GO:0005576;GO:0006629;GO:0016042;GO:0052689;GO:0004806;GO:0005509;GO:0006968;GO:0004620;GO:0047372;GO:0009395;GO:0047714;GO:0102549;GO:0007586;GO:0019376	K14075-ko00561 Glycerolipid metabolism;ko04972 Pancreatic secretion;ko04975 Fat digestion and absorption	-
ENSMUSG00000025092	1029	1062	1185	1014	1259	974	652	437	685	473	642	596	Hspa12a	heat shock protein 12A [Source:MGI Symbol;Acc:MGI:1920692]	GO:0003674;GO:0008150;GO:0000166;GO:0005524;GO:0070062	-	KOG0101-Molecular chaperones HSP70/HSC70, HSP70 superfamily[O]
ENSMUSG00000111518	0	0	0	0	0	0	0	0	0	0	0	0	AL772265.4	-	-	-	-
ENSMUSG00000111511	0	2	4	0	0	0	0	0	0	0	0	0	AC160966.2	-	-	-	-
ENSMUSG00000111510	0	0	0	0	0	0	0	0	0	0	0	0	AC156794.1	-	-	-	-
ENSMUSG00000111512	2	4	6	2	10	18	4	6	3	9	2	6	AC112680.1	-	-	-	-
ENSMUSG00000111515	0	1	1	1	0	0	1	1	1	0	1	2	AC132474.4	-	-	-	-
ENSMUSG00000111514	15	10	20	13	15	8	3	7	10	8	16	4	AC150314.3	-	-	-	-
ENSMUSG00000111517	0	0	0	0	0	0	0	0	0	0	0	0	Olfr1238	olfactory receptor 1238 [Source:MGI Symbol;Acc:MGI:3031072]	GO:0016020;GO:0016021;GO:0005886;GO:0007186;GO:0004871;GO:0004930;GO:0007165;GO:0004984;GO:0007608;GO:0050896;GO:0050911;GO:0004888;GO:0050907	K04257-ko04740 Olfactory transduction	-
ENSMUSG00000050677	270	322	368	367	356	417	230	246	218	230	230	355	Ccdc96	coiled-coil domain containing 96 [Source:MGI Symbol;Acc:MGI:1913967]	GO:0003674;GO:0008150;GO:0005575;GO:0005737;GO:0005856;GO:0005815	-	-
ENSMUSG00000103444	1	5	4	0	0	2	0	8	0	4	1	0	Gm17836	predicted gene, 17836 [Source:MGI Symbol;Acc:MGI:5010021]	-	-	-
ENSMUSG00000021737	2109	1794	2220	2018	2051	1647	2889	1730	2036	2334	2809	1849	Psmd6	proteasome (prosome, macropain) 26S subunit, non-ATPase, 6 [Source:MGI Symbol;Acc:MGI:1913663]	GO:0043161;GO:0070062;GO:0000502;GO:0022624;GO:0005838	K03037-ko03050 Proteasome;ko05169 Epstein-Barr virus infection	KOG0687-26S proteasome regulatory complex, subunit RPN7/PSMD6[O]
ENSMUSG00000065178	0	0	0	0	0	0	0	0	0	0	0	0	Gm22126	predicted gene, 22126 [Source:MGI Symbol;Acc:MGI:5451903]	-	-	-
ENSMUSG00000021731	882	723	868	792	864	875	1489	1091	1003	1339	1103	997	Mrps30	mitochondrial ribosomal protein S30 [Source:MGI Symbol;Acc:MGI:1926237]	GO:0008150;GO:0005575;GO:0003735;GO:0006412;GO:0005840;GO:0003723;GO:0005739;GO:0030529	-	KOG4461-Mitochondrial 28S ribosomal protein S30[J]
ENSMUSG00000021730	38	59	38	47	26	25	49	77	69	51	55	51	Hcn1	hyperpolarization-activated, cyclic nucleotide-gated K+ 1 [Source:MGI Symbol;Acc:MGI:1096392]	GO:0055085;GO:0016020;GO:0016021;GO:0005886;GO:0006811;GO:0005887;GO:0005515;GO:0006810;GO:0005216;GO:0060078;GO:0005249;GO:0005267;GO:0006813;GO:0071805;GO:0000166;GO:0005244;GO:0034765;GO:0030552;GO:0005272;GO:0006814;GO:0005248;GO:0030424;GO:0030425;GO:0035725;GO:0042391;GO:0051289;GO:0071320;GO:0042802;GO:0045176;GO:0022843;GO:0005222;GO:0098855;GO:0046549	-	KOG0498-K+-channel ERG and related proteins, contain PAS/PAC sensor domain[PT]
ENSMUSG00000021733	597	574	637	660	720	689	981	803	626	861	852	546	Slc4a7	solute carrier family 4, sodium bicarbonate cotransporter, member 7 [Source:MGI Symbol;Acc:MGI:2443878]	GO:0016020;GO:0016021;GO:0005215;GO:0006810;GO:0006811;GO:0008509;GO:0006820;GO:0098656;GO:0005452;GO:0015698;GO:0005886;GO:0016323;GO:0016324;GO:0031410;GO:0032420;GO:0045202	-	KOG1172-Na+-independent Cl/HCO3 exchanger AE1 and related transporters (SLC4 family)[P]
ENSMUSG00000021732	870	815	1110	1030	1009	790	501	341	553	543	433	413	Fgf10	fibroblast growth factor 10 [Source:MGI Symbol;Acc:MGI:1099809]	GO:0008083;GO:0005576;GO:0005615;GO:0005634;GO:0008201;GO:0009986;GO:0005515;GO:0010468;GO:0005886;GO:0045944;GO:0031012;GO:0045893;GO:0000187;GO:0070371;GO:0042472;GO:0046579;GO:0008543;GO:0050731;GO:0005104;GO:0045596;GO:0045931;GO:0000132;GO:0008285;GO:0050671;GO:0048565;GO:0035019;GO:0007368;GO:0001974;GO:0048752;GO:0060173;GO:0030878;GO:0050673;GO:0090263;GO:0008284;GO:0034394;GO:0009887;GO:…	K04358-ko04014 Ras signaling pathway;ko04015 Rap1 signaling pathway;ko04010 MAPK signaling pathway;ko04151 PI3K-Akt signaling pathway;ko04810 Regulation of actin cytoskeleton;ko05200 Pathways in cancer;ko05218 Melanoma;ko05224 Breast cancer	KOG3885-Fibroblast growth factor[T]
ENSMUSG00000065173	0	0	0	0	0	0	0	0	0	0	0	0	Gm22127	predicted gene, 22127 [Source:MGI Symbol;Acc:MGI:5451904]	-	-	-
ENSMUSG00000065176	0	0	0	0	0	0	2	0	0	0	0	0	Rnu12	RNA U12, small nuclear [Source:MGI Symbol;Acc:MGI:1336893]	-	-	-
ENSMUSG00000070311	0	0	0	0	0	0	0	0	0	0	0	0	Olfr894	olfactory receptor 894 [Source:MGI Symbol;Acc:MGI:3030728]	GO:0016020;GO:0016021;GO:0005886;GO:0007186;GO:0004871;GO:0004930;GO:0007165;GO:0004984;GO:0007608;GO:0050896;GO:0050911;GO:0005549	K04257-ko04740 Olfactory transduction	-
ENSMUSG00000035873	1102	1152	1229	1199	1200	1102	1371	1172	935	1125	1137	1215	Pawr	PRKC, apoptosis, WT1, regulator [Source:MGI Symbol;Acc:MGI:2149961]	GO:0010629;GO:0005634;GO:0005515;GO:0005737;GO:0006355;GO:0006351;GO:0006915;GO:0019899;GO:0050860;GO:0042130;GO:0010628;GO:0097190;GO:0000122;GO:0000790;GO:0043522;GO:0030889;GO:0048147;GO:0010719;GO:0042986;GO:0042094;GO:1901300;GO:2000774	-	-
ENSMUSG00000090191	0	2	0	0	0	0	0	0	0	2	0	2	9230105E05Rik	RIKEN cDNA 9230105E05 gene [Source:MGI Symbol;Acc:MGI:2444388]	-	-	-
ENSMUSG00000106269	4	0	7	7	5	0	4	2	4	1	2	5	4930580E04Rik	RIKEN cDNA 4930580E04 gene [Source:MGI Symbol;Acc:MGI:1923106]	-	-	-
ENSMUSG00000106268	0	0	0	0	0	0	0	0	0	0	0	0	Gm18492	predicted gene, 18492 [Source:MGI Symbol;Acc:MGI:5010677]	-	-	-
ENSMUSG00000035877	3880	3999	4499	3750	4330	3651	1719	1339	1966	1689	1809	1826	Zhx3	zinc fingers and homeoboxes 3 [Source:MGI Symbol;Acc:MGI:2444772]	GO:0046872;GO:0003677;GO:0005634;GO:0003676;GO:0005654;GO:0003700;GO:0005515;GO:0006355;GO:0042803;GO:0046982;GO:0006351;GO:0045892;GO:0005938;GO:0030154;GO:0003714;GO:0000122;GO:0045669	-	-
ENSMUSG00000070313	0	0	0	0	0	0	0	0	0	4	0	0	A630095E13Rik	RIKEN cDNA A630095E13 gene [Source:MGI Symbol;Acc:MGI:3055869]	GO:0005615;GO:0005576	-	-
ENSMUSG00000035875	81	117	99	95	102	107	92	99	99	92	84	88	AI182371	expressed sequence AI182371 [Source:MGI Symbol;Acc:MGI:2138853]	GO:0005576;GO:0003674;GO:0008150;GO:0005575;GO:0006954;GO:0010951;GO:0004866;GO:0006956	-	-
ENSMUSG00000106263	0	0	0	0	0	0	0	0	0	0	0	0	Gm33050	predicted gene, 33050 [Source:MGI Symbol;Acc:MGI:5592209]	-	-	-
ENSMUSG00000106262	38	17	27	15	43	28	34	18	42	41	29	14	Gm43375	predicted gene 43375 [Source:MGI Symbol;Acc:MGI:5663512]	-	-	-
ENSMUSG00000106261	2	0	0	0	0	0	0	0	0	2	2	0	Gm34086	predicted gene, 34086 [Source:MGI Symbol;Acc:MGI:5593245]	-	-	-
ENSMUSG00000035878	445	472	526	475	409	424	168	205	250	186	299	240	Hykk	hydroxylysine kinase 1 [Source:MGI Symbol;Acc:MGI:2443139]	GO:0016740;GO:0003674;GO:0008150;GO:0005575;GO:0005737;GO:0016301;GO:0016310;GO:0047992	K18201-ko00310 Lysine degradation	-
ENSMUSG00000106267	1	0	0	1	0	0	0	0	0	0	0	1	Gm40319	predicted gene, 40319 [Source:MGI Symbol;Acc:MGI:5623204]	-	-	-
ENSMUSG00000106266	0	0	0	0	0	0	0	0	0	0	0	0	Gm43447	predicted gene 43447 [Source:MGI Symbol;Acc:MGI:5663584]	-	-	-
ENSMUSG00000106265	0	0	0	0	0	0	0	2	0	0	0	0	Gm42490	predicted gene 42490 [Source:MGI Symbol;Acc:MGI:5662627]	-	-	-
ENSMUSG00000106264	1	1	1	1	1	1	1	1	1	1	1	1	Mir7646	microRNA 7646 [Source:MGI Symbol;Acc:MGI:5562788]	-	-	-
ENSMUSG00000112961	0	0	0	0	0	0	0	0	0	0	0	0	AC124739.1	-	-	-	-
ENSMUSG00000112960	2	0	6	0	2	1	0	5	3	0	0	0	AC154552.1	-	-	-	-
ENSMUSG00000112963	2	0	0	2	0	0	8	14	0	6	4	4	AL513022.1	-	-	-	-
ENSMUSG00000022580	78	91	118	91	92	116	120	26	73	74	88	116	Rhpn1	rhophilin, Rho GTPase binding protein 1 [Source:MGI Symbol;Acc:MGI:1098783]	GO:0007165;GO:0050790;GO:0005829;GO:0030695	-	KOG2220-Predicted signal transduction protein[R]
ENSMUSG00000112965	0	0	0	0	0	0	0	0	0	0	0	0	AC154502.1	-	-	-	-
ENSMUSG00000112964	191	185	156	158	249	168	128	170	144	167	153	165	CT009718.1	-	-	-	-
ENSMUSG00000112967	0	3	0	0	0	0	0	0	0	0	0	0	AC166996.1	-	-	-	-
ENSMUSG00000045178	0	0	0	0	0	0	0	0	0	0	0	0	4933411O13Rik	RIKEN cDNA 4933411O13 gene [Source:MGI Symbol;Acc:MGI:1918385]	-	-	-
ENSMUSG00000112969	2	1	3	2	2	2	2	1	1	2	2	1	AC156560.1	-	-	-	-
ENSMUSG00000112968	2	0	0	0	0	0	0	0	0	0	0	0	AC122379.1	-	-	-	-
ENSMUSG00000022586	201	138	103	106	108	85	22084	12516	15523	20618	17839	11654	Ly6i	lymphocyte antigen 6 complex, locus I [Source:MGI Symbol;Acc:MGI:1888480]	GO:0016020;GO:0005886;GO:0031225	-	-
ENSMUSG00000103448	0	0	0	0	0	0	0	0	0	0	0	0	Gm37133	predicted gene, 37133 [Source:MGI Symbol;Acc:MGI:5610361]	-	-	-
ENSMUSG00000103449	0	0	0	0	2	0	0	0	0	0	0	0	Gm37134	predicted gene, 37134 [Source:MGI Symbol;Acc:MGI:5610362]	-	-	-
ENSMUSG00000086725	291	264	303	257	251	304	231	160	176	168	166	199	A630052C17Rik	RIKEN cDNA A630052C17 gene [Source:MGI Symbol;Acc:MGI:2444673]	-	-	-
ENSMUSG00000086724	0	0	0	0	0	0	0	0	0	0	0	0	Gm12833	predicted gene 12833 [Source:MGI Symbol;Acc:MGI:3651919]	-	-	-
ENSMUSG00000086727	0	0	0	0	0	0	2	0	0	0	0	2	4931428L18Rik	RIKEN cDNA 4931428L18 gene [Source:MGI Symbol;Acc:MGI:1918238]	GO:0003674;GO:0008150;GO:0005575	-	-
ENSMUSG00000086726	0	0	0	0	0	0	0	0	0	0	0	0	Gm9458	predicted gene 9458 [Source:MGI Symbol;Acc:MGI:3779868]	-	-	-
ENSMUSG00000086721	0	0	0	0	0	0	1	0	0	1	1	0	Gm13750	predicted gene 13750 [Source:MGI Symbol;Acc:MGI:3650598]	-	-	-
ENSMUSG00000052934	2936	2914	3542	2794	2941	3059	1783	885	1727	1539	1588	1584	Fbxo31	F-box protein 31 [Source:MGI Symbol;Acc:MGI:1354708]	GO:0006974;GO:0016567;GO:0030332;GO:0019005;GO:0007049;GO:0031146;GO:0031571;GO:0004842;GO:0043025;GO:0031145;GO:0050775;GO:2001224;GO:0005813;GO:0016020;GO:0016021	-	-
ENSMUSG00000112877	0	0	0	0	0	0	0	0	0	0	0	0	AC174742.1	-	-	-	-
ENSMUSG00000086722	0	1	0	0	1	0	0	0	0	0	0	1	Gm15499	predicted gene 15499 [Source:MGI Symbol;Acc:MGI:3782946]	-	-	-
ENSMUSG00000086729	0	0	0	0	0	0	0	0	0	0	0	0	Gm15589	predicted gene 15589 [Source:MGI Symbol;Acc:MGI:3783037]	-	-	-
ENSMUSG00000086728	37	58	70	59	57	42	28	40	28	63	41	38	Man2c1os	mannosidase, alpha, class 2C, member 1, opposite strand [Source:MGI Symbol;Acc:MGI:1924044]	-	-	-
ENSMUSG00000083569	3	1	1	3	0	0	5	1	1	2	1	1	Gm13666	predicted gene 13666 [Source:MGI Symbol;Acc:MGI:3651577]	-	-	-
ENSMUSG00000022837	364	340	367	365	371	306	354	255	301	309	274	298	Iqcb1	IQ calmodulin-binding motif containing 1 [Source:MGI Symbol;Acc:MGI:2443764]	GO:0060271;GO:0005737;GO:0070062;GO:0005856;GO:0005516;GO:0005813;GO:0045494;GO:0005515;GO:0005815;GO:0019899;GO:0030030;GO:0032391;GO:0048496;GO:0001750	-	KOG0160-Myosin class V heavy chain[Z]
ENSMUSG00000022836	19798	21956	21796	20407	19798	18891	12124	14044	12730	11446	11703	13055	Mylk	myosin, light polypeptide kinase [Source:MGI Symbol;Acc:MGI:894806]	GO:0004672;GO:0005524;GO:0006468;GO:0016301;GO:0016310;GO:0004687;GO:0030335;GO:0032060;GO:0051928;GO:0060414;GO:0071476;GO:0090303;GO:0001725;GO:0005737;GO:0030027;GO:0032154;GO:0070062	K00907-ko04020 Calcium signaling pathway;ko04022 cGMP - PKG signaling pathway;ko04810 Regulation of actin cytoskeleton;ko04510 Focal adhesion;ko04611 Platelet activation;ko04921 Oxytocin signaling pathway;ko04270 Vascular smooth muscle contraction;ko04971 Gastric acid secretion	KOG0613-Projectin/twitchin and related proteins[Z]
ENSMUSG00000076755	4	8	8	4	12	7	8	14	7	10	9	10	Gm16602	T cell receptor gamma, variable 1 [Source:MGI Symbol;Acc:MGI:98631]	-	-	-
ENSMUSG00000076754	20	34	39	27	27	24	83	161	80	77	67	75	Trgv2	T cell receptor gamma variable 2 [Source:MGI Symbol;Acc:MGI:98632]	-	-	-
ENSMUSG00000022833	290	336	282	323	273	291	312	228	300	334	307	289	Ccdc14	coiled-coil domain containing 14 [Source:MGI Symbol;Acc:MGI:2443448]	GO:0003674;GO:0005737;GO:0005856;GO:0005813;GO:0005815;GO:0034451;GO:0071539;GO:0021762	-	-
ENSMUSG00000022832	2	0	0	0	0	0	0	0	0	0	0	0	Ropn1	ropporin, rhophilin associated protein 1 [Source:MGI Symbol;Acc:MGI:1923628]	GO:0005634;GO:0005737;GO:0001932;GO:0030317;GO:0042802;GO:0005829;GO:0048240;GO:0044782;GO:0061512;GO:0097228;GO:0097598	-	-
ENSMUSG00000022831	3490	3801	3050	2624	3753	3711	16376	10022	9422	16512	12484	10094	Hcls1	hematopoietic cell specific Lyn substrate 1 [Source:MGI Symbol;Acc:MGI:104568]	GO:0005634;GO:0005829;GO:0005515;GO:0005737;GO:0005886;GO:0045944;GO:0003779;GO:0005739;GO:0019901;GO:0014068;GO:0050731;GO:0051897;GO:0032403;GO:0005667;GO:0017124;GO:0033138;GO:0001085;GO:0030041;GO:0030218;GO:0030833;GO:0071345;GO:0008284;GO:0000122;GO:0030854;GO:0042993;GO:2000107;GO:0009725;GO:0042531;GO:0045651	K06106-ko04530 Tight junction;ko05205 Proteoglycans in cancer;ko05130 Pathogenic Escherichia coli infection;ko05131 Shigellosis;ko05100 Bacterial invasion of epithelial cells	-
ENSMUSG00000076750	0	2	2	2	0	0	0	7	2	2	0	2	Tcrg-V3	T cell receptor gamma, variable 3 [Source:MGI Symbol;Acc:MGI:98633]	GO:0009897	-	-
ENSMUSG00000076759	0	0	0	0	0	0	2	2	0	3	0	0	Trav2	T cell receptor alpha variable 2 [Source:MGI Symbol;Acc:MGI:3642679]	-	-	-
ENSMUSG00000076758	6	2	6	0	4	4	6	2	10	11	5	4	Trav1	T cell receptor alpha variable 1 [Source:MGI Symbol;Acc:MGI:3651476]	-	-	-
ENSMUSG00000039824	99	82	76	83	88	110	126	83	107	104	61	126	Myl6b	myosin, light polypeptide 6B [Source:MGI Symbol;Acc:MGI:1917789]	GO:0005509;GO:0070062;GO:0016459;GO:0003774;GO:0008307;GO:0006936;GO:0007519;GO:0030049;GO:0016461	K12751-ko04921 Oxytocin signaling pathway;ko04270 Vascular smooth muscle contraction	KOG0030-Myosin essential light chain, EF-Hand protein superfamily[Z]
ENSMUSG00000039826	800	814	806	804	878	682	1117	688	874	953	969	795	Trub2	TruB pseudouridine (psi) synthase family member 2 [Source:MGI Symbol;Acc:MGI:2442186]	GO:0003723;GO:0006396;GO:0009982;GO:0001522;GO:0009451;GO:0008150;GO:0005829;GO:0016853;GO:0008033	-	KOG2559-Predicted pseudouridine synthase[J]
ENSMUSG00000086098	18	10	11	16	20	13	6	2	5	7	5	9	Gm14291	predicted gene 14291 [Source:MGI Symbol;Acc:MGI:3649962]	-	-	-
ENSMUSG00000086097	0	0	0	0	0	0	0	0	0	0	0	0	Gm16250	predicted gene 16250 [Source:MGI Symbol;Acc:MGI:3826525]	-	-	-
ENSMUSG00000086096	0	0	1	0	0	2	0	0	0	0	0	0	Gm12688	predicted gene 12688 [Source:MGI Symbol;Acc:MGI:3650434]	-	-	-
ENSMUSG00000086095	0	0	0	4	0	2	0	0	2	0	0	3	Gm15328	predicted gene 15328 [Source:MGI Symbol;Acc:MGI:3705182]	-	-	-
ENSMUSG00000086093	0	0	0	0	0	0	0	0	0	0	0	5	Gm15341	predicted gene 15341 [Source:MGI Symbol;Acc:MGI:3705258]	-	-	-
ENSMUSG00000086092	0	0	0	0	0	0	0	0	0	0	0	0	Gm15323	predicted gene 15323 [Source:MGI Symbol;Acc:MGI:3705285]	-	-	-
ENSMUSG00000086090	2	2	2	0	2	0	0	0	3	0	0	2	Gm12531	predicted gene 12531 [Source:MGI Symbol;Acc:MGI:3650531]	-	-	-
ENSMUSG00000043953	1844	1949	1947	1742	1872	1659	4509	2557	2980	4142	5827	2874	Ccrl2	chemokine (C-C motif) receptor-like 2 [Source:MGI Symbol;Acc:MGI:1920904]	GO:0016020;GO:0016021;GO:0005886;GO:0007186;GO:0004871;GO:0004930;GO:0007165;GO:0005887;GO:0004950;GO:0006935;GO:0070098;GO:0006954;GO:0016493;GO:0042379;GO:0048020	-	-
ENSMUSG00000068487	0	1	1	1	1	0	0	1	0	0	0	0	Gm4943	predicted pseudogene 4943 [Source:MGI Symbol;Acc:MGI:3645174]	-	-	-
ENSMUSG00000084688	0	0	0	0	0	0	0	0	0	0	0	0	n-R5s43	nuclear encoded rRNA 5S 43 [Source:MGI Symbol;Acc:MGI:4421888]	-	-	-
ENSMUSG00000070348	11197	11810	12623	12460	11087	11151	19171	13131	12860	15797	16027	13465	Ccnd1	cyclin D1 [Source:MGI Symbol;Acc:MGI:88313]	GO:0005634;GO:0016020;GO:0005654;GO:0005515;GO:0005737;GO:0006355;GO:0006351;GO:0007049;GO:0006974;GO:0005622;GO:0000082;GO:0001934;GO:0033601;GO:0071310;GO:0019901;GO:0000122;GO:0051301;GO:0005923;GO:0008134;GO:0019899;GO:0005829;GO:0017053;GO:0030178;GO:0060070;GO:0045444;GO:0007595;GO:0003714;GO:0042826;GO:0004672;GO:0010971;GO:0006468;GO:2000045;GO:0051726;GO:0030968;GO:0060749;GO:0033598;GO:…	K04503-ko04310 Wnt signaling pathway;ko04340 Hedgehog signaling pathway;ko04390 Hippo signaling pathway;ko04630 Jak-STAT signaling pathway;ko04068 FoxO signaling pathway;ko04151 PI3K-Akt signaling pathway;ko04152 AMPK signaling pathway;ko04110 Cell cycle;ko04115 p53 signaling pathway;ko04510 Focal adhesion;ko04917 Prolactin signaling pathway;ko04921 Oxytocin signaling pathway;ko04919 Thyroid horm…	KOG0656-G1/S-specific cyclin D[D]
ENSMUSG00000020069	2122	2277	2409	2084	2239	1934	1883	1821	1734	1671	1924	1931	Hnrnph3	heterogeneous nuclear ribonucleoprotein H3 [Source:MGI Symbol;Acc:MGI:1926462]	GO:0008150;GO:0003676;GO:0005634;GO:0005654;GO:0003723;GO:0030855	-	KOG4211-Splicing factor hnRNP-F and related RNA-binding proteins[A]
ENSMUSG00000095100	0	0	0	0	0	0	0	0	0	0	0	0	Gm22128	predicted gene, 22128 [Source:MGI Symbol;Acc:MGI:5451905]	-	-	-
ENSMUSG00000070342	1	0	0	4	2	0	0	0	0	4	4	4	Gm10287	predicted gene 10287 [Source:MGI Symbol;Acc:MGI:3642138]	-	-	-
ENSMUSG00000020063	1067	1011	1017	968	992	903	938	749	850	928	847	858	Sirt1	sirtuin 1 [Source:MGI Symbol;Acc:MGI:2135607]	GO:0046872;GO:0016787;GO:0005634;GO:0005654;GO:0005829;GO:0005515;GO:0005737;GO:0006355;GO:0006366;GO:0007275;GO:0045944;GO:0007283;GO:0006351;GO:0016567;GO:0005739;GO:0010629;GO:0043066;GO:0000122;GO:0045892;GO:0006364;GO:0006915;GO:0042393;GO:0006979;GO:0002039;GO:2000773;GO:0043280;GO:0070403;GO:0008134;GO:0000790;GO:0042802;GO:0008022;GO:0043124;GO:0030308;GO:0019899;GO:0070914;GO:0006325;GO:…	K11411-ko04068 FoxO signaling pathway;ko04152 AMPK signaling pathway;ko04922 Glucagon signaling pathway;ko04211 Longevity regulating pathway - mammal;ko04212 Longevity regulating pathway - worm;ko04213 Longevity regulating pathway - multiple species;ko05206 MicroRNAs in cancer;ko05031 Amphetamine addiction	KOG2684-Sirtuin 5 and related class III sirtuins (SIR2 family)[BK]
ENSMUSG00000020061	0	0	0	2	4	0	0	0	0	0	0	0	Mybpc1	myosin binding protein C, slow-type [Source:MGI Symbol;Acc:MGI:1336213]	GO:0007010;GO:0005200;GO:0006936;GO:1903955;GO:0005856;GO:0008307;GO:0051015;GO:0051371;GO:0097493;GO:0006941;GO:0007015;GO:0071688;GO:0045214;GO:0005859;GO:0030018;GO:0031430	-	-
ENSMUSG00000063632	718	736	695	633	629	531	294	247	453	242	451	411	Sox11	SRY (sex determining region Y)-box 11 [Source:MGI Symbol;Acc:MGI:98359]	GO:0003700;GO:0003677;GO:0005634;GO:0005737;GO:0006355;GO:0006366;GO:0007275;GO:0045944;GO:0006351;GO:0010628;GO:0035914;GO:0010629;GO:0000122;GO:0006412;GO:0007399;GO:0000979;GO:0030154;GO:0045893;GO:0001501;GO:0002089;GO:0008135;GO:2000648;GO:0003151;GO:0014032;GO:0001158;GO:0030513;GO:0035332;GO:0008284;GO:0050769;GO:0000976;GO:0001077;GO:0048557;GO:0045669;GO:0045666;GO:0060548;GO:0003705;GO:…	-	KOG0527-HMG-box transcription factor[K]
ENSMUSG00000020067	46	113	111	122	113	130	60	142	61	22	52	129	Mypn	myopalladin [Source:MGI Symbol;Acc:MGI:1916052]	GO:0005634;GO:0005737;GO:0003779;GO:0045214;GO:0030018;GO:0008092;GO:0051371;GO:0030017;GO:0051015;GO:0031674;GO:0017124;GO:0051493;GO:0030334;GO:0048739	-	-
ENSMUSG00000020064	1835	1846	2038	1900	1963	1680	2105	1750	1734	2116	2134	1773	Herc4	hect domain and RLD 4 [Source:MGI Symbol;Acc:MGI:1914595]	GO:0016740;GO:0005829;GO:0005737;GO:0004842;GO:0016567;GO:0007283;GO:0030154;GO:0001650;GO:0061630	K10615-ko04120 Ubiquitin mediated proteolysis	KOG0941-E3 ubiquitin protein ligase[O]
ENSMUSG00000070345	4	6	2	7	4	7	8	2	0	4	10	2	Hsf5	heat shock transcription factor family member 5 [Source:MGI Symbol;Acc:MGI:2685585]	GO:0005634;GO:0003700;GO:0006355;GO:0003674;GO:0008150;GO:0005575;GO:0003677;GO:0043565;GO:0006351	-	KOG1508-DNA replication factor/protein phosphatase inhibitor SET/SPR-2[L]
ENSMUSG00000009075	18	10	29	19	19	11	9	10	2	6	6	9	Cabp7	calcium binding protein 7 [Source:MGI Symbol;Acc:MGI:2183437]	GO:0016020;GO:0016021;GO:0005794;GO:0046872;GO:0005886;GO:0008150;GO:0005509;GO:0005737;GO:0048471;GO:0032588	-	KOG0027-Calmodulin and related proteins (EF-Hand superfamily)[T]
ENSMUSG00000052942	227	845	756	797	718	757	515	462	510	455	482	608	Glis3	GLIS family zinc finger 3 [Source:MGI Symbol;Acc:MGI:2444289]	GO:0005634;GO:0003676;GO:0006357;GO:0046872;GO:0003677;GO:0006355;GO:0045944;GO:0006351;GO:0000977;GO:0000122;GO:0000978;GO:0001077;GO:0001078;GO:0003700;GO:0006366	-	KOG1721-FOG: Zn-finger[R]
ENSMUSG00000028591	32	24	22	22	29	16	22	21	24	22	24	28	Pramef12	PRAME family member 12 [Source:MGI Symbol;Acc:MGI:1924882]	GO:0003674;GO:0008150;GO:0005575;GO:0043066;GO:0045892;GO:0008284;GO:0045596	-	-
ENSMUSG00000030968	0	0	0	0	1	0	3	0	0	0	0	0	Pdilt	protein disulfide isomerase-like, testis expressed [Source:MGI Symbol;Acc:MGI:1919080]	GO:0005515;GO:0016853;GO:0007275;GO:0045454;GO:0005783;GO:0016477;GO:0007283;GO:0030154;GO:0019511;GO:0007286;GO:0031545;GO:0003756;GO:0006457;GO:0034976;GO:1902175	-	KOG0190-Protein disulfide isomerase (prolyl 4-hydroxylase beta subunit)[O]
ENSMUSG00000090907	0	0	0	0	0	0	0	0	0	0	0	0	C030017D09Rik	RIKEN cDNA C030017D09 gene [Source:MGI Symbol;Acc:MGI:1924634]	-	-	-
ENSMUSG00000030963	2	0	0	2	2	0	0	2	2	0	0	0	Umod	uromodulin [Source:MGI Symbol;Acc:MGI:102674]	GO:0016020;GO:0005886;GO:0005509;GO:0005576;GO:0070062;GO:0007588;GO:0016323;GO:0016324;GO:0000922;GO:0031225;GO:0005929;GO:0042995;GO:0060170;GO:0007157;GO:0019864;GO:0007159;GO:0072221;GO:0048878;GO:0072218;GO:0072233;GO:1990266;GO:2000021;GO:0005201;GO:0005578	-	-
ENSMUSG00000030960	374	357	422	443	444	364	531	448	414	448	503	377	Mettl10	methyltransferase like 10 [Source:MGI Symbol;Acc:MGI:1919346]	GO:0016740;GO:0003674;GO:0008150;GO:0005575;GO:0005634;GO:0005737;GO:0008168;GO:0032259;GO:0016279;GO:0018022	-	KOG1271-Methyltransferases[R]
ENSMUSG00000030966	958	522	504	431	562	405	1770	1333	1078	3426	1443	1107	Trim21	tripartite motif-containing 21 [Source:MGI Symbol;Acc:MGI:106657]	GO:0008270;GO:0046872;GO:0005622;GO:0046598;GO:0004842;GO:0042802;GO:0000209;GO:0006513;GO:0010508;GO:0016567;GO:0031648;GO:0032088;GO:0032897;GO:0034341;GO:0045087;GO:0045787;GO:0051091;GO:0051865;GO:0070206;GO:0090086;GO:1902187;GO:0005634;GO:0005654;GO:0005737;GO:0019005	K10651-ko05322 Systemic lupus erythematosus	KOG2177-Predicted E3 ubiquitin ligase[O]
ENSMUSG00000030967	2745	2842	3045	3008	2780	2465	2161	2192	1946	1988	1982	1896	Zranb1	zinc finger, RAN-binding domain containing 1 [Source:MGI Symbol;Acc:MGI:106441]	GO:0008270;GO:0046872;GO:0016787;GO:0005634;GO:0005654;GO:0005829;GO:0005737;GO:0008233;GO:0008234;GO:0006508;GO:0016055;GO:0043231;GO:0036459;GO:0016477;GO:0004843;GO:0007010;GO:0022604;GO:0070536;GO:0071947;GO:0030177;GO:0070530;GO:0035523;GO:1990168	-	-
ENSMUSG00000030965	1712	1645	1580	1539	1672	1462	2225	1970	1794	2060	2200	1804	Fam175b	family with sequence similarity 175, member B [Source:MGI Symbol;Acc:MGI:1926116]	GO:0008017;GO:0031593;GO:0000278;GO:0002931;GO:0007059;GO:0008608;GO:0070536;GO:0090307;GO:0005737;GO:0005813;GO:0030496;GO:0031616;GO:0036449;GO:0070552	-	-
ENSMUSG00000082394	5	1	1	2	4	0	4	8	4	11	4	7	Gm4596	predicted gene 4596 [Source:MGI Symbol;Acc:MGI:3782779]	-	-	-
ENSMUSG00000070699	334	387	361	295	358	339	640	486	418	515	456	409	Sars2	seryl-aminoacyl-tRNA synthetase 2 [Source:MGI Symbol;Acc:MGI:1919234]	GO:0000166;GO:0005524;GO:0005737;GO:0003723;GO:0006412;GO:0005739;GO:0004812;GO:0006418;GO:0016874;GO:0005759;GO:0004828;GO:0006434;GO:0097056	K01875-ko00970 Aminoacyl-tRNA biosynthesis	KOG2509-Seryl-tRNA synthetase[J]
ENSMUSG00000107562	0	0	0	0	0	0	0	0	0	0	0	0	Gm44412	predicted gene, 44412 [Source:MGI Symbol;Acc:MGI:5690804]	-	-	-
ENSMUSG00000048304	0	0	0	0	0	0	0	0	0	3	0	0	Slitrk3	SLIT and NTRK-like family, member 3 [Source:MGI Symbol;Acc:MGI:2679447]	GO:0016020;GO:0016021;GO:0003674;GO:0051965;GO:0007409	-	-
ENSMUSG00000004105	3655	3754	4510	3492	3546	3490	1496	1770	1739	1168	1688	1996	Angptl2	angiopoietin-like 2 [Source:MGI Symbol;Acc:MGI:1347002]	GO:0005576;GO:0070062;GO:0005615	-	KOG2579-Ficolin and related extracellular proteins[R]
ENSMUSG00000070697	1491	2034	1597	1471	1586	1579	2567	2338	1915	2237	2136	2361	Utp3	UTP3 small subunit processome component [Source:MGI Symbol;Acc:MGI:1919230]	GO:0005634;GO:0003723;GO:0007275;GO:0016569;GO:0005730;GO:0007420;GO:0005515;GO:0000462;GO:0032040	-	KOG3118-Disrupter of silencing SAS10[B]
ENSMUSG00000070690	0	2	0	0	0	0	0	0	0	0	0	0	5830473C10Rik	RIKEN cDNA 5830473C10 gene [Source:MGI Symbol;Acc:MGI:1923342]	GO:0003674;GO:0008150;GO:0005575;GO:0006810;GO:0005615;GO:0005576	-	-
ENSMUSG00000070691	559	621	525	465	688	712	3633	3957	2067	3827	2670	2432	Runx3	runt related transcription factor 3 [Source:MGI Symbol;Acc:MGI:102672]	GO:0005634;GO:0003700;GO:0006355;GO:0005524;GO:0003677;GO:0006468;GO:0045893;GO:0071559;GO:0005730;GO:0005737;GO:0005829;GO:0043231;GO:0005515;GO:0045944;GO:0006351;GO:0046332;GO:0002062;GO:0005654;GO:0031175;GO:0048469;GO:0042826;GO:0007411;GO:0000122;GO:0000790;GO:0050680;GO:0031069;GO:2001238;GO:0032609;GO:0045786;GO:0000977;GO:0042789;GO:0000981;GO:0001503;GO:0030097;GO:0045595	-	KOG3982-Runt and related transcription factors[K]
ENSMUSG00000070692	1	1	1	2	1	3	4	2	1	4	1	3	Rps12-ps10	ribosomal protein S12, pseudogene 10 [Source:MGI Symbol;Acc:MGI:3649508]	-	-	-
ENSMUSG00000004100	938	900	962	761	814	815	1371	1212	979	1248	1190	938	Ppan	peter pan homolog (Drosophila) [Source:MGI Symbol;Acc:MGI:2178445]	GO:0005634;GO:0003723;GO:0005730;GO:0000027;GO:0030687;GO:0019843;GO:0001560	-	KOG2963-RNA-binding protein required for 60S ribosomal subunit biogenesis[J]
ENSMUSG00000096434	0	1	0	0	0	0	0	0	0	0	0	0	Gm22129	predicted gene, 22129 [Source:MGI Symbol;Acc:MGI:5451906]	-	-	-
ENSMUSG00000096436	0	0	0	0	0	0	0	2	0	0	0	0	Olfr1437	olfactory receptor 1437 [Source:MGI Symbol;Acc:MGI:3031271]	GO:0016020;GO:0016021;GO:0005886;GO:0007186;GO:0004871;GO:0004930;GO:0007165;GO:0004984;GO:0005549;GO:0007608;GO:0050896;GO:0050911	K04257-ko04740 Olfactory transduction	-
ENSMUSG00000096437	3	2	3	3	4	2	4	1	4	3	3	2	Rps12-ps16	ribosomal protein S12, pseudogene 16 [Source:MGI Symbol;Acc:MGI:3645883]	-	-	-
ENSMUSG00000096430	0	0	0	0	0	0	0	0	0	0	0	0	Gm22130	predicted gene, 22130 [Source:MGI Symbol;Acc:MGI:5451907]	-	-	-
ENSMUSG00000096431	0	0	0	0	0	0	0	0	0	0	0	0	Gm22131	predicted gene, 22131 [Source:MGI Symbol;Acc:MGI:5451908]	-	-	-
ENSMUSG00000096432	0	0	0	0	0	0	0	0	0	0	0	0	Gm22132	predicted gene, 22132 [Source:MGI Symbol;Acc:MGI:5451909]	-	-	-
ENSMUSG00000096433	264	306	304	254	308	295	388	414	307	334	291	311	Zfp994	zinc finger protein 994 [Source:MGI Symbol;Acc:MGI:3643318]	GO:0006355;GO:0046872;GO:0005622;GO:0005575;GO:0003676;GO:0003700	-	-
ENSMUSG00000033703	930	820	995	841	872	812	814	411	757	806	827	622	Fuk	fucokinase [Source:MGI Symbol;Acc:MGI:1916071]	GO:0016772;GO:0005524;GO:0016740;GO:0005575;GO:0005737;GO:0000166;GO:0016301;GO:0016310;GO:0008152;GO:0016773;GO:0046835;GO:0050201;GO:0042352	K05305-ko00051 Fructose and mannose metabolism;ko00520 Amino sugar and nucleotide sugar metabolism	KOG4644-L-fucose kinase[G]
ENSMUSG00000033701	1052	1465	1538	1130	1350	1002	1885	880	1495	758	996	850	Acbd6	acyl-Coenzyme A binding domain containing 6 [Source:MGI Symbol;Acc:MGI:1919732]	GO:0003674;GO:0008150;GO:0005737;GO:0008289;GO:0000062	-	KOG0817-Acyl-CoA-binding protein[I]
ENSMUSG00000033707	698	732	757	620	693	656	718	458	559	613	584	588	Lrrc24	leucine rich repeat containing 24 [Source:MGI Symbol;Acc:MGI:3605040]	GO:0016020;GO:0016021;GO:0003674;GO:0005575;GO:0051965;GO:0008150;GO:0005739	-	KOG0619-FOG: Leucine rich repeat[R]
ENSMUSG00000033706	1020	971	1127	901	683	1083	1610	734	706	858	1601	1238	Smyd5	SET and MYND domain containing 5 [Source:MGI Symbol;Acc:MGI:108048]	GO:0016740;GO:0046872;GO:0003674;GO:0008150;GO:0005575;GO:0008168;GO:0032259	-	KOG2084-Predicted histone tail methylase containing SET domain[B]
ENSMUSG00000033705	4948	6160	5675	5960	5607	3737	3849	3173	2734	3413	4045	4200	Stard9	START domain containing 9 [Source:MGI Symbol;Acc:MGI:3045258]	GO:0005524;GO:0007018;GO:0000166;GO:0008017;GO:0003774;GO:0003777;GO:0005874;GO:0008289;GO:0005634;GO:0008152;GO:0005737;GO:0005856;GO:0005814;GO:0051225;GO:0016887;GO:0005871	-	KOG0245-Kinesin-like protein[Z]
ENSMUSG00000037469	6	11	3	6	4	12	8	8	2	0	2	18	Acp7	acid phosphatase 7, tartrate resistant [Source:MGI Symbol;Acc:MGI:2142121]	GO:0016787;GO:0046872;GO:0016311;GO:0003993;GO:0016020;GO:0016021	-	KOG1378-Purple acid phosphatase[G]
ENSMUSG00000037466	176	168	192	167	163	168	442	220	268	306	360	254	4930427A07Rik	RIKEN cDNA 4930427A07 gene [Source:MGI Symbol;Acc:MGI:2144738]	GO:0003674;GO:0008150;GO:0005575	-	-
ENSMUSG00000037465	3120	3644	3304	3104	2575	2487	3304	3356	3240	2974	3877	3280	Klf10	Kruppel-like factor 10 [Source:MGI Symbol;Acc:MGI:1101353]	GO:0046872;GO:0003677;GO:0005634;GO:0003676;GO:0006355;GO:0006351;GO:0005515;GO:0045892;GO:0035019;GO:0048511;GO:0030282;GO:0007623;GO:0001046;GO:0042752;GO:0045672;GO:0009267;GO:1901653	-	KOG1721-FOG: Zn-finger[R]
ENSMUSG00000037463	84	81	80	76	82	81	54	47	34	72	58	53	Fbxo27	F-box protein 27 [Source:MGI Symbol;Acc:MGI:2685007]	GO:0008150;GO:0016567;GO:0004842;GO:0001948;GO:0019005	-	-
ENSMUSG00000037461	1767	1567	1295	1237	1363	1277	1922	1505	1462	1728	1684	1536	Ints7	integrator complex subunit 7 [Source:MGI Symbol;Acc:MGI:1924315]	GO:0032039;GO:0000077;GO:0016180;GO:0071479;GO:0005634;GO:0005694;GO:0005737;GO:0005829;GO:0016607	-	-
ENSMUSG00000104138	0	0	0	0	0	0	0	0	0	0	0	0	Gm36949	predicted gene, 36949 [Source:MGI Symbol;Acc:MGI:5610177]	-	-	-
ENSMUSG00000104131	0	0	0	0	0	0	0	0	0	0	0	0	Gm36950	predicted gene, 36950 [Source:MGI Symbol;Acc:MGI:5610178]	-	-	-
ENSMUSG00000104130	0	0	0	0	0	0	0	0	0	0	0	0	Gm36951	predicted gene, 36951 [Source:MGI Symbol;Acc:MGI:5610179]	-	-	-
ENSMUSG00000104133	0	0	0	0	0	0	0	0	0	0	0	0	4921511E07Rik	RIKEN cDNA 4921511E07 gene [Source:MGI Symbol;Acc:MGI:1918145]	-	-	-
ENSMUSG00000104132	0	0	0	0	0	0	0	0	0	0	0	0	Gm36952	predicted gene, 36952 [Source:MGI Symbol;Acc:MGI:5610180]	-	-	-
ENSMUSG00000104135	0	0	2	3	0	0	0	0	0	0	2	0	Gm36953	predicted gene, 36953 [Source:MGI Symbol;Acc:MGI:5610181]	-	-	-
ENSMUSG00000104134	0	0	0	0	0	0	0	0	0	0	0	0	Gm2328	predicted gene 2328 [Source:MGI Symbol;Acc:MGI:3780498]	-	-	-
ENSMUSG00000104137	0	0	0	0	0	0	0	0	0	0	0	0	Gm36954	predicted gene, 36954 [Source:MGI Symbol;Acc:MGI:5610182]	-	-	-
ENSMUSG00000104136	2	4	4	2	0	0	0	0	2	0	0	0	Gm36955	predicted gene, 36955 [Source:MGI Symbol;Acc:MGI:5610183]	-	-	-
ENSMUSG00000077851	0	0	0	0	0	0	0	0	0	0	0	0	Mir876	microRNA 876 [Source:MGI Symbol;Acc:MGI:3718566]	-	-	-
ENSMUSG00000027927	0	2	0	0	2	4	5	0	2	0	0	2	Lelp1	late cornified envelope-like proline-rich 1 [Source:MGI Symbol;Acc:MGI:1916582]	GO:0005737;GO:0005198;GO:0018149;GO:0030216;GO:0001533	-	-
ENSMUSG00000027925	0	0	0	0	0	0	0	0	0	0	0	0	Sprr2j-ps	small proline-rich protein 2J, pseudogene [Source:MGI Symbol;Acc:MGI:1330345]	GO:0005737;GO:0031424	-	-
ENSMUSG00000027923	0	0	0	0	0	0	0	0	0	0	0	0	Lce1b	late cornified envelope 1B [Source:MGI Symbol;Acc:MGI:1915970]	GO:0005737;GO:0008544;GO:0005198;GO:0018149;GO:0030216;GO:0001533	-	-
ENSMUSG00000031709	1099	1216	957	935	966	928	1732	1342	1425	1773	2145	1567	Tbc1d9	TBC1 domain family, member 9 [Source:MGI Symbol;Acc:MGI:1918560]	GO:0005509;GO:0005096;GO:0017137;GO:0006886;GO:0031338;GO:0090630;GO:0012505;GO:0005622	-	KOG4347-GTPase-activating protein VRP[R]
ENSMUSG00000031708	3599	4649	4355	3619	3872	4087	3640	3722	3635	3448	3412	3911	Tecr	trans-2,3-enoyl-CoA reductase [Source:MGI Symbol;Acc:MGI:1915408]	GO:0016020;GO:0016021;GO:0055114;GO:0005737;GO:0016627;GO:0006629;GO:0005634;GO:0016491;GO:0005783;GO:0005789;GO:0006631;GO:0006633;GO:0042761;GO:0030176;GO:0030497;GO:0006694	K10258-ko01212 Fatty acid metabolism;ko00062 Fatty acid elongation;ko01040 Biosynthesis of unsaturated fatty acids	KOG1639-Steroid reductase required for elongation of the very long chain fatty acids[I]
ENSMUSG00000031706	2047	2361	2431	1822	2267	2300	2575	1872	2261	2585	2413	2102	Rfx1	regulatory factor X, 1 (influences HLA class II expression) [Source:MGI Symbol;Acc:MGI:105982]	GO:0005634;GO:0006355;GO:0003677;GO:0006955;GO:0005654;GO:0003700;GO:0006351;GO:0043231;GO:0006357;GO:0000978	-	KOG3712-RFX family transcription factor[K]
ENSMUSG00000031701	4914	5367	5623	5398	5538	5107	6922	6189	5580	6464	6741	6445	Dnaja2	DnaJ heat shock protein family (Hsp40) member A2 [Source:MGI Symbol;Acc:MGI:1931882]	GO:0016020;GO:0005524;GO:0046872;GO:0009408;GO:0005829;GO:0006457;GO:0070062;GO:0051082;GO:0032781;GO:0031072;GO:0001671;GO:0051087;GO:0042026	K09503-ko04141 Protein processing in endoplasmic reticulum	KOG0712-Molecular chaperone (DnaJ superfamily)[O]
ENSMUSG00000031700	579	569	683	589	599	577	489	311	467	418	519	405	Gpt2	glutamic pyruvate transaminase (alanine aminotransferase) 2 [Source:MGI Symbol;Acc:MGI:1915391]	GO:0016740;GO:0003824;GO:0030170;GO:0009058;GO:0005739;GO:0008483;GO:0006103;GO:0004021;GO:0042851;GO:0042853	K00814-ko01200 Carbon metabolism;ko01210 2-Oxocarboxylic acid metabolism;ko01230 Biosynthesis of amino acids;ko00710 Carbon fixation in photosynthetic organisms;ko00250 Alanine, aspartate and glutamate metabolism;ko00220 Arginine biosynthesis	KOG0258-Alanine aminotransferase[E]
ENSMUSG00000031703	4189	4544	4424	4112	4322	4033	4015	3742	3953	3655	4117	3781	Itfg1	integrin alpha FG-GAP repeat containing 1 [Source:MGI Symbol;Acc:MGI:106419]	GO:0016020;GO:0016021;GO:0008150;GO:0005515;GO:0005576;GO:0070062	-	KOG4550-Predicted membrane protein[S]
ENSMUSG00000098086	0	0	0	0	0	0	0	0	0	0	0	0	1700120C18Rik	RIKEN cDNA 1700120C18 gene [Source:MGI Symbol;Acc:MGI:1923912]	-	-	-
ENSMUSG00000003458	6171	6308	6993	5735	6185	5953	9627	7764	8191	8578	8321	7407	Ncstn	nicastrin [Source:MGI Symbol;Acc:MGI:1891700]	GO:0016020;GO:0016021;GO:0016485;GO:0005794;GO:0005515;GO:0030659;GO:0031410;GO:0005925;GO:0005886;GO:0070062;GO:0005765;GO:0005887;GO:0005783;GO:0007219;GO:0004175;GO:0043085;GO:0050673;GO:0002262;GO:0050435;GO:0042470;GO:0042098;GO:0006509;GO:0007220;GO:0034205;GO:0042982;GO:0070765;GO:0008233	K06171-ko04330 Notch signaling pathway;ko05010 Alzheimer's disease	KOG2657-Transmembrane glycoprotein nicastrin[TO]
ENSMUSG00000023008	6677	6349	6479	5851	6201	5691	6424	4200	5877	5109	6159	4914	Fmnl3	formin-like 3 [Source:MGI Symbol;Acc:MGI:109569]	GO:0016020;GO:0005886;GO:0005794;GO:0005829;GO:0005515;GO:0005737;GO:0007275;GO:0007010;GO:0043231;GO:0003779;GO:0030036;GO:0016477;GO:0008360;GO:0017048;GO:0016043;GO:0001525;GO:0032794	-	KOG1923-Rac1 GTPase effector FRL[TZ]
ENSMUSG00000023004	22515	22492	24515	21094	23256	21534	43168	35698	32764	34394	37485	29845	Tuba1b	tubulin, alpha 1B [Source:MGI Symbol;Acc:MGI:107804]	GO:0015630;GO:0005737;GO:0000166;GO:0070062;GO:0005874;GO:0003924;GO:0005200;GO:0005525;GO:0007017;GO:0005856;GO:0003725;GO:0005829;GO:0005515;GO:0000226;GO:0031625;GO:0043209;GO:0071353;GO:0005881;GO:0006457;GO:0045121	K07374-ko04145 Phagosome;ko04210 Apoptosis;ko04540 Gap junction;ko05130 Pathogenic Escherichia coli infection	KOG1376-Alpha tubulin[Z]
ENSMUSG00000023007	1458	1515	1555	1514	1419	1341	1290	728	1094	1031	1110	978	Prpf40b	pre-mRNA processing factor 40B [Source:MGI Symbol;Acc:MGI:1925583]	-	K12821-ko03040 Spliceosome	-
ENSMUSG00000071561	5	9	2	2	7	3	14	14	11	12	5	13	BC100530	cDNA sequence BC100530 [Source:MGI Symbol;Acc:MGI:3696883]	GO:0005622;GO:0003674;GO:0008150;GO:0005575;GO:0010951;GO:0004866;GO:0004869	-	-
ENSMUSG00000023000	200	224	274	184	223	198	167	117	161	128	179	136	Dhh	desert hedgehog [Source:MGI Symbol;Acc:MGI:94891]	GO:0016020;GO:0046872;GO:0005886;GO:0016787;GO:0008233;GO:0006508;GO:0007275;GO:0005576;GO:0005615;GO:0001649;GO:0008270;GO:0005509;GO:0007286;GO:0033327;GO:0007267;GO:0016539;GO:0007224;GO:0030238;GO:0050810;GO:0005113;GO:0032355;GO:0042552;GO:0043627	K11990-ko04340 Hedgehog signaling pathway	KOG3638-Sonic hedgehog and related proteins[T]
ENSMUSG00000003452	193	186	182	172	227	101	99	82	134	138	161	150	Bicd1	bicaudal D homolog 1 (Drosophila) [Source:MGI Symbol;Acc:MGI:1101760]	GO:0005794;GO:0006810;GO:0048471;GO:0005829;GO:0031410;GO:0016020;GO:0033365;GO:0005802;GO:0034452;GO:0017137;GO:0070840;GO:0005881;GO:0048260;GO:0016032;GO:0008093;GO:0031871;GO:0034063;GO:0072385;GO:0072393;GO:1900275;GO:1900276;GO:1900737;GO:0072517	-	KOG0999-Microtubule-associated protein Bicaudal-D[U]
ENSMUSG00000071562	0	0	10	11	4	10	21	19	21	11	16	14	Stfa1	stefin A1 [Source:MGI Symbol;Acc:MGI:106198]	GO:0005622;GO:0005737;GO:0004866;GO:0004869;GO:0030414;GO:0010466;GO:0010951	-	-
ENSMUSG00000026032	1858	1850	2019	1783	1865	1607	2134	1148	1647	1784	2006	1702	Ndufb3	NADH dehydrogenase (ubiquinone) 1 beta subcomplex 3 [Source:MGI Symbol;Acc:MGI:1913745]	GO:0016020;GO:0016021;GO:0003674;GO:0008150;GO:0055114;GO:0070062;GO:0005739;GO:0005747;GO:0005743;GO:0070469;GO:0022900	K03959-ko00190 Oxidative phosphorylation;ko05010 Alzheimer's disease;ko05012 Parkinson's disease;ko05016 Huntington's disease;ko04932 Non-alcoholic fatty liver disease (NAFLD)	KOG4631-NADH:ubiquinone oxidoreductase, NDUFB3/B12 subunit[C]
ENSMUSG00000026031	7658	8034	7466	8309	8652	6872	9546	5808	5988	8749	8959	7616	Cflar	CASP8 and FADD-like apoptosis regulator [Source:MGI Symbol;Acc:MGI:1336166]	GO:0005737;GO:0004197;GO:0006508;GO:0046982;GO:0043085;GO:0008234;GO:0042981;GO:0043066;GO:0010952;GO:0006915;GO:0002020;GO:1902042;GO:0097200;GO:0097194;GO:2001237;GO:0008047;GO:0016504;GO:0007519;GO:0014732;GO:0014842;GO:0014866;GO:0043154;GO:0043403;GO:0051092;GO:0060544;GO:0060546;GO:1901740;GO:0031264;GO:0097342;GO:0005123;GO:0032403;GO:0001666;GO:0010667;GO:0010976;GO:0032869;GO:0033574;GO:…	K04724-ko04064 NF-kappa B signaling pathway;ko04668 TNF signaling pathway;ko04210 Apoptosis;ko05142 Chagas disease (American trypanosomiasis)	KOG3573-Caspase, apoptotic cysteine protease[D]
ENSMUSG00000026037	849	806	924	875	880	741	1206	808	905	1005	1077	861	Orc2	origin recognition complex, subunit 2 [Source:MGI Symbol;Acc:MGI:1328306]	GO:0005634;GO:0005654;GO:0016020;GO:0006260;GO:0000784;GO:0005813;GO:0000785;GO:0000808;GO:0000792;GO:0000939;GO:0003688;GO:0005664	K02604-ko04110 Cell cycle;ko04111 Cell cycle - yeast;ko04113 Meiosis - yeast	KOG2928-Origin recognition complex, subunit 2[L]
ENSMUSG00000026036	706	688	636	609	609	675	1003	776	715	818	873	722	Nif3l1	Ngg1 interacting factor 3-like 1 (S. pombe) [Source:MGI Symbol;Acc:MGI:1929485]	GO:0005634;GO:0005737;GO:0045893;GO:0005739;GO:0008134;GO:0042802;GO:0005515;GO:0030182;GO:1903507	-	KOG4131-Ngg1-interacting factor 3 protein NIF3L1[R]
ENSMUSG00000026035	412	292	321	361	470	288	701	403	409	539	447	485	Ppil3	peptidylprolyl isomerase (cyclophilin)-like 3 [Source:MGI Symbol;Acc:MGI:1917475]	GO:0003755;GO:0016853;GO:0000413;GO:0006457;GO:0006397;GO:0008380;GO:0005681;GO:0071013	-	KOG0884-Similar to cyclophilin-type peptidyl-prolyl cis-trans isomerase[O]
ENSMUSG00000026034	7502	7740	8035	7037	5628	4975	3268	3639	2754	3150	5226	4892	Clk1	CDC-like kinase 1 [Source:MGI Symbol;Acc:MGI:107403]	GO:0004672;GO:0005524;GO:0006468;GO:0016740;GO:0005634;GO:0000166;GO:0016301;GO:0016310;GO:0004713;GO:0004674;GO:0005515;GO:0018107;GO:0046777;GO:0018105;GO:0004712;GO:0018108;GO:0043484;GO:0005737	-	KOG0671-LAMMER dual specificity kinases[T]
ENSMUSG00000026039	102	142	109	131	136	126	264	253	193	217	257	180	Sgol2a	shugoshin-like 2a (S. pombe) [Source:MGI Symbol;Acc:MGI:1098767]	GO:0005634;GO:0005654;GO:0016604;GO:0005694;GO:0000775;GO:0007049;GO:0051301;GO:0005515;GO:0051321;GO:0007059;GO:0000780;GO:0000779;GO:0000776;GO:0007140;GO:0008104;GO:0051754;GO:0000777;GO:0007143;GO:0010789;GO:2000711;GO:0030892	-	-
ENSMUSG00000082127	24	21	24	22	25	12	31	19	19	20	26	28	Gm13577	predicted gene 13577 [Source:MGI Symbol;Acc:MGI:3649301]	-	-	-
ENSMUSG00000087330	0	2	0	0	0	0	0	0	0	0	0	2	Bloodlinc	Bloodlinc, erythroid developmental long intergenic non-protein coding transcript [Source:MGI Symbol;Acc:MGI:3650929]	-	-	-
ENSMUSG00000034285	397	416	438	380	444	463	368	363	367	319	343	359	Nipsnap1	nipsnap homolog 1 (C. elegans) [Source:MGI Symbol;Acc:MGI:1278344]	GO:0005515;GO:0016020;GO:0005739;GO:0005743;GO:0019233;GO:0097060;GO:0042165	-	KOG2883-NIPSNAP1 protein[S]
ENSMUSG00000000957	4639	5164	4820	4107	4538	4187	13984	11103	8433	13285	11298	8217	Mmp14	matrix metallopeptidase 14 (membrane-inserted) [Source:MGI Symbol;Acc:MGI:101900]	GO:0016020;GO:0016021;GO:0008270;GO:0046872;GO:0005615;GO:0016787;GO:0005509;GO:0005634;GO:0005829;GO:0005737;GO:0008233;GO:0006508;GO:0005925;GO:0005886;GO:0031410;GO:0008237;GO:0004222;GO:0010952;GO:0016477;GO:0001503;GO:0031012;GO:0060348;GO:0045111;GO:0030307;GO:0030335;GO:0030324;GO:0048701;GO:0070006;GO:0042470;GO:0031638;GO:0048754;GO:0045579;GO:0030574;GO:0035988;GO:0045746;GO:0001958;GO:…	K07763-ko04668 TNF signaling pathway;ko04912 GnRH signaling pathway	KOG1565-Gelatinase A and related matrix metalloproteases[OW]
ENSMUSG00000087333	0	2	2	2	2	0	0	0	0	0	2	4	Gm13652	predicted gene 13652 [Source:MGI Symbol;Acc:MGI:3650033]	-	-	-
ENSMUSG00000073633	306	361	367	384	308	329	253	265	217	201	260	255	Fbxo36	F-box protein 36 [Source:MGI Symbol;Acc:MGI:1289192]	GO:0003674;GO:0005575	-	-
ENSMUSG00000073631	0	0	0	0	0	0	1	0	1	1	1	0	Gm10553	predicted gene 10553 [Source:MGI Symbol;Acc:MGI:3642178]	-	-	-
ENSMUSG00000097349	0	0	0	0	0	0	0	0	0	0	0	0	Gm26731	predicted gene, 26731 [Source:MGI Symbol;Acc:MGI:5477225]	-	-	-
ENSMUSG00000087335	0	0	0	0	0	0	0	0	0	0	0	0	4930526F13Rik	RIKEN cDNA 4930526F13 gene [Source:MGI Symbol;Acc:MGI:1922443]	-	-	-
ENSMUSG00000073639	5786	5670	6205	6060	6402	5401	5348	3729	5181	4639	5398	4728	Rab18	RAB18, member RAS oncogene family [Source:MGI Symbol;Acc:MGI:102790]	GO:0016020;GO:0005886;GO:0006810;GO:0015031;GO:0000166;GO:0007275;GO:0070062;GO:0003924;GO:0005525;GO:0005622;GO:0007420;GO:0001654;GO:0016324;GO:0019003;GO:1902593;GO:0034389;GO:0009925;GO:0071786;GO:0071782	-	KOG0080-GTPase Rab18, small G protein superfamily[R]
ENSMUSG00000082122	0	0	0	0	0	0	0	0	0	0	0	0	Gm11809	predicted gene 11809 [Source:MGI Symbol;Acc:MGI:3650709]	-	-	-
ENSMUSG00000087337	0	0	0	0	0	0	0	0	0	0	0	0	Gm14144	predicted gene 14144 [Source:MGI Symbol;Acc:MGI:3702160]	-	-	-
ENSMUSG00000049553	1547	1697	1673	1506	1786	1613	2661	1827	1979	2486	2375	2233	Polr1a	polymerase (RNA) I polypeptide A [Source:MGI Symbol;Acc:MGI:1096397]	GO:0005634;GO:0008270;GO:0003677;GO:0006351;GO:0003899;GO:0016740;GO:0046872;GO:0005515;GO:0003682;GO:0005730;GO:0016779;GO:0005654;GO:0000183;GO:0001054;GO:0006361;GO:1904750;GO:0005736	K02999-ko00230 Purine metabolism;ko00240 Pyrimidine metabolism;ko03020 RNA polymerase	KOG0262-RNA polymerase I, large subunit[K]
ENSMUSG00000049551	7	6	4	6	2	12	10	2	4	12	2	22	Fzd9	frizzled class receptor 9 [Source:MGI Symbol;Acc:MGI:1313278]	GO:0016020;GO:0016021;GO:0005794;GO:0005886;GO:0048471;GO:0009986;GO:0005737;GO:0004871;GO:0004930;GO:0007165;GO:0007186;GO:0042803;GO:0046982;GO:0007275;GO:0016055;GO:0004888;GO:0007166;GO:0005789;GO:0043524;GO:0031966;GO:0090263;GO:0017147;GO:0030183;GO:0043065;GO:2000179;GO:0031527;GO:0007405;GO:0007611;GO:0051480;GO:0051902;GO:0060546;GO:1901029;GO:0071157;GO:0001503;GO:0030501;GO:1990523;GO:…	K02842-ko04310 Wnt signaling pathway;ko04390 Hippo signaling pathway;ko04150 mTOR signaling pathway;ko04550 Signaling pathways regulating pluripotency of stem cells;ko04916 Melanogenesis;ko05200 Pathways in cancer;ko05205 Proteoglycans in cancer;ko05217 Basal cell carcinoma;ko05224 Breast cancer;ko05166 HTLV-I infection	KOG3577-Smoothened and related G-protein-coupled receptors[T]
ENSMUSG00000049550	5535	5191	4171	6239	5451	4822	4500	4753	3265	5140	3998	4259	Clip1	CAP-GLY domain containing linker protein 1 [Source:MGI Symbol;Acc:MGI:1928401]	GO:0016020;GO:0046872;GO:0015630;GO:0005515;GO:0006810;GO:0005737;GO:0030659;GO:0031410;GO:0005874;GO:0005856;GO:0008270;GO:0015631;GO:0005813;GO:0042995;GO:0008017;GO:0001726;GO:0001578;GO:0035371;GO:0005635;GO:0031116;GO:0005881;GO:0044354;GO:0051010;GO:0044861	K10421-ko04150 mTOR signaling pathway	KOG4568-Cytoskeleton-associated protein and related proteins[ZR]
ENSMUSG00000049556	133	87	134	111	135	77	107	54	80	56	91	80	Lingo1	leucine rich repeat and Ig domain containing 1 [Source:MGI Symbol;Acc:MGI:1915522]	GO:0016020;GO:0016021;GO:0005615;GO:0005886;GO:0005515;GO:0005622;GO:0031175;GO:0043491;GO:0007409;GO:0005578;GO:0021954;GO:0005154;GO:0048715	-	KOG0619-FOG: Leucine rich repeat[R]
ENSMUSG00000049555	337	328	312	354	333	338	173	153	157	125	121	208	Tmie	transmembrane inner ear [Source:MGI Symbol;Acc:MGI:2159400]	GO:0016020;GO:0016021;GO:0042472;GO:0007605	-	-
ENSMUSG00000069678	371	377	391	318	380	319	406	324	315	396	357	375	Pcgf1	polycomb group ring finger 1 [Source:MGI Symbol;Acc:MGI:1917087]	GO:0008270;GO:0046872;GO:0005634;GO:0005654;GO:0006355;GO:0006351;GO:0008022;GO:0035518;GO:0031519	K11487-ko04550 Signaling pathways regulating pluripotency of stem cells	KOG2660-Locus-specific chromosome binding proteins[S]
ENSMUSG00000069670	0	2	8	0	2	0	0	0	0	2	0	0	Nkain2	Na+/K+ transporting ATPase interacting 2 [Source:MGI Symbol;Acc:MGI:1923447]	GO:0016020;GO:0016021;GO:0005886;GO:0002028	-	-
ENSMUSG00000069584	0	0	0	0	0	0	0	0	0	0	0	0	Gm10272	predicted gene 10272 [Source:MGI Symbol;Acc:MGI:3642183]	GO:0045095;GO:0005882	-	-
ENSMUSG00000069582	0	0	0	0	0	0	0	0	0	0	0	0	Krtap10-4	keratin associated protein 10-4 [Source:MGI Symbol;Acc:MGI:1925013]	GO:0008150;GO:0005575;GO:0045095;GO:0005882;GO:0042802	-	-
ENSMUSG00000069583	0	0	0	0	0	0	0	0	0	0	0	0	Krtap12-1	keratin associated protein 12-1 [Source:MGI Symbol;Acc:MGI:1328315]	GO:0003674;GO:0008150;GO:0045095;GO:0005882	-	-
ENSMUSG00000069581	2	7	3	0	4	6	2	2	9	4	0	4	Tspear	thrombospondin type laminin G domain and EAR repeats [Source:MGI Symbol;Acc:MGI:2671932]	GO:0003674;GO:0005576;GO:0009986;GO:0007605;GO:0042995;GO:0032420;GO:0060170	-	KOG3544-Collagens (type IV and type XIII), and related proteins[W]
ENSMUSG00000069588	0	0	0	0	0	0	0	0	0	0	0	0	Gm11733	predicted gene 11733 [Source:MGI Symbol;Acc:MGI:3650737]	GO:0003674;GO:0008150;GO:0005575	-	-
ENSMUSG00000046269	46	180	101	184	211	197	186	162	161	96	245	226	Usp27x	ubiquitin specific peptidase 27, X chromosome [Source:MGI Symbol;Acc:MGI:1859645]	GO:0016787;GO:0005634;GO:0008233;GO:0008234;GO:0006508;GO:0005737;GO:0006511;GO:0016579;GO:0036459;GO:0005829;GO:0005515;GO:0004843;GO:0071108;GO:0070536;GO:0050821;GO:0043065;GO:0061578;GO:1990380	-	KOG1867-Ubiquitin-specific protease[O]
ENSMUSG00000030816	3652	3933	4000	3596	3861	3677	5065	3722	3973	4835	4833	4430	Rnf40	ring finger protein 40 [Source:MGI Symbol;Acc:MGI:2142048]	GO:0016740;GO:0008270;GO:0046872;GO:0005634;GO:0005654;GO:0005515;GO:0042803;GO:0016020;GO:0016569;GO:0016567;GO:0004842;GO:0000151;GO:0031625;GO:1900364;GO:0003730;GO:0010390;GO:0033523;GO:0033503;GO:0017075;GO:0031624;GO:0032403;GO:0006511;GO:0043434;GO:1901800;GO:1902916;GO:2001168;GO:0005829;GO:0019898;GO:0043005;GO:0043234;GO:0043679	-	KOG0978-E3 ubiquitin ligase involved in syntaxin degradation[O]
ENSMUSG00000046262	0	0	0	0	0	0	0	0	0	0	0	0	C87977	expressed sequence C87977 [Source:MGI Symbol;Acc:MGI:2140708]	GO:0003674;GO:0008150;GO:0005575;GO:0043066;GO:0045892;GO:0008284;GO:0045596	-	-
ENSMUSG00000022353	3932	4701	4434	4082	4347	3968	3225	2644	3362	3044	3379	3199	Mtss1	metastasis suppressor 1 [Source:MGI Symbol;Acc:MGI:2384818]	GO:0003779;GO:0030036;GO:0007009;GO:0003785;GO:0005102;GO:0042802;GO:0015629	-	-
ENSMUSG00000022350	2397	2745	2653	2479	2595	2417	3888	4214	2959	3629	3665	2998	Washc5	WASH complex subunit 5 [Source:MGI Symbol;Acc:MGI:2146110]	GO:0003674;GO:0006810;GO:0015031;GO:0005737;GO:0071203;GO:0005783;GO:0005768;GO:0005769;GO:0005829;GO:0042632;GO:0016197;GO:0040038;GO:0001556;GO:0090306	K18464-ko04144 Endocytosis	KOG3666-Uncharacterized conserved protein[S]
ENSMUSG00000022351	1433	1276	1946	1802	1191	1573	2131	1889	1893	1874	1832	1682	Sqle	squalene epoxidase [Source:MGI Symbol;Acc:MGI:109296]	GO:0016020;GO:0016021;GO:0055114;GO:0016491;GO:0050660;GO:0005783;GO:0005789;GO:0008203;GO:0031090;GO:0043231;GO:0004506;GO:0006725;GO:0010033;GO:0016126;GO:0071949	K00511-ko00100 Steroid biosynthesis;ko00909 Sesquiterpenoid and triterpenoid biosynthesis	KOG1298-Squalene monooxygenase[I]
ENSMUSG00000076036	1	1	1	1	1	1	1	1	1	1	1	1	Gm22133	predicted gene, 22133 [Source:MGI Symbol;Acc:MGI:5451910]	-	-	-
ENSMUSG00000022357	108	125	151	139	119	161	74	125	71	82	65	146	Klhl38	kelch-like 38 [Source:MGI Symbol;Acc:MGI:3045310]	GO:0016567;GO:0004842;GO:0031463	-	KOG4441-Proteins containing BTB/POZ and Kelch domains, involved in regulatory/signal transduction processes[TR]
ENSMUSG00000022354	2808	2573	3254	2730	2848	2705	4258	1782	3077	3317	3631	2407	Ndufb9	NADH dehydrogenase (ubiquinone) 1 beta subcomplex, 9 [Source:MGI Symbol;Acc:MGI:1913468]	GO:0016020;GO:0055114;GO:0070062;GO:0005747;GO:0005739;GO:0005743;GO:0070469;GO:0006120	K03965-ko00190 Oxidative phosphorylation;ko05010 Alzheimer's disease;ko05012 Parkinson's disease;ko05016 Huntington's disease;ko04932 Non-alcoholic fatty liver disease (NAFLD)	KOG3466-NADH:ubiquinone oxidoreductase, NDUFB9/B22 subunit[C]
ENSMUSG00000089377	0	0	0	0	0	0	0	0	0	0	0	0	Gm22135	predicted gene, 22135 [Source:MGI Symbol;Acc:MGI:5451912]	-	-	-
ENSMUSG00000089376	1	0	0	0	0	0	0	0	0	0	2	0	Gm22136	predicted gene, 22136 [Source:MGI Symbol;Acc:MGI:5451913]	-	-	-
ENSMUSG00000076038	1	1	1	1	1	1	1	1	1	1	1	1	Gm22774	predicted gene, 22774 [Source:MGI Symbol;Acc:MGI:5452551]	-	-	-
ENSMUSG00000022359	847	752	990	750	682	750	903	611	735	713	858	645	Wdyhv1	WDYHV motif containing 1 [Source:MGI Symbol;Acc:MGI:1924023]	GO:0016787;GO:0005634;GO:0005737;GO:0005829;GO:0016811;GO:0006464;GO:0030163;GO:0070773	-	KOG3261-Uncharacterized conserved protein[S]
ENSMUSG00000089373	0	0	0	0	0	0	0	0	0	0	0	0	Gm22138	predicted gene, 22138 [Source:MGI Symbol;Acc:MGI:5451915]	-	-	-
ENSMUSG00000089372	0	0	0	0	0	0	0	0	0	0	0	0	Gm22139	predicted gene, 22139 [Source:MGI Symbol;Acc:MGI:5451916]	-	-	-
ENSMUSG00000089371	0	0	0	2	3	0	3	1	2	3	2	0	Mir1938	microRNA 1938 [Source:MGI Symbol;Acc:MGI:3836976]	-	-	-
ENSMUSG00000089370	0	0	0	0	0	0	0	0	0	0	0	0	Gm22140	predicted gene, 22140 [Source:MGI Symbol;Acc:MGI:5451917]	-	-	-
ENSMUSG00000105770	0	0	1	0	0	0	0	0	0	0	0	0	Mir664	microRNA 664 [Source:MGI Symbol;Acc:MGI:4358947]	-	-	-
ENSMUSG00000105771	0	0	0	0	0	2	0	0	2	0	0	0	2900064K03Rik	RIKEN cDNA 2900064K03 gene [Source:MGI Symbol;Acc:MGI:1920226]	-	-	-
ENSMUSG00000105772	0	0	0	0	0	0	0	0	0	0	0	0	Gm42496	predicted gene 42496 [Source:MGI Symbol;Acc:MGI:5662633]	-	-	-
ENSMUSG00000105773	0	0	0	0	0	0	0	0	0	0	0	0	4930563F08Rik	RIKEN cDNA 4930563F08 gene [Source:MGI Symbol;Acc:MGI:1922619]	-	-	-
ENSMUSG00000105774	2	6	8	6	4	11	0	6	2	0	2	0	Gm43006	predicted gene 43006 [Source:MGI Symbol;Acc:MGI:5663143]	-	-	-
ENSMUSG00000105775	1	2	3	1	2	2	1	3	2	6	6	5	Gm10290	predicted pseudogene 10290 [Source:MGI Symbol;Acc:MGI:3642597]	-	-	-
ENSMUSG00000105776	27	34	12	24	32	19	18	9	23	31	16	32	Gm43292	predicted gene 43292 [Source:MGI Symbol;Acc:MGI:5663429]	-	-	-
ENSMUSG00000105777	0	0	0	0	0	0	0	0	0	0	0	0	Gm43049	predicted gene 43049 [Source:MGI Symbol;Acc:MGI:5663186]	-	-	-
ENSMUSG00000105778	0	0	0	0	0	0	0	0	0	0	0	0	Mir7229	microRNA 7229 [Source:MGI Symbol;Acc:MGI:5562765]	-	-	-
ENSMUSG00000105779	0	0	1	0	1	0	1	0	0	1	1	0	Gm6439	predicted gene 6439 [Source:MGI Symbol;Acc:MGI:3647442]	-	-	-
ENSMUSG00000086946	0	0	0	2	3	2	0	2	0	6	1	0	Gm15527	predicted gene 15527 [Source:MGI Symbol;Acc:MGI:3782974]	-	-	-
ENSMUSG00000039384	340	500	472	375	411	435	752	611	523	714	604	648	Dusp10	dual specificity phosphatase 10 [Source:MGI Symbol;Acc:MGI:1927070]	GO:0016787;GO:0005634;GO:0005654;GO:0005794;GO:0005829;GO:0005737;GO:0004721;GO:0004725;GO:0016791;GO:0006470;GO:0016311;GO:0035335;GO:0016607;GO:0032496;GO:0008138;GO:0017017;GO:0000188;GO:0048709;GO:0045591;GO:0046329;GO:0060266;GO:0043508;GO:0002819;GO:0032873;GO:0044387;GO:0090335;GO:0045088;GO:0033549;GO:0010033;GO:0048715	K20216-ko04010 MAPK signaling pathway;ko04013 MAPK signaling pathway - fly;ko04214 Apoptosis - fly	KOG1716-Dual specificity phosphatase[V]
ENSMUSG00000097706	20	27	9	16	6	13	12	8	18	18	9	12	E030037K01Rik	RIKEN cDNA E030037K01 gene [Source:MGI Symbol;Acc:MGI:3704310]	-	-	-
ENSMUSG00000008540	6948	6537	9277	7810	6902	6551	5605	3600	4901	4896	5340	5531	Mgst1	microsomal glutathione S-transferase 1 [Source:MGI Symbol;Acc:MGI:1913850]	GO:0016020;GO:0016021;GO:0016740;GO:0004364;GO:0005739;GO:0098869;GO:0005783;GO:0005789;GO:0070207;GO:0006749;GO:0005743;GO:0043231;GO:0055114;GO:0005741;GO:0004602;GO:0071449;GO:0042802;GO:0042803;GO:0043295;GO:0010243;GO:0032496;GO:0033327;GO:0042493;GO:0005634;GO:0005778;GO:0045177	-	-
ENSMUSG00000088028	0	0	0	0	0	0	0	0	0	0	0	0	Gm22141	predicted gene, 22141 [Source:MGI Symbol;Acc:MGI:5451918]	-	-	-
ENSMUSG00000034863	1254	1393	1364	1133	1237	1143	1395	680	1220	1240	1418	1028	Ano8	anoctamin 8 [Source:MGI Symbol;Acc:MGI:2687327]	GO:0016020;GO:0016021;GO:0005886;GO:1902476;GO:0005622;GO:0006821;GO:0005229	-	KOG2513-Protein required for meiotic chromosome segregation[D]
ENSMUSG00000088025	0	0	0	0	0	0	0	0	0	0	0	0	Rprl3	ribonuclease P RNA-like 3 [Source:MGI Symbol;Acc:MGI:105103]	-	-	-
ENSMUSG00000088026	0	0	0	0	0	0	0	0	0	0	0	0	Gm22143	predicted gene, 22143 [Source:MGI Symbol;Acc:MGI:5451920]	-	-	-
ENSMUSG00000088027	0	0	0	0	0	0	0	0	0	0	0	0	Gm22144	predicted gene, 22144 [Source:MGI Symbol;Acc:MGI:5451921]	-	-	-
ENSMUSG00000034867	2243	2441	2450	2180	2456	2147	2605	1825	2108	2369	2409	2306	Ankrd27	ankyrin repeat domain 27 (VPS9 domain) [Source:MGI Symbol;Acc:MGI:2444103]	GO:0016020;GO:0005886;GO:0005096;GO:0006810;GO:0015031;GO:0030659;GO:0031410;GO:0005085;GO:0005768;GO:0005769;GO:0005829;GO:0005764;GO:0005770;GO:0005515;GO:0017137;GO:0048812;GO:0043005;GO:1990126;GO:0045022;GO:0030133;GO:0043547;GO:0042470;GO:0050775;GO:0097422;GO:0035646;GO:0000149;GO:0035544	-	-
ENSMUSG00000088021	0	0	0	0	0	0	0	0	0	0	0	0	Gm22145	predicted gene, 22145 [Source:MGI Symbol;Acc:MGI:5451922]	-	-	-
ENSMUSG00000088022	0	1	0	0	0	1	0	0	0	2	0	0	Gm22146	predicted gene, 22146 [Source:MGI Symbol;Acc:MGI:5451923]	-	-	-
ENSMUSG00000092848	0	0	0	0	0	0	0	0	0	0	0	0	Gm23263	predicted gene, 23263 [Source:MGI Symbol;Acc:MGI:5453040]	-	-	-
ENSMUSG00000104731	0	0	0	0	0	0	0	0	0	0	1	0	Gm43249	predicted gene 43249 [Source:MGI Symbol;Acc:MGI:5663386]	-	-	-
ENSMUSG00000104730	0	1	0	0	0	2	0	0	0	0	0	0	Gm42511	predicted gene 42511 [Source:MGI Symbol;Acc:MGI:5662648]	-	-	-
ENSMUSG00000104191	0	0	0	0	0	0	0	0	0	0	0	0	Gm30737	predicted gene, 30737 [Source:MGI Symbol;Acc:MGI:5589896]	GO:0007286;GO:0005634	-	-
ENSMUSG00000077633	0	0	0	1	0	0	1	0	0	0	0	1	Gm22148	predicted gene, 22148 [Source:MGI Symbol;Acc:MGI:5451925]	-	-	-
ENSMUSG00000077630	0	0	0	0	0	0	0	0	0	0	0	0	Gm22149	predicted gene, 22149 [Source:MGI Symbol;Acc:MGI:5451926]	-	-	-
ENSMUSG00000077637	6	1	9	7	5	4	2	2	4	2	2	5	Gm22771	predicted gene, 22771 [Source:MGI Symbol;Acc:MGI:5452548]	-	-	-
ENSMUSG00000077635	0	0	0	0	0	0	0	0	0	0	0	0	Gm22150	predicted gene, 22150 [Source:MGI Symbol;Acc:MGI:5451927]	-	-	-
ENSMUSG00000045795	1152	1267	1341	956	1305	1141	1916	1872	1375	1886	1638	1455	Whamm	WAS protein homolog associated with actin, golgi membranes and microtubules [Source:MGI Symbol;Acc:MGI:2142282]	GO:0005737;GO:0016020;GO:0000139;GO:0005794;GO:0005829;GO:0030659;GO:0031410;GO:0007015;GO:0003779;GO:0005874;GO:0071933;GO:0033116;GO:0008017;GO:0006888;GO:0048041;GO:0030032;GO:0017049;GO:0051127;GO:0090527;GO:0005793;GO:0097320;GO:0007050;GO:0034314	-	-
ENSMUSG00000045794	0	2	2	0	2	2	2	0	0	0	0	0	Lkaaear1	LKAAEAR motif containing 1 (IKAAEAR murine motif) [Source:MGI Symbol;Acc:MGI:2685538]	GO:0003674;GO:0008150;GO:0005575	-	-
ENSMUSG00000077639	0	1	1	4	0	0	2	1	2	0	2	0	Gm22772	predicted gene, 22772 [Source:MGI Symbol;Acc:MGI:5452549]	-	-	-
ENSMUSG00000045790	425	420	554	527	470	439	340	229	394	313	384	335	Ccdc149	coiled-coil domain containing 149 [Source:MGI Symbol;Acc:MGI:2685293]	GO:0003674;GO:0008150;GO:0005575	-	-
ENSMUSG00000045792	0	0	0	0	0	0	0	0	0	0	0	0	Olfr578	olfactory receptor 578 [Source:MGI Symbol;Acc:MGI:3030412]	GO:0016020;GO:0016021;GO:0005886;GO:0007186;GO:0004871;GO:0004930;GO:0007165;GO:0004984;GO:0007608;GO:0050896;GO:0050911	K04257-ko04740 Olfactory transduction	-
ENSMUSG00000111043	0	0	0	0	0	0	0	0	0	0	0	0	AC157950.1	-	-	-	-
ENSMUSG00000048155	0	0	0	0	0	0	0	0	0	0	0	0	H2bfm	H2B histone family, member M [Source:MGI Symbol;Acc:MGI:1916639]	GO:0003677;GO:0005634;GO:0046982;GO:0000786;GO:0005694;GO:0006334	K11252-ko05203 Viral carcinogenesis;ko05322 Systemic lupus erythematosus;ko05034 Alcoholism	KOG1744-Histone H2B[B]
ENSMUSG00000104739	0	0	0	0	0	0	0	0	0	0	0	0	Gm3283	predicted gene 3283 [Source:MGI Symbol;Acc:MGI:3781461]	-	-	-
ENSMUSG00000079685	279	330	164	296	286	283	662	475	452	688	561	403	Ulbp1	UL16 binding protein 1 [Source:MGI Symbol;Acc:MGI:1925027]	GO:0016020;GO:0016021;GO:0003823;GO:0009897;GO:0005829;GO:0005886;GO:0005887;GO:0030101;GO:0032729;GO:0046703;GO:0042267;GO:0001913;GO:0019882;GO:0046658;GO:0015629;GO:0002839;GO:0032816;GO:0042271;GO:0043032;GO:0045429	K07986-ko04650 Natural killer cell mediated cytotoxicity	-
ENSMUSG00000102201	0	0	0	0	0	0	0	0	0	0	0	0	Gm36956	predicted gene, 36956 [Source:MGI Symbol;Acc:MGI:5610184]	-	-	-
ENSMUSG00000102200	6	0	4	2	2	0	2	2	0	0	0	2	Gm36957	predicted gene, 36957 [Source:MGI Symbol;Acc:MGI:5610185]	-	-	-
ENSMUSG00000102203	0	0	0	0	0	0	0	0	0	0	0	0	4930412E21Rik	RIKEN cDNA 4930412E21 gene [Source:MGI Symbol;Acc:MGI:1924114]	-	-	-
ENSMUSG00000102202	69	98	59	57	86	110	36	31	46	39	49	40	Gm33280	predicted gene, 33280 [Source:MGI Symbol;Acc:MGI:5592439]	-	-	-
ENSMUSG00000102205	0	0	0	0	0	0	0	0	0	0	0	0	9430092D12Rik	RIKEN cDNA 9430092D12 gene [Source:MGI Symbol;Acc:MGI:1924677]	-	-	-
ENSMUSG00000102204	15	17	14	12	10	12	15	10	17	9	14	12	Gm36958	predicted gene, 36958 [Source:MGI Symbol;Acc:MGI:5610186]	-	-	-
ENSMUSG00000102207	16	17	5	14	7	1	5	4	16	4	5	6	Gm10344	predicted gene 10344 [Source:MGI Symbol;Acc:MGI:3642672]	-	-	-
ENSMUSG00000102206	2	54	8	2	1	0	1	1	35	0	0	0	Pcdha11	protocadherin alpha 11 [Source:MGI Symbol;Acc:MGI:1298372]	GO:0016020;GO:0016021;GO:0005886;GO:0005509;GO:0007155;GO:0007156;GO:0005887;GO:0007267;GO:0007399	-	-
ENSMUSG00000102208	0	0	0	0	0	0	0	0	0	0	0	0	Gm32033	predicted gene, 32033 [Source:MGI Symbol;Acc:MGI:5591192]	-	-	-
ENSMUSG00000089959	0	0	0	0	0	0	0	0	0	0	0	0	Gm16268	predicted gene 16268 [Source:MGI Symbol;Acc:MGI:3826557]	-	-	-
ENSMUSG00000089958	4	4	3	4	5	3	5	3	2	2	5	4	Gm16165	predicted gene 16165 [Source:MGI Symbol;Acc:MGI:3802009]	-	-	-
ENSMUSG00000089953	0	0	0	0	0	0	2	2	0	3	0	0	Rnf224	ring finger protein 224 [Source:MGI Symbol;Acc:MGI:2685603]	GO:0008270;GO:0046872	-	-
ENSMUSG00000089952	21	25	13	28	23	24	13	5	13	4	4	3	4933413C19Rik	RIKEN cDNA 4933413C19 gene [Source:MGI Symbol;Acc:MGI:1921702]	-	-	-
ENSMUSG00000089951	84	66	73	77	74	58	64	46	58	56	66	49	Gm14435	predicted gene 14435 [Source:MGI Symbol;Acc:MGI:3702420]	GO:0006355;GO:0005622;GO:0003674;GO:0008150;GO:0005575;GO:0003676	-	-
ENSMUSG00000089950	0	0	0	0	0	0	0	0	0	0	0	0	Gm16215	predicted gene 16215 [Source:MGI Symbol;Acc:MGI:3801727]	-	-	-
ENSMUSG00000089957	0	0	0	0	0	0	0	0	0	0	0	0	A830011K09Rik	RIKEN cDNA A830011K09 gene [Source:MGI Symbol;Acc:MGI:2442570]	-	-	-
ENSMUSG00000089956	0	3	0	2	4	3	2	0	0	0	0	0	Gm16553	predicted gene 16553 [Source:MGI Symbol;Acc:MGI:4414973]	-	-	-
ENSMUSG00000006241	105	100	133	129	148	111	106	56	112	91	97	73	Ccdc159	coiled-coil domain containing 159 [Source:MGI Symbol;Acc:MGI:1914369]	GO:0003674;GO:0008150;GO:0005575	-	-
ENSMUSG00000027401	38	44	16	10	17	8	45	61	39	46	22	22	Tgm3	transglutaminase 3, E polypeptide [Source:MGI Symbol;Acc:MGI:98732]	GO:0016740;GO:0046872;GO:0003824;GO:0005737;GO:0070062;GO:0003810;GO:0018149;GO:0016746;GO:0005509;GO:0051262;GO:0043588;GO:0031234;GO:0031424;GO:0008544;GO:0030216;GO:0001533;GO:0035315;GO:0043163	-	-
ENSMUSG00000042211	2669	2990	2876	2891	3047	2693	3625	2861	3023	3436	3466	3116	Fbxo38	F-box protein 38 [Source:MGI Symbol;Acc:MGI:2444639]	GO:0003674;GO:0005634;GO:0005737;GO:0010976	-	-
ENSMUSG00000042210	480	451	632	453	484	460	485	186	396	367	440	370	Abhd14a	abhydrolase domain containing 14A [Source:MGI Symbol;Acc:MGI:1915894]	GO:0070062	-	-
ENSMUSG00000042213	176	112	195	186	182	153	200	153	150	83	129	145	Zfand4	zinc finger, AN1-type domain 4 [Source:MGI Symbol;Acc:MGI:1914742]	GO:0008270;GO:0046872;GO:0003674;GO:0008150;GO:0005575	-	KOG0001-Ubiquitin and ubiquitin-like proteins[OR]
ENSMUSG00000042212	0	0	0	0	0	0	0	0	0	0	0	0	Sprr2d	small proline-rich protein 2D [Source:MGI Symbol;Acc:MGI:1330347]	GO:0005634;GO:0005737;GO:0005198;GO:0018149;GO:0030216;GO:0001533;GO:0008585;GO:0031424;GO:0032355;GO:0008544	-	-
ENSMUSG00000042215	420	374	471	420	425	383	277	314	289	240	329	323	Bag2	BCL2-associated athanogene 2 [Source:MGI Symbol;Acc:MGI:1891254]	GO:0005575;GO:0050790;GO:0051087;GO:0042802;GO:0006457;GO:0019538;GO:0000774	K09556-ko04141 Protein processing in endoplasmic reticulum	KOG3633-BAG family molecular chaperone regulator 2[O]
ENSMUSG00000042216	379	427	352	345	318	366	269	184	265	303	246	264	Sgsm1	small G protein signaling modulator 1 [Source:MGI Symbol;Acc:MGI:107320]	GO:0043547;GO:0005096;GO:0017137;GO:0005829;GO:0030659;GO:0016020;GO:0005794;GO:0005515;GO:0005737;GO:0031410;GO:0045944;GO:0006886;GO:0031338;GO:0090630;GO:0012505	-	KOG1648-Uncharacterized conserved protein, contains RUN, BRK and TBC domains[R]
ENSMUSG00000042219	0	0	0	0	0	0	0	0	0	0	0	0	Olfr631	olfactory receptor 631 [Source:MGI Symbol;Acc:MGI:3030465]	GO:0016020;GO:0016021;GO:0005886;GO:0007186;GO:0004871;GO:0004930;GO:0007165;GO:0004984;GO:0007608;GO:0050896;GO:0050911	-	-
ENSMUSG00000039878	2	0	0	0	3	0	0	0	8	2	2	0	Slc39a5	solute carrier family 39 (metal ion transporter), member 5 [Source:MGI Symbol;Acc:MGI:1919336]	GO:0055085;GO:0016020;GO:0016021;GO:0046873;GO:0030001;GO:0005886;GO:0006810;GO:0006811;GO:0070062;GO:0016323;GO:0005887;GO:0001654;GO:0006829;GO:0030509;GO:0005385;GO:0006882;GO:0048026;GO:0071578;GO:0034224	-	KOG2693-Putative zinc transporter[P]
ENSMUSG00000045248	726	848	777	591	732	690	861	546	610	734	915	753	Med26	mediator complex subunit 26 [Source:MGI Symbol;Acc:MGI:1917875]	GO:0005634;GO:0006355;GO:0006351;GO:0006357;GO:0001104;GO:0005654;GO:0016592	-	KOG1105-Transcription elongation factor TFIIS/Cofactor of enhancer-binding protein Sp1[K]
ENSMUSG00000032425	630	685	693	725	677	647	553	342	540	495	524	487	Zfp949	zinc finger protein 949 [Source:MGI Symbol;Acc:MGI:1918890]	GO:0006355;GO:0046872;GO:0005622;GO:0003674;GO:0008150;GO:0005575;GO:0003676	-	-
ENSMUSG00000032420	3614	3850	4057	4002	4351	3280	2932	2266	2817	2616	2577	2694	Nt5e	5' nucleotidase, ecto [Source:MGI Symbol;Acc:MGI:99782]	GO:0016020;GO:0016021;GO:0046872;GO:0005886;GO:0016787;GO:0005829;GO:0009986;GO:0000166;GO:0070062;GO:0016788;GO:0016311;GO:0008253;GO:0031225;GO:0009166;GO:0050728;GO:0007159;GO:0006196;GO:0046086	K19970-ko00230 Purine metabolism;ko00240 Pyrimidine metabolism;ko00760 Nicotinate and nicotinamide metabolism	KOG4419-5' nucleotidase[F]
ENSMUSG00000032423	2691	3219	3127	3331	3293	2781	3580	3587	2706	2849	3201	2960	Syncrip	synaptotagmin binding, cytoplasmic RNA interacting protein [Source:MGI Symbol;Acc:MGI:1891690]	GO:0005634;GO:0003676;GO:0005737;GO:0003723;GO:0016020;GO:0001649;GO:0005783;GO:0071346;GO:0030529;GO:0006397;GO:0008380;GO:0005681;GO:0071013;GO:0008143;GO:0005654;GO:0043231;GO:0017148;GO:0070934;GO:0070937;GO:0097452;GO:0071204	-	KOG0117-Heterogeneous nuclear ribonucleoprotein R (RRM superfamily)[A]
ENSMUSG00000032422	1751	1805	1736	1707	1826	1596	1504	1541	1503	1345	1474	1512	Snx14	sorting nexin 14 [Source:MGI Symbol;Acc:MGI:2155664]	GO:0016020;GO:0016021;GO:0006810;GO:0015031;GO:0035091;GO:0005768;GO:0080025;GO:0005764;GO:0005765;GO:0005770;GO:0031902;GO:0042995;GO:0030425;GO:0097352	-	-
ENSMUSG00000084828	0	0	0	0	0	0	0	0	0	0	3	0	Gm12367	predicted gene 12367 [Source:MGI Symbol;Acc:MGI:3649554]	-	-	-
ENSMUSG00000084829	0	0	0	0	0	0	0	0	0	0	0	0	Gm14266	predicted gene 14266 [Source:MGI Symbol;Acc:MGI:3649850]	-	-	-
ENSMUSG00000039396	132	141	100	87	119	107	196	236	205	184	168	143	Neil3	nei like 3 (E. coli) [Source:MGI Symbol;Acc:MGI:2384588]	GO:0008270;GO:0046872;GO:0016787;GO:0003677;GO:0005634;GO:0003824;GO:0016798;GO:0008152;GO:0003676;GO:0005654;GO:0006281;GO:0006974;GO:0003697;GO:0006284;GO:0003684;GO:0006289;GO:0016829;GO:0003906;GO:0016799;GO:0003690;GO:0019104;GO:0000405	K10569-ko03410 Base excision repair	-
ENSMUSG00000084822	4	4	6	3	7	6	0	0	1	0	2	0	Myadml2os	myeloid-associated differentiation marker-like 2, opposite strand [Source:MGI Symbol;Acc:MGI:3650756]	-	-	-
ENSMUSG00000084823	0	0	0	0	0	1	0	0	0	0	0	0	Gm17216	predicted gene 17216 [Source:MGI Symbol;Acc:MGI:4938043]	-	-	-
ENSMUSG00000084824	0	0	0	0	0	0	0	0	0	0	0	0	Gm16344	predicted gene 16344 [Source:MGI Symbol;Acc:MGI:3840129]	-	-	-
ENSMUSG00000084825	0	0	0	0	0	0	0	0	0	0	0	0	2410152P15Rik	RIKEN cDNA 2410152P15 gene [Source:MGI Symbol;Acc:MGI:1924061]	-	-	-
ENSMUSG00000084826	18	33	24	25	37	35	37	46	23	31	21	28	AI847159	expressed sequence AI847159 [Source:MGI Symbol;Acc:MGI:3528181]	-	-	-
ENSMUSG00000029090	4869	5271	4575	4344	5055	4397	2645	2308	2949	2555	2898	2901	Adgra3	adhesion G protein-coupled receptor A3 [Source:MGI Symbol;Acc:MGI:1917943]	GO:0016020;GO:0016021;GO:0009897;GO:0007186;GO:0004871;GO:0004930;GO:0007165;GO:0004888;GO:0007166	-	KOG0619-FOG: Leucine rich repeat[R]
ENSMUSG00000034432	1725	1378	1381	1743	1330	1305	1491	1128	1248	1372	1977	1580	Cops8	COP9 signalosome subunit 8 [Source:MGI Symbol;Acc:MGI:1915363]	GO:0005634;GO:0005654;GO:0048471;GO:0005829;GO:0005737;GO:0070062;GO:0000338;GO:0008180;GO:0008285;GO:0007250;GO:0010387	-	KOG4414-COP9 signalosome, subunit CSN8[OT]
ENSMUSG00000090272	1695	2025	1625	1606	1685	1700	4905	8038	3133	6692	3865	4437	Mndal	myeloid nuclear differentiation antigen like [Source:MGI Symbol;Acc:MGI:3780953]	GO:0005634;GO:0005829;GO:0003723;GO:0016020;GO:0000122;GO:0000978;GO:0005730;GO:0008134;GO:0042802;GO:0001078;GO:0003674;GO:0040008;GO:0001047;GO:0003690;GO:0030308	-	-
ENSMUSG00000079577	0	0	0	0	0	0	0	0	0	0	0	0	Gm14692	predicted gene 14692 [Source:MGI Symbol;Acc:MGI:3713084]	GO:0003674;GO:0007286;GO:0005634	-	-
ENSMUSG00000079575	89	116	119	102	127	123	286	240	204	229	257	194	Rbpsuh-rs3	recombining binding protein suppressor of hairless (Drosophila), related sequence 3 [Source:MGI Symbol;Acc:MGI:96525]	-	-	-
ENSMUSG00000031143	640	617	660	547	582	677	1136	794	841	950	1013	868	Ccdc22	coiled-coil domain containing 22 [Source:MGI Symbol;Acc:MGI:1859608]	GO:0006810;GO:0015031;GO:0005768;GO:0043124;GO:0042632;GO:0005575;GO:0006893;GO:0005515;GO:0003674;GO:0008150;GO:0043123;GO:0097602;GO:2000060;GO:0006878;GO:0007253;GO:0097006	-	KOG1937-Uncharacterized conserved protein[S]
ENSMUSG00000092255	0	0	0	0	0	2	0	0	0	0	0	0	Gm20455	predicted gene 20455 [Source:MGI Symbol;Acc:MGI:5141920]	-	-	-
ENSMUSG00000079578	0	0	0	0	0	0	0	0	0	0	0	0	Gm1140	predicted gene 1140 [Source:MGI Symbol;Acc:MGI:2685986]	GO:0003674;GO:0007286;GO:0005634	-	-
ENSMUSG00000031142	13	10	9	11	13	4	27	31	33	18	32	35	Cacna1f	calcium channel, voltage-dependent, alpha 1F subunit [Source:MGI Symbol;Acc:MGI:1859639]	GO:0055085;GO:0016020;GO:0016021;GO:0007601;GO:0006811;GO:0005216;GO:0070588;GO:0005244;GO:0005245;GO:0005262;GO:0006816;GO:0034765;GO:0005891;GO:0008331;GO:0043029;GO:0050856;GO:0050908;GO:0001750;GO:0043025;GO:0043204	K04853-ko04010 MAPK signaling pathway;ko04020 Calcium signaling pathway;ko04024 cAMP signaling pathway;ko04022 cGMP - PKG signaling pathway;ko04911 Insulin secretion;ko04912 GnRH signaling pathway;ko04921 Oxytocin signaling pathway;ko04924 Renin secretion;ko04925 Aldosterone synthesis and secretion;ko04260 Cardiac muscle contraction;ko04261 Adrenergic signaling in cardiomyocytes;ko04270 Vascular …	KOG2301-Voltage-gated Ca2+ channels, alpha1 subunits[PT]
ENSMUSG00000044117	0	0	4	4	2	2	8	0	0	4	2	6	2900011O08Rik	RIKEN cDNA 2900011O08 gene [Source:MGI Symbol;Acc:MGI:1914504]	GO:0015630;GO:0005515;GO:0007026;GO:0021822	-	-
ENSMUSG00000083483	6	9	10	15	4	4	6	5	4	12	9	3	Gm14044	predicted gene 14044 [Source:MGI Symbol;Acc:MGI:3650452]	-	-	-
ENSMUSG00000090277	0	0	0	0	0	0	0	0	0	0	0	0	Gm8338	predicted gene 8338 [Source:MGI Symbol;Acc:MGI:3647186]	-	-	-
ENSMUSG00000058099	1915	1941	1393	1077	1245	1148	4291	3786	2943	4185	3934	3431	Nfam1	Nfat activating molecule with ITAM motif 1 [Source:MGI Symbol;Acc:MGI:1921289]	GO:0016020;GO:0016021;GO:0005886;GO:0009986;GO:0005622;GO:0004888;GO:0001819;GO:0035556;GO:0051091;GO:0045121;GO:0007165;GO:0050853;GO:0045577;GO:0030183;GO:0050861	-	-
ENSMUSG00000041548	2550	2523	3169	2613	2675	2623	3331	2374	2856	2803	3342	2633	Hspb8	heat shock protein 8 [Source:MGI Symbol;Acc:MGI:2135756]	GO:0005634;GO:0005829;GO:0005515;GO:0005737;GO:0005622;GO:0042802	-	KOG3591-Alpha crystallins[O]
ENSMUSG00000041544	0	0	3	0	0	0	2	8	2	4	0	4	Disp3	dispatched RND transporter family member 3 [Source:MGI Symbol;Acc:MGI:2444403]	GO:0016020;GO:0016021;GO:0045665;GO:0045834;GO:2000179;GO:0005737	-	-
ENSMUSG00000058093	457	507	503	589	595	539	736	700	613	705	765	564	Zfp729b	zinc finger protein 729b [Source:MGI Symbol;Acc:MGI:2145180]	GO:0006355;GO:0008270;GO:0046872;GO:0005622;GO:0003674;GO:0008150;GO:0003676	-	KOG1721-FOG: Zn-finger[R]
ENSMUSG00000041540	448	344	388	472	372	449	148	306	269	248	260	171	Sox5	SRY (sex determining region Y)-box 5 [Source:MGI Symbol;Acc:MGI:98367]	GO:0003677;GO:0005634;GO:0032332;GO:0055059;GO:0061036;GO:0071560;GO:2000741;GO:0005515;GO:0006355;GO:0046982;GO:0045944;GO:0006351;GO:0045892;GO:0001701;GO:0048709;GO:0044212;GO:0003700;GO:0045165;GO:0000981;GO:0021953;GO:0051216;GO:0044798;GO:0060164	-	KOG0528-HMG-box transcription factor SOX5[K]
ENSMUSG00000050645	0	0	0	0	0	0	0	0	0	0	0	0	Defb19	defensin beta 19 [Source:MGI Symbol;Acc:MGI:2385955]	GO:0005576;GO:0042742;GO:0045087;GO:0003674;GO:0006952;GO:0050829;GO:0050830	-	-
ENSMUSG00000000167	185	175	230	278	214	169	167	128	133	178	127	177	Pih1d2	PIH1 domain containing 2 [Source:MGI Symbol;Acc:MGI:1919864]	GO:0017160	-	KOG4356-Uncharacterized conserved protein[S]
ENSMUSG00000050641	0	0	0	0	0	0	2	0	0	0	0	0	BC048562	cDNA sequence BC048562 [Source:MGI Symbol;Acc:MGI:3618861]	GO:0003674;GO:0008150;GO:0005575	-	-
ENSMUSG00000050640	296	269	419	341	362	332	213	147	273	230	211	225	Tmem150c	transmembrane protein 150C [Source:MGI Symbol;Acc:MGI:3041258]	GO:0016020;GO:0016021;GO:0003674;GO:0005886;GO:0005887;GO:0005764;GO:0005765	-	KOG4320-Uncharacterized conserved protein[S]
ENSMUSG00000024592	277	271	350	335	294	270	314	241	252	343	343	247	C330018D20Rik	RIKEN cDNA C330018D20 gene [Source:MGI Symbol;Acc:MGI:1924672]	GO:0003674;GO:0008150;GO:0055114;GO:0005739	-	-
ENSMUSG00000024593	41	46	42	30	42	20	14	16	15	8	26	32	Megf10	multiple EGF-like-domains 10 [Source:MGI Symbol;Acc:MGI:2685177]	GO:0016020;GO:0016021;GO:0005886;GO:0007155;GO:0006898;GO:0042995;GO:0016323;GO:0007517;GO:0034109;GO:0014816;GO:0005044;GO:0006909;GO:1902742;GO:0001891;GO:0043654;GO:0001849;GO:0048641;GO:0051147;GO:0014719;GO:0014841;GO:0043652;GO:0055001	-	KOG1218-Proteins containing Ca2+-binding EGF-like domains[T]
ENSMUSG00000024590	1749	1830	1867	1564	1873	1689	3483	2148	2339	2671	3107	2493	Lmnb1	lamin B1 [Source:MGI Symbol;Acc:MGI:96795]	GO:0016020;GO:0005634;GO:0031965;GO:0005882;GO:0005198;GO:0016363;GO:0005637;GO:0005654;GO:0005635;GO:0005638;GO:0046330;GO:0008432;GO:0043274;GO:0031662	K07611-ko04210 Apoptosis;ko04214 Apoptosis - fly	KOG0977-Nuclear envelope protein lamin, intermediate filament superfamily[DY]
ENSMUSG00000024597	5540	5374	6129	6477	6312	5389	4324	3585	4152	4054	4452	3622	Slc12a2	solute carrier family 12, member 2 [Source:MGI Symbol;Acc:MGI:101924]	GO:0055085;GO:0016020;GO:0016021;GO:0005215;GO:0015377;GO:0006810;GO:0006811;GO:1902476;GO:0072488;GO:0008511;GO:0008519;GO:0019901;GO:0006813;GO:0006814;GO:0006821;GO:0006972;GO:0007214;GO:0007568;GO:0015696;GO:0030321;GO:0045795;GO:0070634;GO:0005886;GO:0070062;GO:1903561	-	-
ENSMUSG00000024594	3535	3496	3783	3273	3526	3258	3219	2259	2904	2832	3109	2715	Prrc1	proline-rich coiled-coil 1 [Source:MGI Symbol;Acc:MGI:1916106]	GO:0005794;GO:0008150;GO:0005575	-	-
ENSMUSG00000070960	28	38	32	38	38	33	67	37	49	63	67	64	Gm19680	predicted gene, 19680 [Source:MGI Symbol;Acc:MGI:5011865]	-	-	-
ENSMUSG00000105611	2	0	0	0	0	0	0	0	0	0	0	0	Gm42938	predicted gene 42938 [Source:MGI Symbol;Acc:MGI:5663075]	-	-	-
ENSMUSG00000104144	0	0	0	0	0	0	0	0	0	0	0	0	Gm18433	predicted gene, 18433 [Source:MGI Symbol;Acc:MGI:5010618]	-	-	-
ENSMUSG00000019179	5435	6283	6211	5093	5934	5964	9104	6639	6645	7354	7986	6831	Mdh2	malate dehydrogenase 2, NAD (mitochondrial) [Source:MGI Symbol;Acc:MGI:97050]	GO:0005634;GO:0003723;GO:0055114;GO:0003824;GO:0016491;GO:0005975;GO:0016616;GO:0070062;GO:0005739;GO:0016615;GO:0030060;GO:0006099;GO:0006108;GO:0019752;GO:0005759;GO:0042803;GO:0005743;GO:0006475;GO:0009060;GO:0043209;GO:0043621;GO:0046554;GO:0006107;GO:0006734;GO:0016020	K00026-ko01200 Carbon metabolism;ko00020 Citrate cycle (TCA cycle);ko00620 Pyruvate metabolism;ko00630 Glyoxylate and dicarboxylate metabolism;ko00710 Carbon fixation in photosynthetic organisms;ko00270 Cysteine and methionine metabolism	KOG1494-NAD-dependent malate dehydrogenase[C]
ENSMUSG00000032301	2711	2633	3018	2751	2831	2476	5628	5144	3790	4937	4868	3827	Psma4	proteasome (prosome, macropain) subunit, alpha type 4 [Source:MGI Symbol;Acc:MGI:1347060]	GO:0016787;GO:0005634;GO:0005829;GO:0008233;GO:0006508;GO:0005737;GO:0006511;GO:0070062;GO:0043231;GO:0004298;GO:0051603;GO:0005839;GO:0000932;GO:0004175;GO:0000502;GO:0019773	K02728-ko03050 Proteasome	KOG0178-20S proteasome, regulatory subunit alpha type PSMA4/PRE9[O]
ENSMUSG00000104147	0	0	0	0	0	0	0	0	0	0	0	0	Gm37142	predicted gene, 37142 [Source:MGI Symbol;Acc:MGI:5610370]	-	-	-
ENSMUSG00000075091	0	0	0	0	0	0	0	0	0	0	0	0	Olfr1233	olfactory receptor 1233 [Source:MGI Symbol;Acc:MGI:3031067]	GO:0016020;GO:0016021;GO:0005886;GO:0007186;GO:0004871;GO:0004930;GO:0007165;GO:0004984;GO:0007608;GO:0050896;GO:0050911;GO:0004888;GO:0050907	K04257-ko04740 Olfactory transduction	-
ENSMUSG00000075090	0	0	0	0	0	0	0	0	0	0	0	0	Olfr1234	olfactory receptor 1234 [Source:MGI Symbol;Acc:MGI:3031068]	GO:0016020;GO:0016021;GO:0005886;GO:0007186;GO:0004871;GO:0004930;GO:0007165;GO:0004984;GO:0007608;GO:0050896;GO:0050911;GO:0004888;GO:0050907	-	-
ENSMUSG00000075093	0	0	0	0	0	0	0	0	0	0	0	0	Olfr1231	olfactory receptor 1231 [Source:MGI Symbol;Acc:MGI:3031065]	GO:0016020;GO:0016021;GO:0005886;GO:0007186;GO:0004871;GO:0004930;GO:0007165;GO:0004984;GO:0007608;GO:0050896;GO:0050911;GO:0004888;GO:0050907	K04257-ko04740 Olfactory transduction	-
ENSMUSG00000032303	0	6	2	0	2	0	12	16	0	6	8	6	Chrna3	cholinergic receptor, nicotinic, alpha polypeptide 3 [Source:MGI Symbol;Acc:MGI:87887]	GO:0016020;GO:0016021;GO:0005886;GO:0006810;GO:0006811;GO:0005216;GO:0005230;GO:0022848;GO:0034220;GO:0060078;GO:0060079;GO:0030054;GO:0045202;GO:0045211;GO:0015464;GO:0007165;GO:0007399;GO:0035095;GO:0060084;GO:0005892	K04805-ko04080 Neuroactive ligand-receptor interaction;ko04725 Cholinergic synapse	KOG3645-Acetylcholine receptor[T]
ENSMUSG00000075095	0	0	0	0	0	0	0	0	0	0	0	0	Olfr1229	olfactory receptor 1229 [Source:MGI Symbol;Acc:MGI:3031063]	GO:0016020;GO:0016021;GO:0005886;GO:0007186;GO:0004871;GO:0004930;GO:0007165;GO:0004984;GO:0007608;GO:0050896;GO:0050911	K04257-ko04740 Olfactory transduction	-
ENSMUSG00000057530	25340	27606	25149	22929	28025	27490	21784	18060	20608	19910	20150	19927	Ece1	endothelin converting enzyme 1 [Source:MGI Symbol;Acc:MGI:1101357]	GO:0016020;GO:0016021;GO:0046872;GO:0009897;GO:0005886;GO:0016787;GO:0005794;GO:0048471;GO:0009986;GO:0008233;GO:0006508;GO:0042803;GO:0070062;GO:0008237;GO:0005765;GO:0004222;GO:0005768;GO:0016485;GO:0004175;GO:0007507;GO:0005769;GO:0008270;GO:0001921;GO:0010814;GO:0010815;GO:0010816;GO:0016486;GO:0034959;GO:0042447;GO:0042733;GO:0043583;GO:0033093;GO:0060037	-	-
ENSMUSG00000075097	0	0	0	0	0	0	0	0	0	0	0	0	Olfr1226	olfactory receptor 1226 [Source:MGI Symbol;Acc:MGI:3031060]	GO:0016020;GO:0016021;GO:0005886;GO:0007186;GO:0004871;GO:0004930;GO:0007165;GO:0004984;GO:0007608;GO:0050896;GO:0050911;GO:0004888;GO:0050907	K04257-ko04740 Olfactory transduction	-
ENSMUSG00000075099	0	0	0	0	0	0	0	0	0	0	0	0	Olfr1224-ps1	olfactory receptor 1224, pseudogene 1 [Source:MGI Symbol;Acc:MGI:3031058]	GO:0016020;GO:0016021;GO:0005886;GO:0007186;GO:0004871;GO:0004930;GO:0007165;GO:0004984;GO:0007608;GO:0050896;GO:0050911;GO:0004888;GO:0050907	-	-
ENSMUSG00000057531	1273	1926	1569	1325	1545	1661	1953	1770	1958	2395	2254	1985	Dtnbp1	dystrobrevin binding protein 1 [Source:MGI Symbol;Acc:MGI:2137586]	GO:0016020;GO:0005886;GO:0005634;GO:0015630;GO:0005737;GO:0030054;GO:0045202;GO:0045211;GO:0030659;GO:0031410;GO:0050896;GO:0005783;GO:0005789;GO:0005768;GO:1904115;GO:0007517;GO:0005515;GO:0031175;GO:0048812;GO:0043197;GO:0043005;GO:0010628;GO:0032091;GO:0030426;GO:0014069;GO:0030496;GO:0030424;GO:0030672;GO:0007596;GO:0042383;GO:0048813;GO:0031532;GO:0010008;GO:0008089;GO:0048490;GO:0031083;GO:…	-	-
ENSMUSG00000096465	0	0	0	0	0	0	0	0	0	0	0	0	Olfr488	olfactory receptor 488 [Source:MGI Symbol;Acc:MGI:3030322]	GO:0016020;GO:0016021;GO:0005886;GO:0007186;GO:0004871;GO:0004930;GO:0007165;GO:0004984;GO:0005549;GO:0007608;GO:0050896;GO:0050911	K04257-ko04740 Olfactory transduction	-
ENSMUSG00000032305	1287	1016	1262	1089	1247	966	1099	600	877	788	895	742	Fam219b	family with sequence similarity 219, member B [Source:MGI Symbol;Acc:MGI:1925573]	GO:0003674;GO:0008150;GO:0005575	-	-
ENSMUSG00000041895	1600	2046	1926	1527	1784	1747	1331	1192	1416	1095	1457	1428	Wipi1	WD repeat domain, phosphoinositide interacting 1 [Source:MGI Symbol;Acc:MGI:1261864]	GO:0016020;GO:0005794;GO:0005737;GO:0006914;GO:0031410;GO:0010008;GO:0005856;GO:0005768;GO:0048203;GO:0005829;GO:0032266;GO:0080025;GO:0005802;GO:0005102;GO:0050681;GO:0030331;GO:0030136;GO:0034045;GO:0000421;GO:0000407	-	KOG2110-Uncharacterized conserved protein, contains WD40 repeats[S]
ENSMUSG00000092259	0	0	0	0	0	0	0	0	0	0	0	0	Vmn2r-ps68	vomeronasal 2, receptor, pseudogene 68 [Source:MGI Symbol;Acc:MGI:3761309]	-	-	-
ENSMUSG00000041890	6580	6500	5541	5085	5817	6833	5370	4247	4711	5558	4681	4865	Git2	G protein-coupled receptor kinase-interactor 2 [Source:MGI Symbol;Acc:MGI:1347053]	GO:0046872;GO:0005654;GO:0005096;GO:0043547;GO:0005925;GO:0005515;GO:0032403;GO:0048266;GO:0016301;GO:0016310	K12487-ko04144 Endocytosis	KOG0818-GTPase-activating proteins of the GIT family[T]
ENSMUSG00000041891	4696	4809	4889	4633	5151	4533	6742	5144	5701	5725	6822	5572	Lman1	lectin, mannose-binding, 1 [Source:MGI Symbol;Acc:MGI:1917611]	GO:0016020;GO:0016021;GO:0000139;GO:0005794;GO:0046872;GO:0006810;GO:0015031;GO:0070062;GO:0030246;GO:0005783;GO:0005789;GO:0033116;GO:0006888;GO:0007029;GO:0007030;GO:0030017;GO:0016192;GO:0005793;GO:0005537;GO:0030134;GO:0010638;GO:0044220	K10080-ko04141 Protein processing in endoplasmic reticulum	KOG3838-Mannose lectin ERGIC-53, involved in glycoprotein traffic[U]
ENSMUSG00000036521	0	0	0	0	0	0	0	0	0	0	0	0	Scgb2b2	secretoglobin, family 2B, member 2 [Source:MGI Symbol;Acc:MGI:3042579]	GO:0005615	-	-
ENSMUSG00000083882	0	0	0	0	0	0	0	0	0	0	0	0	Gm11369	predicted gene 11369 [Source:MGI Symbol;Acc:MGI:3652076]	-	-	-
ENSMUSG00000083880	0	0	0	0	0	0	0	0	0	0	0	0	Hspe1-ps6	heat shock protein 1 (chaperonin 10), pseudogene 6 [Source:MGI Symbol;Acc:MGI:1935167]	-	-	-
ENSMUSG00000083887	0	0	0	0	0	0	0	1	1	0	1	0	Gm11930	predicted gene 11930 [Source:MGI Symbol;Acc:MGI:3650032]	-	-	-
ENSMUSG00000083886	0	0	0	0	0	0	0	0	0	0	0	0	Olfr409-ps1	olfactory receptor 409, pseudogene 1 [Source:MGI Symbol;Acc:MGI:3030243]	-	-	-
ENSMUSG00000083885	16	7	13	7	2	12	4	1	9	4	9	1	Gm13213	predicted gene 13213 [Source:MGI Symbol;Acc:MGI:3651606]	-	-	-
ENSMUSG00000083884	0	0	0	0	0	0	0	0	0	0	0	0	Gm15388	predicted gene 15388 [Source:MGI Symbol;Acc:MGI:3705340]	-	-	-
ENSMUSG00000047492	2	0	0	0	0	0	0	0	0	0	0	0	Inhbe	inhibin beta-E [Source:MGI Symbol;Acc:MGI:109269]	GO:0008083;GO:0005576;GO:0005615;GO:0005125;GO:0005179;GO:0042981;GO:0005160;GO:0010862;GO:0043408;GO:0048468;GO:0060395	K04667-ko04350 TGF-beta signaling pathway;ko04060 Cytokine-cytokine receptor interaction;ko04550 Signaling pathways regulating pluripotency of stem cells	KOG3900-Transforming growth factor beta, bone morphogenetic protein and related proteins[T]
ENSMUSG00000083888	0	0	0	0	0	0	0	0	0	0	0	0	Gm12441	predicted gene 12441 [Source:MGI Symbol;Acc:MGI:3649265]	-	-	-
ENSMUSG00000047495	0	0	0	2	2	0	2	0	2	0	0	0	Dlgap2	discs, large (Drosophila) homolog-associated protein 2 [Source:MGI Symbol;Acc:MGI:2443181]	GO:0023052;GO:0007270;GO:0016020;GO:0005886;GO:0008150;GO:0030054;GO:0045202;GO:0045211;GO:0014069	-	KOG3971-SAP-90/PSD-95 associated protein-related protein (Vulcan)[T]
ENSMUSG00000047496	147	174	174	141	165	125	168	152	118	144	140	90	Rnf152	ring finger protein 152 [Source:MGI Symbol;Acc:MGI:2443787]	GO:0016020;GO:0016021;GO:0016740;GO:0008270;GO:0046872;GO:0061630;GO:0006915;GO:0005765;GO:0016567;GO:0005764;GO:1904262;GO:0004842;GO:0034198;GO:0010508;GO:0031301;GO:0070936;GO:0000209;GO:0031267;GO:0070534	K15705-ko04150 mTOR signaling pathway	-
ENSMUSG00000047497	253	347	378	411	322	263	215	184	286	194	288	276	Adamts12	a disintegrin-like and metallopeptidase (reprolysin type) with thrombospondin type 1 motif, 12 [Source:MGI Symbol;Acc:MGI:2146046]	GO:0008270;GO:0046872;GO:0016787;GO:0008233;GO:0006508;GO:0005578;GO:0005576;GO:0008237;GO:0031012;GO:0004222;GO:0016477;GO:0007160;GO:0071773;GO:0051603;GO:0071347;GO:0032331;GO:0071356;GO:0050727;GO:1901509;GO:0030167;GO:1902203;GO:1902548;GO:2001113	-	KOG3538-Disintegrin metalloproteinases with thrombospondin repeats[O]
ENSMUSG00000056728	0	0	0	0	0	0	0	0	0	0	0	0	Ctsll3	cathepsin L-like 3 [Source:MGI Symbol;Acc:MGI:1917452]	GO:0005615;GO:0016787;GO:0008233;GO:0008234;GO:0006508;GO:0004197;GO:0051603;GO:0005764	-	KOG1543-Cysteine proteinase Cathepsin L[O]
ENSMUSG00000051118	14	11	19	20	15	18	13	11	20	11	10	7	Olfr77	olfactory receptor 77 [Source:MGI Symbol;Acc:MGI:2153206]	GO:0016020;GO:0016021;GO:0005886;GO:0007186;GO:0004871;GO:0004930;GO:0007165;GO:0004984;GO:0007608;GO:0050896;GO:0050911	K04257-ko04740 Olfactory transduction	-
ENSMUSG00000045587	0	0	0	0	0	0	0	0	0	0	0	0	BC049730	cDNA sequence BC049730 [Source:MGI Symbol;Acc:MGI:2681843]	GO:0003674;GO:0008150;GO:0005575	-	-
ENSMUSG00000051113	62	82	65	66	52	72	48	48	54	52	43	37	Fam71e1	family with sequence similarity 71, member E1 [Source:MGI Symbol;Acc:MGI:1922788]	GO:0003674;GO:0008150;GO:0005634	-	-
ENSMUSG00000051111	33	67	58	88	54	56	25	27	13	9	18	10	Sv2c	synaptic vesicle glycoprotein 2c [Source:MGI Symbol;Acc:MGI:1922459]	GO:0055085;GO:0016020;GO:0016021;GO:0005215;GO:0006810;GO:0030054;GO:0045202;GO:0031410;GO:0022857;GO:0007268;GO:0030672;GO:0008021;GO:0006836	K06258-ko04512 ECM-receptor interaction	KOG0255-Synaptic vesicle transporter SVOP and related transporters (major facilitator superfamily)[R]
ENSMUSG00000056724	4205	4612	4767	4104	4705	4851	6780	4140	4866	6084	5643	4780	Nbeal2	neurobeachin-like 2 [Source:MGI Symbol;Acc:MGI:2448554]	GO:0016020;GO:0005783;GO:0012505;GO:0030220;GO:0035855;GO:0007596;GO:0042060;GO:0070889	-	-
ENSMUSG00000014837	265	223	227	251	290	285	250	138	231	247	208	207	4931428F04Rik	RIKEN cDNA 4931428F04 gene [Source:MGI Symbol;Acc:MGI:1921606]	GO:0003674;GO:0008150;GO:0005575	-	-
ENSMUSG00000000838	2010	2143	2234	2304	2357	1836	2602	2408	2093	2596	2434	2228	Fmr1	fragile X mental retardation syndrome 1 [Source:MGI Symbol;Acc:MGI:95564]	GO:0003676;GO:0003723;GO:0017148;GO:0002151;GO:0003729;GO:0003730;GO:0008266;GO:0030371;GO:0031369;GO:0033592;GO:0034046;GO:0035064;GO:0035197;GO:0035198;GO:0035613;GO:0042802;GO:0042803;GO:0043022;GO:0044325;GO:0046982;GO:0048027;GO:1990825;GO:0000381;GO:0002092;GO:0006974;GO:0033129;GO:0044830;GO:0045727;GO:0051489;GO:0060964;GO:0060998;GO:0098586;GO:0098908;GO:1901254;GO:1902373;GO:1902416;GO:…	K15516-ko03013 RNA transport	-
ENSMUSG00000105550	29	10	22	12	16	4	34	18	12	20	18	22	Gm42586	predicted gene 42586 [Source:MGI Symbol;Acc:MGI:5662723]	-	-	-
ENSMUSG00000066113	694	653	390	689	418	380	561	473	573	679	619	614	Adamtsl1	ADAMTS-like 1 [Source:MGI Symbol;Acc:MGI:1924989]	GO:0008270;GO:0006508;GO:0005578;GO:0008237;GO:0003674;GO:0008150;GO:0005575;GO:0005576;GO:0008233;GO:0004222;GO:0031012	-	KOG3538-Disintegrin metalloproteinases with thrombospondin repeats[O]
ENSMUSG00000000295	238	255	284	271	205	198	277	197	278	264	227	236	Hddc2	HD domain containing 2 [Source:MGI Symbol;Acc:MGI:1916942]	GO:0003674;GO:0008150;GO:0070062;GO:0005739	-	KOG3197-Predicted hydrolases of HD superfamily[R]
ENSMUSG00000066116	5	1	6	4	6	6	5	2	2	11	6	2	Gm10154	predicted gene 10154 [Source:MGI Symbol;Acc:MGI:3642271]	-	-	-
ENSMUSG00000082717	0	0	0	0	0	0	0	0	0	0	0	0	Gm13087	predicted gene 13087 [Source:MGI Symbol;Acc:MGI:3649970]	-	-	-
ENSMUSG00000079604	0	0	0	0	0	0	0	0	0	0	0	0	Gm13219	predicted gene 13219 [Source:MGI Symbol;Acc:MGI:3651678]	-	-	-
ENSMUSG00000057455	0	0	2	0	0	0	2	0	0	0	0	3	Rit2	Ras-like without CAAX 2 [Source:MGI Symbol;Acc:MGI:108054]	GO:0016020;GO:0005886;GO:0005634;GO:0007165;GO:0000166;GO:0003924;GO:0005525;GO:0035556;GO:0005516;GO:0005515;GO:0043005;GO:0045121;GO:0010976;GO:0030215;GO:0005737;GO:0045944;GO:0032507;GO:0003682;GO:0030100;GO:0010977;GO:0044297;GO:0001932;GO:0007265;GO:0032489;GO:0043410;GO:0045762;GO:0050848;GO:0097447	-	KOG0395-Ras-related GTPase[R]
ENSMUSG00000057454	0	0	0	0	0	0	0	2	0	0	0	0	Lypd3	Ly6/Plaur domain containing 3 [Source:MGI Symbol;Acc:MGI:1919684]	GO:0016020;GO:0005615;GO:0005886;GO:0031225;GO:0007160;GO:0043236;GO:0016021	-	-
ENSMUSG00000057457	402	367	429	404	368	284	86	81	163	55	140	170	Phex	phosphate regulating endopeptidase homolog, X-linked [Source:MGI Symbol;Acc:MGI:107489]	GO:0006508;GO:0008237;GO:0004222;GO:0016020;GO:0016021;GO:0046872;GO:0016787;GO:0005794;GO:0048471;GO:0008233;GO:0005783;GO:0031214;GO:0030282;GO:0019637;GO:0030324;GO:0033280;GO:0060348;GO:0060416;GO:0071305;GO:0071374;GO:1904383;GO:1990418	-	KOG3624-M13 family peptidase[E]
ENSMUSG00000024261	0	0	2	0	0	2	0	0	0	0	0	4	Syt4	synaptotagmin IV [Source:MGI Symbol;Acc:MGI:101759]	GO:0016020;GO:0016021;GO:0046872;GO:0048471;GO:0030054;GO:0045202;GO:0031410;GO:0005886;GO:0043231;GO:0006887;GO:0005509;GO:0030154;GO:0043005;GO:0030672;GO:0007269;GO:0019905;GO:0014059;GO:0043025;GO:0030424;GO:0030425;GO:0033604;GO:0000149;GO:0001786;GO:0005544;GO:0017075;GO:0030276;GO:0030348;GO:0042803;GO:0046982;GO:0007420;GO:0007613;GO:0014049;GO:0017158;GO:0030100;GO:0031338;GO:0031339;GO:…	-	KOG1028-Ca2+-dependent phospholipid-binding protein Synaptotagmin, required for synaptic vesicle and secretory granule exocytosis[TU]
ENSMUSG00000098829	0	0	0	0	0	0	0	0	0	0	0	0	Mir6354	microRNA 6354 [Source:MGI Symbol;Acc:MGI:5530664]	-	-	-
ENSMUSG00000098828	0	0	0	0	0	0	0	0	0	0	0	0	Gm27283	predicted gene, 27283 [Source:MGI Symbol;Acc:MGI:5530665]	-	-	-
ENSMUSG00000085060	0	0	0	0	0	0	0	0	0	0	0	0	E330016L19Rik	RIKEN cDNA E330016L19 gene [Source:MGI Symbol;Acc:MGI:3041207]	-	-	-
ENSMUSG00000085067	0	0	0	0	0	0	0	0	0	0	0	0	Gm15631	predicted gene 15631 [Source:MGI Symbol;Acc:MGI:3783075]	-	-	-
ENSMUSG00000085066	0	0	0	0	0	0	0	1	0	0	0	0	Gm4989	predicted pseudogene 4989 [Source:MGI Symbol;Acc:MGI:3643860]	-	-	-
ENSMUSG00000082288	0	0	0	0	0	0	0	0	0	0	0	0	Gm14755	predicted gene 14755 [Source:MGI Symbol;Acc:MGI:3705611]	-	-	-
ENSMUSG00000082289	2	0	1	1	1	2	0	1	1	2	0	1	Gm15596	predicted gene 15596 [Source:MGI Symbol;Acc:MGI:3783043]	-	-	-
ENSMUSG00000082286	2571	2310	4380	3690	3407	2844	2186	1297	2663	2907	2795	2270	Pisd-ps1	phosphatidylserine decarboxylase, pseudogene 1 [Source:MGI Symbol;Acc:MGI:3842428]	-	-	-
ENSMUSG00000098820	0	0	0	0	0	0	0	0	0	0	0	0	Gm27284	predicted gene, 27284 [Source:MGI Symbol;Acc:MGI:5530666]	-	-	-
ENSMUSG00000098823	0	0	0	0	0	0	0	0	0	0	0	0	Mir8111	microRNA 8111 [Source:MGI Symbol;Acc:MGI:5531205]	-	-	-
ENSMUSG00000082285	0	0	0	0	0	0	0	0	0	0	0	0	Gm14069	predicted gene 14069 [Source:MGI Symbol;Acc:MGI:3652232]	-	-	-
ENSMUSG00000098825	0	0	0	0	0	0	0	0	0	0	0	0	Gm27285	predicted gene, 27285 [Source:MGI Symbol;Acc:MGI:5530667]	-	-	-
ENSMUSG00000098824	2	2	1	2	1	2	3	1	3	4	1	1	Mir7006	microRNA 7006 [Source:MGI Symbol;Acc:MGI:5530780]	-	-	-
ENSMUSG00000098827	0	0	0	0	0	0	0	0	0	0	0	0	Gm27399	predicted gene, 27399 [Source:MGI Symbol;Acc:MGI:5530781]	-	-	-
ENSMUSG00000098826	1	1	1	1	1	1	1	1	1	1	1	1	Mir7677	microRNA 7677 [Source:MGI Symbol;Acc:MGI:5530782]	-	-	-
ENSMUSG00000080613	1	0	1	1	0	0	1	3	2	3	3	2	Gm22151	predicted gene, 22151 [Source:MGI Symbol;Acc:MGI:5451928]	-	-	-
ENSMUSG00000079605	936	1004	1007	848	971	918	873	708	782	928	1006	865	Zbtb9	zinc finger and BTB domain containing 9 [Source:MGI Symbol;Acc:MGI:1918022]	GO:0046872;GO:0008150;GO:0003677;GO:0005634;GO:0003676;GO:0006355;GO:0006351	-	KOG1721-FOG: Zn-finger[R]
ENSMUSG00000080610	0	0	0	0	0	1	1	0	0	1	0	0	Snord110	small nucleolar RNA, C/D box 110 [Source:MGI Symbol;Acc:MGI:3819517]	-	-	-
ENSMUSG00000080616	0	0	0	0	0	0	0	0	0	0	0	0	Gm22152	predicted gene, 22152 [Source:MGI Symbol;Acc:MGI:5451929]	-	-	-
ENSMUSG00000080615	1	1	1	1	1	1	1	1	1	1	1	1	Snord99	small nucleolar RNA, C/D box 99 [Source:MGI Symbol;Acc:MGI:3819570]	-	-	-
ENSMUSG00000105552	28	25	30	30	17	19	27	24	19	20	25	27	Gm19710	predicted gene, 19710 [Source:MGI Symbol;Acc:MGI:5011895]	-	-	-
ENSMUSG00000113092	0	0	0	0	0	0	0	0	0	0	0	0	CR974485.1	-	-	-	-
ENSMUSG00000085395	244	186	254	154	182	188	96	51	115	84	79	57	Gm13056	predicted gene 13056 [Source:MGI Symbol;Acc:MGI:3650725]	-	-	-
ENSMUSG00000085394	3	0	0	0	2	3	4	0	0	10	0	0	2210414B05Rik	RIKEN cDNA 2210414B05 gene [Source:MGI Symbol;Acc:MGI:1917393]	-	-	-
ENSMUSG00000085397	3	10	5	5	9	5	3	0	4	2	0	9	Gm13524	predicted gene 13524 [Source:MGI Symbol;Acc:MGI:3651427]	-	-	-
ENSMUSG00000085396	4496	4338	5432	4741	4239	3481	2975	2032	3174	2897	2909	2369	Firre	functional intergenic repeating RNA element [Source:MGI Symbol;Acc:MGI:2147989]	-	-	-
ENSMUSG00000085391	0	2	0	1	3	2	0	0	0	1	2	2	Gm16150	predicted gene 16150 [Source:MGI Symbol;Acc:MGI:3801827]	-	-	-
ENSMUSG00000085390	0	0	0	0	0	0	0	0	0	0	0	0	Gm13115	predicted gene 13115 [Source:MGI Symbol;Acc:MGI:3649445]	-	-	-
ENSMUSG00000085393	0	0	0	0	0	0	0	0	0	0	0	0	Gm11280	predicted gene 11280 [Source:MGI Symbol;Acc:MGI:3705200]	-	-	-
ENSMUSG00000085399	68	110	98	60	78	76	106	81	69	68	103	80	Foxd2os	forkhead box D2, opposite strand [Source:MGI Symbol;Acc:MGI:2444065]	-	-	-
ENSMUSG00000085398	0	0	0	0	2	0	2	0	4	9	0	0	4931406G06Rik	RIKEN cDNA 4931406G06 gene [Source:MGI Symbol;Acc:MGI:1918228]	-	-	-
ENSMUSG00000082712	0	0	2	0	2	0	0	0	0	1	0	2	Olfr990-ps1	olfactory receptor 990, pseudogene 1 [Source:MGI Symbol;Acc:MGI:3030824]	-	-	-
ENSMUSG00000098793	0	0	0	0	0	0	0	0	0	0	0	0	Gm27286	predicted gene, 27286 [Source:MGI Symbol;Acc:MGI:5530668]	-	-	-
ENSMUSG00000082751	0	0	0	0	0	0	0	0	0	0	0	0	Gm6620	predicted gene 6620 [Source:MGI Symbol;Acc:MGI:3644671]	-	-	-
ENSMUSG00000098791	0	0	0	0	0	0	0	0	0	1	0	0	Gm27402	predicted gene, 27402 [Source:MGI Symbol;Acc:MGI:5530784]	-	-	-
ENSMUSG00000098790	4	3	4	7	6	5	5	4	4	7	6	3	Mir6942	microRNA 6942 [Source:MGI Symbol;Acc:MGI:5530669]	-	-	-
ENSMUSG00000098797	0	0	0	0	0	0	0	0	0	0	0	0	Mir6344	microRNA 6344 [Source:MGI Symbol;Acc:MGI:5531222]	-	-	-
ENSMUSG00000098796	0	0	0	0	0	0	0	0	0	0	0	0	Gm27163	predicted gene 27163 [Source:MGI Symbol;Acc:MGI:5521006]	-	-	-
ENSMUSG00000098795	0	0	0	0	0	0	0	0	0	0	0	0	Gm27403	predicted gene, 27403 [Source:MGI Symbol;Acc:MGI:5530785]	-	-	-
ENSMUSG00000098794	0	0	0	0	6	4	6	6	0	5	0	0	Gm28038	predicted gene, 28038 [Source:MGI Symbol;Acc:MGI:5547774]	GO:0017056;GO:0006405;GO:0006606;GO:0044611	-	-
ENSMUSG00000082758	0	0	0	0	0	0	0	0	0	0	0	0	Gm13024	predicted gene 13024 [Source:MGI Symbol;Acc:MGI:3650678]	-	-	-
ENSMUSG00000082759	0	0	0	0	0	0	0	0	0	0	0	0	Gm14826	predicted gene 14826 [Source:MGI Symbol;Acc:MGI:3705650]	-	-	-
ENSMUSG00000098799	0	0	1	2	0	0	1	1	1	1	1	1	Trgj4	T cell receptor gamma joining 4 [Source:MGI Symbol;Acc:MGI:4439597]	-	-	-
ENSMUSG00000098798	1	1	1	1	1	1	1	1	1	1	1	1	Gm27288	predicted gene, 27288 [Source:MGI Symbol;Acc:MGI:5530670]	-	-	-
ENSMUSG00000065778	0	1	0	0	2	0	0	0	2	1	0	0	Gm22154	predicted gene, 22154 [Source:MGI Symbol;Acc:MGI:5451931]	-	-	-
ENSMUSG00000065771	0	0	0	0	0	0	0	0	0	0	0	0	n-R5s54	nuclear encoded rRNA 5S 54 [Source:MGI Symbol;Acc:MGI:4421899]	-	-	-
ENSMUSG00000065770	0	0	0	0	0	0	0	0	0	0	0	0	Gm22155	predicted gene, 22155 [Source:MGI Symbol;Acc:MGI:5451932]	-	-	-
ENSMUSG00000065773	1	0	0	0	0	2	0	1	0	0	0	0	Rnu1b6	U1b6 small nuclear RNA [Source:MGI Symbol;Acc:MGI:104604]	-	-	-
ENSMUSG00000089034	0	0	0	0	0	0	0	0	0	0	0	0	Gm22156	predicted gene, 22156 [Source:MGI Symbol;Acc:MGI:5451933]	-	-	-
ENSMUSG00000089035	0	0	0	0	0	0	0	0	0	0	0	0	Gm22157	predicted gene, 22157 [Source:MGI Symbol;Acc:MGI:5451934]	-	-	-
ENSMUSG00000089036	0	0	0	0	0	0	0	0	0	0	0	0	Gm22158	predicted gene, 22158 [Source:MGI Symbol;Acc:MGI:5451935]	-	-	-
ENSMUSG00000089037	0	0	0	0	0	0	0	0	0	0	0	0	Gm22159	predicted gene, 22159 [Source:MGI Symbol;Acc:MGI:5451936]	-	-	-
ENSMUSG00000089030	0	0	0	0	0	0	0	0	0	0	0	0	Gm22160	predicted gene, 22160 [Source:MGI Symbol;Acc:MGI:5451937]	-	-	-
ENSMUSG00000089033	0	0	0	0	0	0	0	0	0	0	0	0	Gm22163	predicted gene, 22163 [Source:MGI Symbol;Acc:MGI:5451940]	-	-	-
ENSMUSG00000089038	0	0	0	0	0	0	0	0	0	0	0	0	Gm22164	predicted gene, 22164 [Source:MGI Symbol;Acc:MGI:5451941]	-	-	-
ENSMUSG00000089039	0	0	0	0	0	0	0	0	0	0	0	0	Gm22165	predicted gene, 22165 [Source:MGI Symbol;Acc:MGI:5451942]	-	-	-
ENSMUSG00000106069	0	0	0	0	0	0	0	0	0	0	0	0	Gm6135	prediticted gene 6135 [Source:MGI Symbol;Acc:MGI:3643755]	-	-	-
ENSMUSG00000106068	0	0	1	0	0	0	0	1	0	1	1	0	Gm9497	predicted gene 9497 [Source:MGI Symbol;Acc:MGI:3779907]	-	-	-
ENSMUSG00000057181	742	831	843	812	833	706	767	602	639	738	717	632	5730455P16Rik	RIKEN cDNA 5730455P16 gene [Source:MGI Symbol;Acc:MGI:1917841]	GO:0003674;GO:0008150;GO:0005575	-	-
ENSMUSG00000106061	0	0	0	0	0	0	2	1	1	4	0	0	Gm43773	predicted gene 43773 [Source:MGI Symbol;Acc:MGI:5663910]	-	-	-
ENSMUSG00000106060	0	0	0	0	0	0	0	0	0	0	0	0	Gm42488	predicted gene 42488 [Source:MGI Symbol;Acc:MGI:5662625]	-	-	-
ENSMUSG00000106063	0	0	0	0	0	2	0	0	0	0	0	0	C030032O16Rik	RIKEN cDNA C030032O16 gene [Source:MGI Symbol;Acc:MGI:1924718]	-	-	-
ENSMUSG00000106062	58	33	63	47	26	34	27	21	45	41	24	10	Gm43820	predicted gene 43820 [Source:MGI Symbol;Acc:MGI:5663957]	-	-	-
ENSMUSG00000106065	0	0	0	0	0	0	0	0	0	0	0	0	Gm42621	predicted gene 42621 [Source:MGI Symbol;Acc:MGI:5662758]	-	-	-
ENSMUSG00000106064	0	0	0	0	0	0	0	0	0	0	0	0	Gm43325	predicted gene 43325 [Source:MGI Symbol;Acc:MGI:5663462]	-	-	-
ENSMUSG00000106067	51	85	76	72	66	75	45	50	45	52	59	66	Gm7902	predicted gene 7902 [Source:MGI Symbol;Acc:MGI:3645041]	-	-	-
ENSMUSG00000106066	0	0	0	0	0	0	0	0	0	0	0	0	Igkv2-105	immunoglobulin kappa chain variable 2-105 [Source:MGI Symbol;Acc:MGI:5009874]	-	-	-
ENSMUSG00000061469	0	0	0	0	0	0	0	0	0	0	0	0	Gm12569	predicted gene 12569 [Source:MGI Symbol;Acc:MGI:3650740]	-	-	-
ENSMUSG00000094745	0	0	0	0	0	0	0	0	0	0	0	0	Olfr954	olfactory receptor 954 [Source:MGI Symbol;Acc:MGI:3030788]	GO:0016020;GO:0016021;GO:0005886;GO:0007186;GO:0004871;GO:0004930;GO:0007165;GO:0004984;GO:0007608;GO:0050896;GO:0050911;GO:0005549	K04257-ko04740 Olfactory transduction	-
ENSMUSG00000094746	0	0	0	0	0	0	0	0	0	0	0	0	Gm20916	predicted gene, 20916 [Source:MGI Symbol;Acc:MGI:5434272]	GO:0005634;GO:0005515;GO:0007338;GO:0007530;GO:0010468;GO:0048515;GO:0005737	-	-
ENSMUSG00000094747	0	0	0	0	0	0	0	0	0	0	0	0	Olfr1307	olfactory receptor 1307 [Source:MGI Symbol;Acc:MGI:3031141]	GO:0016020;GO:0016021;GO:0005886;GO:0007186;GO:0004871;GO:0004930;GO:0007165;GO:0004984;GO:0007608;GO:0050896;GO:0050911;GO:0004888;GO:0050907	K04257-ko04740 Olfactory transduction	-
ENSMUSG00000094740	0	0	0	0	0	0	0	0	0	0	0	0	Gm17449	predicted gene, 17449 [Source:MGI Symbol;Acc:MGI:4937083]	GO:0003676	-	-
ENSMUSG00000094743	0	0	0	0	0	0	0	0	0	0	0	0	Mup-ps7	major urinary protein, pseudogene 7 [Source:MGI Symbol;Acc:MGI:3651245]	-	-	-
ENSMUSG00000061461	503	395	544	648	407	375	750	316	784	667	587	500	Smim20	small integral membrane protein 20 [Source:MGI Symbol;Acc:MGI:1913528]	GO:0016020;GO:0016021;GO:0003674;GO:0005743;GO:0033617	-	-
ENSMUSG00000105357	1	1	0	0	0	2	1	0	2	0	2	0	Gm42647	predicted gene 42647 [Source:MGI Symbol;Acc:MGI:5662784]	-	-	-
ENSMUSG00000061462	183	608	586	466	632	587	555	467	473	341	446	516	Obscn	obscurin, cytoskeletal calmodulin and titin-interacting RhoGEF [Source:MGI Symbol;Acc:MGI:2681862]	GO:0004672;GO:0005524;GO:0006468;GO:0043547;GO:0035023;GO:0005089;GO:0016740;GO:0000166;GO:0016301;GO:0016310;GO:0005829;GO:0005886;GO:0016604;GO:0030017;GO:0030018;GO:0031430	-	-
ENSMUSG00000094748	0	0	0	0	0	0	0	0	0	0	0	0	Gm8677	predicted gene 8677 [Source:MGI Symbol;Acc:MGI:3646576]	GO:0016020;GO:0016021;GO:0003674;GO:0005575;GO:0007186;GO:0016503;GO:0007606	-	-
ENSMUSG00000093918	0	0	0	1	0	0	0	0	0	0	0	0	Gm21677	predicted gene, 21677 [Source:MGI Symbol;Acc:MGI:5435032]	GO:0005634;GO:0003676;GO:0003723;GO:0006397;GO:0008380;GO:0002244	-	-
ENSMUSG00000093919	0	0	0	0	0	2	1	0	1	0	0	0	Gm20760	predicted gene, 20760 [Source:MGI Symbol;Acc:MGI:5434116]	-	-	-
ENSMUSG00000093914	0	0	0	0	0	0	0	0	0	0	0	0	Gm22166	predicted gene, 22166 [Source:MGI Symbol;Acc:MGI:5451943]	-	-	-
ENSMUSG00000093915	4	6	5	4	6	6	10	11	9	10	5	6	Trav12n-3	T cell receptor alpha variable 12N-3 [Source:MGI Symbol;Acc:MGI:3704131]	GO:0002377;GO:0006955;GO:0005615	-	-
ENSMUSG00000093916	2	6	5	2	7	7	8	8	19	15	13	6	Gm379	predicted gene 379 [Source:MGI Symbol;Acc:MGI:2685225]	GO:0016020;GO:0016021;GO:0006886;GO:0005886;GO:0005484;GO:0016192;GO:0000149;GO:0017022;GO:0031629;GO:0048278;GO:0008021;GO:0031201	-	-
ENSMUSG00000093917	0	0	0	0	0	0	0	0	0	0	0	0	Gm8660	predicted gene 8660 [Source:MGI Symbol;Acc:MGI:3645692]	GO:0016020;GO:0016021;GO:0003674;GO:0005575;GO:0007186;GO:0004871;GO:0004930;GO:0007165;GO:0050896;GO:0007606;GO:0050909	-	-
ENSMUSG00000093910	38	58	55	40	65	62	23	19	41	34	23	35	Zfp853	zinc finger protein 853 [Source:MGI Symbol;Acc:MGI:2685638]	GO:0003674;GO:0008150;GO:0005575;GO:0003676	-	-
ENSMUSG00000093912	0	0	1	0	0	0	0	0	0	0	1	1	Mir3470b	microRNA 3470b [Source:MGI Symbol;Acc:MGI:4441435]	-	-	-
ENSMUSG00000093913	0	0	0	0	0	0	0	0	0	0	0	0	Obox4-ps28	oocyte specific homeobox 4, pseudogene 28 [Source:MGI Symbol;Acc:MGI:3641736]	-	-	-
ENSMUSG00000016528	9687	8394	9909	7886	9231	8356	16428	9572	11152	15811	14370	9823	Mapkapk2	MAP kinase-activated protein kinase 2 [Source:MGI Symbol;Acc:MGI:109298]	GO:0004672;GO:0005524;GO:0006468;GO:0016740;GO:0005634;GO:0005654;GO:0005737;GO:0000166;GO:0016301;GO:0016310;GO:0070062;GO:0006974;GO:0004674;GO:0005813;GO:0005515;GO:0048839;GO:0006954;GO:0004871;GO:0034097;GO:0018105;GO:0005516;GO:0032680;GO:0032496;GO:0031572;GO:0035924;GO:0048010;GO:0004683;GO:0009931;GO:0046777;GO:0048255;GO:0042535;GO:0002224;GO:0070935;GO:0006950;GO:0032675;GO:0038066;GO:…	K04443-ko04010 MAPK signaling pathway;ko04370 VEGF signaling pathway;ko04722 Neurotrophin signaling pathway;ko05203 Viral carcinogenesis	KOG0604-MAP kinase-activated protein kinase 2[T]
ENSMUSG00000016529	7	0	0	0	2	5	37	27	35	56	14	22	Il10	interleukin 10 [Source:MGI Symbol;Acc:MGI:96537]	GO:0005576;GO:0005615;GO:0010468;GO:0005125;GO:0006955;GO:0045893;GO:0042742;GO:0042832;GO:0071222;GO:0032689;GO:0051091;GO:0006954;GO:0051045;GO:0050728;GO:0050715;GO:0032695;GO:0002740;GO:0045944;GO:0045348;GO:0060670;GO:0032720;GO:0002904;GO:0044130;GO:0002237;GO:0008285;GO:0032715;GO:0032800;GO:0051384;GO:0035729;GO:0045787;GO:0005141;GO:0001818;GO:0001938;GO:0002875;GO:0007568;GO:0010033;GO:…	K05443-ko04630 Jak-STAT signaling pathway;ko04068 FoxO signaling pathway;ko04060 Cytokine-cytokine receptor interaction;ko04660 T cell receptor signaling pathway;ko04672 Intestinal immune network for IgA production;ko05310 Asthma;ko05322 Systemic lupus erythematosus;ko05320 Autoimmune thyroid disease;ko05321 Inflammatiory bowel disease (IBD);ko05330 Allograft rejection;ko05133 Pertussis;ko05150 S…	-
ENSMUSG00000016526	212	229	262	234	256	260	259	279	264	282	223	241	Dyrk3	dual-specificity tyrosine-(Y)-phosphorylation regulated kinase 3 [Source:MGI Symbol;Acc:MGI:1330300]	GO:0004672;GO:0005524;GO:0006468;GO:0016740;GO:0046872;GO:0005634;GO:0005654;GO:0005829;GO:0005737;GO:0000166;GO:0016301;GO:0016310;GO:0004713;GO:0043231;GO:0004674;GO:0000287;GO:0005515;GO:0043066;GO:0010494;GO:0030218;GO:0004712;GO:0018108;GO:1903432;GO:0035617;GO:0043518;GO:0080135	K18669-ko04111 Cell cycle - yeast	KOG0667-Dual-specificity tyrosine-phosphorylation regulated kinase[R]
ENSMUSG00000105557	0	0	0	0	0	0	0	0	0	0	0	0	Mir3966	microRNA 3966 [Source:MGI Symbol;Acc:MGI:4950405]	-	-	-
ENSMUSG00000016524	0	0	0	0	0	2	2	2	0	0	0	0	Il19	interleukin 19 [Source:MGI Symbol;Acc:MGI:1890472]	GO:0016020;GO:0016021;GO:0005125;GO:0005576;GO:0005615;GO:0006915;GO:0072593;GO:2001235;GO:2001237;GO:2001244;GO:0042226	K05444-ko04630 Jak-STAT signaling pathway;ko04060 Cytokine-cytokine receptor interaction	-
ENSMUSG00000016520	4067	4972	4411	3808	4156	4040	3070	3026	2833	2863	2965	2797	Lnx2	ligand of numb-protein X 2 [Source:MGI Symbol;Acc:MGI:2155959]	GO:0008270;GO:0046872;GO:0005575;GO:0005515;GO:0051260;GO:0030165	-	-
ENSMUSG00000081221	353	329	351	299	356	341	888	343	532	646	788	462	Gm14760	predicted gene 14760 [Source:MGI Symbol;Acc:MGI:3709612]	-	-	-
ENSMUSG00000081220	0	0	0	0	0	0	0	0	2	0	0	0	Gm14542	predicted gene 14542 [Source:MGI Symbol;Acc:MGI:3705745]	-	-	-
ENSMUSG00000081223	5	3	8	5	9	5	9	2	11	11	7	2	Gm12247	predicted gene 12247 [Source:MGI Symbol;Acc:MGI:3649489]	-	-	-
ENSMUSG00000081222	0	0	0	0	0	0	0	0	0	0	0	0	Gm15173	predicted gene 15173 [Source:MGI Symbol;Acc:MGI:3642212]	-	-	-
ENSMUSG00000081225	0	0	0	0	0	0	0	0	0	0	0	0	Cyp2j12	cytochrome P450, family 2, subfamily j, polypeptide 12 [Source:MGI Symbol;Acc:MGI:3717097]	GO:0016020;GO:0016021;GO:0055114;GO:0005506;GO:0016705;GO:0020037;GO:0046872;GO:0004497;GO:0016491;GO:0016712	-	-
ENSMUSG00000081224	0	0	0	0	0	0	0	0	0	0	0	0	Gm2066	predicted pseudogene 2066 [Source:MGI Symbol;Acc:MGI:3780233]	-	-	-
ENSMUSG00000081227	1	1	0	0	0	0	0	0	0	0	0	0	Gm13082	predicted gene 13082 [Source:MGI Symbol;Acc:MGI:3650233]	-	-	-
ENSMUSG00000081226	1	0	1	0	0	1	2	0	2	0	0	0	Gm8802	predicted gene 8802 [Source:MGI Symbol;Acc:MGI:3647981]	-	-	-
ENSMUSG00000081229	0	0	0	0	0	0	0	0	0	0	0	0	Lamr1-ps1	laminin receptor 1 (ribosomal protein SA), pseudogene 1 [Source:MGI Symbol;Acc:MGI:1930596]	-	-	-
ENSMUSG00000081228	5	13	9	10	5	5	15	7	8	8	3	7	Gm16089	predicted gene 16089 [Source:MGI Symbol;Acc:MGI:3801884]	-	-	-
ENSMUSG00000085931	0	0	0	0	0	0	0	0	0	0	0	0	Gm12648	predicted gene 12648 [Source:MGI Symbol;Acc:MGI:3649948]	-	-	-
ENSMUSG00000085933	2	5	2	6	2	2	0	2	2	0	0	2	Tmem61	transmembrane protein 61 [Source:MGI Symbol;Acc:MGI:3041156]	-	-	-
ENSMUSG00000085932	2	0	0	0	0	0	0	0	0	0	0	0	Gm15556	predicted gene 15556 [Source:MGI Symbol;Acc:MGI:3783005]	-	-	-
ENSMUSG00000085934	0	0	0	0	0	0	0	0	0	0	0	0	Gm8988	predicted gene 8988 [Source:MGI Symbol;Acc:MGI:3647410]	-	-	-
ENSMUSG00000085937	2	3	0	2	0	0	2	0	0	0	0	0	Ccdc42os	coiled-coil domain containing 42, opposite strand [Source:MGI Symbol;Acc:MGI:1922401]	-	-	-
ENSMUSG00000085936	145	177	133	148	183	167	108	98	111	120	118	97	2610307P16Rik	RIKEN cDNA 2610307P16 gene [Source:MGI Symbol;Acc:MGI:1919768]	-	-	-
ENSMUSG00000085939	9	20	14	8	8	6	25	14	14	12	17	12	Cd63-ps	CD63 antigen, pseudogene [Source:MGI Symbol;Acc:MGI:105972]	-	-	-
ENSMUSG00000085938	0	0	2	0	0	0	0	0	0	0	1	0	Gm14371	predicted gene 14371 [Source:MGI Symbol;Acc:MGI:3651566]	-	-	-
ENSMUSG00000092385	0	0	0	0	0	0	0	0	0	0	0	0	Gm20401	predicted gene 20401 [Source:MGI Symbol;Acc:MGI:5141866]	-	-	-
ENSMUSG00000053603	3	5	3	2	2	2	8	0	3	4	2	5	4930442H23Rik	RIKEN cDNA 4930442H23 gene [Source:MGI Symbol;Acc:MGI:1922144]	GO:0003674;GO:0008150;GO:0005575	-	-
ENSMUSG00000053604	1030	821	1032	858	1049	855	1241	582	840	1002	1153	819	Rpia	ribose 5-phosphate isomerase A [Source:MGI Symbol;Acc:MGI:103254]	GO:0016853;GO:0006098;GO:0042802;GO:0043231;GO:0004751;GO:0030246;GO:0048029;GO:0006014;GO:0009052;GO:0019693	K01807-ko01200 Carbon metabolism;ko01230 Biosynthesis of amino acids;ko00030 Pentose phosphate pathway;ko00710 Carbon fixation in photosynthetic organisms	KOG3075-Ribose 5-phosphate isomerase[G]
ENSMUSG00000091215	0	0	0	0	0	0	0	0	0	0	0	0	Pate1	prostate and testis expressed 1 [Source:MGI Symbol;Acc:MGI:4936886]	-	-	-
ENSMUSG00000083579	8	6	8	3	10	5	8	2	2	6	8	13	Gm15538	predicted gene 15538 [Source:MGI Symbol;Acc:MGI:3782986]	-	-	-
ENSMUSG00000091216	0	0	0	0	0	0	0	0	0	0	0	0	Gm17208	predicted gene 17208 [Source:MGI Symbol;Acc:MGI:4938035]	-	-	-
ENSMUSG00000091212	0	0	0	0	0	0	0	0	0	0	0	0	Krtap11-1	keratin associated protein 11-1 [Source:MGI Symbol;Acc:MGI:99447]	GO:0003674;GO:0008150;GO:0005575;GO:0045095;GO:0005198	-	-
ENSMUSG00000083573	1	0	0	0	1	1	0	0	0	1	0	1	Gm7312	predicted gene 7312 [Source:MGI Symbol;Acc:MGI:3646347]	-	-	-
ENSMUSG00000083572	0	0	0	0	0	0	0	0	1	0	0	0	Gm11849	predicted gene 11849 [Source:MGI Symbol;Acc:MGI:3652012]	-	-	-
ENSMUSG00000083570	0	0	0	0	0	0	0	0	0	0	0	0	Gm14671	predicted gene 14671 [Source:MGI Symbol;Acc:MGI:3708086]	-	-	-
ENSMUSG00000083577	0	0	0	0	0	0	0	0	0	0	0	0	Gm12432	predicted gene 12432 [Source:MGI Symbol;Acc:MGI:3649670]	-	-	-
ENSMUSG00000083576	0	0	0	0	0	0	0	0	0	0	0	0	Gm16411	predicted gene 16411 [Source:MGI Symbol;Acc:MGI:3647793]	-	-	-
ENSMUSG00000083574	0	0	0	0	0	0	0	0	0	0	0	0	Gm15709	predicted gene 15709 [Source:MGI Symbol;Acc:MGI:3783150]	-	-	-
ENSMUSG00000112107	0	0	0	0	0	0	0	0	0	0	0	0	AC155709.1	-	-	-	-
ENSMUSG00000046101	19	11	11	3	4	2	18	12	4	14	14	6	Mcmdc2	minichromosome maintenance domain containing 2 [Source:MGI Symbol;Acc:MGI:3045334]	GO:0005524;GO:0003674;GO:0005575;GO:0003677;GO:0007283;GO:0006260;GO:0007130;GO:0007146;GO:0042140;GO:0048477;GO:1990918	-	KOG0480-DNA replication licensing factor, MCM6 component[L]
ENSMUSG00000105452	3	0	2	1	4	3	2	0	1	0	0	0	Gm5276	predicted gene 5276 [Source:MGI Symbol;Acc:MGI:3646382]	-	-	-
ENSMUSG00000088303	0	0	0	0	0	0	0	0	1	0	0	0	Gm23382	predicted gene, 23382 [Source:MGI Symbol;Acc:MGI:5453159]	-	-	-
ENSMUSG00000110956	0	0	0	0	0	0	0	0	0	0	0	0	AC158518.1	-	-	-	-
ENSMUSG00000099049	0	0	0	0	1	1	0	0	0	1	0	1	Gm27289	predicted gene, 27289 [Source:MGI Symbol;Acc:MGI:5530671]	-	-	-
ENSMUSG00000105288	5	0	2	2	2	4	0	2	3	1	2	2	Gm25820	predicted gene, 25820 [Source:MGI Symbol;Acc:MGI:5455597]	-	-	-
ENSMUSG00000110952	0	0	0	0	0	0	0	0	0	0	0	0	AC161596.1	-	-	-	-
ENSMUSG00000110953	0	0	0	0	0	0	0	0	0	0	0	0	BX005136.1	-	-	-	-
ENSMUSG00000110950	4	13	4	5	7	10	2	0	2	2	2	4	AC125106.1	-	-	-	-
ENSMUSG00000036138	4801	4025	5287	4209	4333	3723	5700	2577	4371	5490	5033	3300	Acaa1a	acetyl-Coenzyme A acyltransferase 1A [Source:MGI Symbol;Acc:MGI:2148491]	GO:0003824;GO:0008152;GO:0016747;GO:0016740;GO:0016020;GO:0043231;GO:0006629;GO:0005739;GO:0006631;GO:0016746;GO:0005777;GO:0003985;GO:0000038;GO:0006635;GO:0008206;GO:0003988;GO:0008775;GO:0016401	K07513-ko01212 Fatty acid metabolism;ko00071 Fatty acid degradation;ko00592 alpha-Linolenic acid metabolism;ko01040 Biosynthesis of unsaturated fatty acids;ko00280 Valine, leucine and isoleucine degradation;ko04146 Peroxisome;ko03320 PPAR signaling pathway	KOG1389-3-oxoacyl CoA thiolase[I]
ENSMUSG00000099041	552	551	602	440	500	298	221	273	289	234	430	438	Gm28035	predicted gene, 28035 [Source:MGI Symbol;Acc:MGI:5547771]	GO:0016020;GO:0016021;GO:0005886;GO:0009986;GO:0006810;GO:0006811;GO:0005737;GO:0007165;GO:0006970;GO:0030154;GO:0034702;GO:0005225;GO:0044070;GO:0098656;GO:0006884;GO:0006820;GO:0005253;GO:0002329	-	KOG0619-FOG: Leucine rich repeat[R]
ENSMUSG00000099042	0	0	1	0	0	0	0	0	0	0	0	0	Mir7066	microRNA 7066 [Source:MGI Symbol;Acc:MGI:5530672]	-	-	-
ENSMUSG00000099043	2	1	2	1	1	1	1	2	2	2	2	2	Mir7022	microRNA 7022 [Source:MGI Symbol;Acc:MGI:5530673]	-	-	-
ENSMUSG00000099045	0	0	0	0	0	0	0	0	0	0	0	0	Mir6374	microRNA 6374 [Source:MGI Symbol;Acc:MGI:5530674]	-	-	-
ENSMUSG00000036131	0	2	0	2	0	0	2	0	3	6	6	2	Frmd7	FERM domain containing 7 [Source:MGI Symbol;Acc:MGI:2686379]	GO:0005856;GO:0005615;GO:0005515;GO:0007399;GO:0042995;GO:0003674;GO:0010592;GO:0010975;GO:0032091;GO:0051057;GO:0051497;GO:0030426;GO:0043005;GO:0043025	-	KOG3531-Rho guanine nucleotide exchange factor CDEP[T]
ENSMUSG00000110959	2	4	8	0	0	2	0	0	0	0	0	0	AC122426.1	-	-	-	-
ENSMUSG00000106990	323	430	352	311	371	359	380	491	252	363	346	372	Gm42547	predicted gene 42547 [Source:MGI Symbol;Acc:MGI:5662684]	-	-	-
ENSMUSG00000088302	0	0	0	0	0	0	0	0	0	0	0	0	Zakit	sterile alpha motif and leucine zipper containing kinase AZK, intronic transcript [Source:MGI Symbol;Acc:MGI:5451945]	-	-	-
ENSMUSG00000103999	0	0	0	0	0	0	0	0	0	0	0	0	Gm38026	predicted gene, 38026 [Source:MGI Symbol;Acc:MGI:5611254]	-	-	-
ENSMUSG00000107000	126	125	112	145	133	97	100	42	54	65	97	82	Gm43481	predicted gene 43481 [Source:MGI Symbol;Acc:MGI:5663618]	-	-	-
ENSMUSG00000100057	0	0	0	0	0	0	0	0	0	0	0	0	Gm28690	predicted gene 28690 [Source:MGI Symbol;Acc:MGI:5579396]	-	-	-
ENSMUSG00000100054	0	0	0	0	0	0	0	0	0	0	0	0	Gm28202	predicted gene 28202 [Source:MGI Symbol;Acc:MGI:5578908]	-	-	-
ENSMUSG00000100055	0	0	0	0	0	0	0	0	0	0	0	0	Gm20890	predicted gene, 20890 [Source:MGI Symbol;Acc:MGI:5434246]	GO:0007286;GO:0005634	-	-
ENSMUSG00000107004	0	0	0	0	0	0	0	0	0	0	0	0	Gm42657	predicted gene 42657 [Source:MGI Symbol;Acc:MGI:5662794]	-	-	-
ENSMUSG00000107005	0	0	0	0	0	2	0	0	2	0	1	0	Gm42631	predicted gene 42631 [Source:MGI Symbol;Acc:MGI:5662768]	-	-	-
ENSMUSG00000107006	0	0	2	0	0	0	0	0	0	0	0	2	Gm43105	predicted gene 43105 [Source:MGI Symbol;Acc:MGI:5663242]	-	-	-
ENSMUSG00000100051	0	0	0	0	0	0	0	0	0	0	0	0	Gm28568	predicted gene 28568 [Source:MGI Symbol;Acc:MGI:5579274]	-	-	-
ENSMUSG00000107008	4	3	2	2	0	8	0	1	7	4	1	0	Gm2762	predicted gene 2762 [Source:MGI Symbol;Acc:MGI:3780931]	-	-	-
ENSMUSG00000078307	0	11	18	22	2	8	0	2	0	2	0	12	AI593442	expressed sequence AI593442 [Source:MGI Symbol;Acc:MGI:2143099]	GO:0016020;GO:0016021;GO:0003674;GO:0008150;GO:0005575	-	-
ENSMUSG00000078302	2	2	10	0	4	0	2	2	0	0	0	2	Foxd1	forkhead box D1 [Source:MGI Symbol;Acc:MGI:1347463]	GO:0003700;GO:0006355;GO:0003677;GO:0043565;GO:0005634;GO:0006366;GO:0007275;GO:0045944;GO:0006351;GO:0001822;GO:0045892;GO:0010628;GO:0000978;GO:0001077;GO:0001658;GO:0030513;GO:0007411;GO:0008301;GO:0090184;GO:0072210;GO:0032275;GO:0060678;GO:0072076;GO:0072213;GO:0072267;GO:0072268	-	KOG2294-Transcription factor of the Forkhead/HNF3 family[K]
ENSMUSG00000078300	647	621	623	506	568	579	1433	808	923	1028	1359	847	Gm2606	predicted pseudogene 2606 [Source:MGI Symbol;Acc:MGI:3780774]	-	-	-
ENSMUSG00000100059	0	0	0	0	0	0	0	0	0	0	0	0	Gm29140	predicted gene 29140 [Source:MGI Symbol;Acc:MGI:5579846]	-	-	-
ENSMUSG00000051934	1012	1171	1013	923	1057	963	1205	836	1014	890	1032	1010	Spats2	spermatogenesis associated, serine-rich 2 [Source:MGI Symbol;Acc:MGI:1919822]	GO:0008150;GO:0005829;GO:0005737;GO:0003723	-	-
ENSMUSG00000049038	191	194	133	143	167	146	119	161	135	145	134	131	Mterf2	mitochondrial transcription termination factor 2 [Source:MGI Symbol;Acc:MGI:1921488]	GO:0006355;GO:0006351;GO:0003690;GO:0005739;GO:0005759;GO:0044212;GO:0042803;GO:0042645;GO:0006393	-	KOG1267-Mitochondrial transcription termination factor, mTERF[KR]
ENSMUSG00000051936	0	0	0	0	0	0	0	0	0	0	0	0	Prss58	protease, serine 58 [Source:MGI Symbol;Acc:MGI:3608323]	GO:0016787;GO:0008233;GO:0006508;GO:0005576;GO:0004252;GO:0008236	-	KOG3627-Trypsin[E]
ENSMUSG00000096638	71	68	25	12	10	9	10	8	9	9	18	30	Ighv2-9	immunoglobulin heavy variable 2-9 [Source:MGI Symbol;Acc:MGI:4439624]	GO:0003823;GO:0034987;GO:0006910;GO:0006911;GO:0006958;GO:0042742;GO:0045087;GO:0050853;GO:0050871;GO:0009897;GO:0042571;GO:0072562	-	-
ENSMUSG00000096639	0	0	0	0	0	0	0	0	0	0	0	0	Gm22169	predicted gene, 22169 [Source:MGI Symbol;Acc:MGI:5451946]	-	-	-
ENSMUSG00000096632	22	36	41	31	44	37	43	45	48	20	17	103	Igkv9-124	immunoglobulin kappa chain variable 9-124 [Source:MGI Symbol;Acc:MGI:3646892]	GO:0002377;GO:0006955;GO:0005615	-	-
ENSMUSG00000096633	0	0	0	0	0	0	0	1	0	0	1	0	Gm22170	predicted gene, 22170 [Source:MGI Symbol;Acc:MGI:5451947]	-	-	-
ENSMUSG00000096630	0	0	2	0	0	0	0	0	0	0	0	0	Vmn2r26	vomeronasal 2, receptor 26 [Source:MGI Symbol;Acc:MGI:2678394]	GO:0016020;GO:0016021;GO:0005886;GO:0007186;GO:0004871;GO:0004930;GO:0007165;GO:0019236	-	KOG1056-Glutamate-gated metabotropic ion channel receptor subunit GRM2 and related subunits, G-protein coupled receptor superfamily[PT]
ENSMUSG00000096631	0	0	0	0	0	0	0	0	0	0	0	0	Gm22171	predicted gene, 22171 [Source:MGI Symbol;Acc:MGI:5451948]	-	-	-
ENSMUSG00000096634	0	0	0	0	0	0	0	0	0	0	0	0	Snord116l9	small nucleolar RNA, C/D box 116-like 9 [Source:MGI Symbol;Acc:MGI:1927540]	-	-	-
ENSMUSG00000096635	0	0	0	0	0	0	0	0	0	0	0	0	Gm22174	predicted gene, 22174 [Source:MGI Symbol;Acc:MGI:5451951]	-	-	-
ENSMUSG00000052426	0	3	3	3	3	0	7	2	1	3	1	1	Gm9877	predicted gene 9877 [Source:MGI Symbol;Acc:MGI:3708538]	-	-	-
ENSMUSG00000037669	303	1338	354	389	394	364	395	506	370	404	429	383	Ldah	lipid droplet associated hydrolase [Source:MGI Symbol;Acc:MGI:1916082]	-	-	-
ENSMUSG00000097329	2	0	0	5	0	0	0	2	2	0	1	0	4931403G20Rik	RIKEN cDNA 4931403G20 gene [Source:MGI Symbol;Acc:MGI:1918184]	-	-	-
ENSMUSG00000097328	2427	2081	2354	1232	1987	1389	2202	2655	1925	1785	2058	1755	Tnfsf12	tumor necrosis factor (ligand) superfamily, member 12 [Source:MGI Symbol;Acc:MGI:1196259]	GO:0016020;GO:0016021;GO:0005886;GO:0048471;GO:0007275;GO:0005125;GO:0005576;GO:0005615;GO:0006955;GO:0006915;GO:0005164;GO:0045732;GO:0030154;GO:0001525;GO:2001238;GO:0097191	K05474-ko04060 Cytokine-cytokine receptor interaction	-
ENSMUSG00000037664	1984	1877	2229	1923	2179	2033	689	411	907	549	900	665	Cdkn1c	cyclin-dependent kinase inhibitor 1C (P57) [Source:MGI Symbol;Acc:MGI:104564]	GO:0005634;GO:0005515;GO:0007346;GO:0071901;GO:0000122;GO:0007049;GO:0001822;GO:0035264;GO:0004861;GO:0007050;GO:0001501;GO:0043010;GO:0001890;GO:0060669;GO:0007568;GO:0060065;GO:0030325;GO:0007096;GO:0004860;GO:0030099;GO:0042551;GO:0042326;GO:0071514;GO:0055123;GO:1902746;GO:0032403;GO:0030511;GO:0033673;GO:0045892;GO:0045893;GO:0050680;GO:1904030;GO:0005737;GO:0016301;GO:0016310	K09993-ko04110 Cell cycle	KOG4743-Cyclin-dependent kinase inhibitor[T]
ENSMUSG00000097326	0	3	0	2	0	0	0	2	0	0	0	0	A330048O09Rik	RIKEN cDNA A330048O09 gene [Source:MGI Symbol;Acc:MGI:2443792]	-	-	-
ENSMUSG00000097325	74	60	66	51	66	66	138	73	84	107	57	63	Gm16897	predicted gene, 16897 [Source:MGI Symbol;Acc:MGI:4439821]	-	-	-
ENSMUSG00000097324	137	186	162	172	123	158	107	89	153	117	91	155	Carmn	cardiac mesoderm enhancer-associated non-coding RNA [Source:MGI Symbol;Acc:MGI:4439832]	-	-	-
ENSMUSG00000097323	6	6	8	2	18	12	6	2	10	7	2	3	4930426I24Rik	RIKEN cDNA 4930426I24 gene [Source:MGI Symbol;Acc:MGI:1921125]	-	-	-
ENSMUSG00000037661	146	146	132	85	167	31	333	161	280	376	257	127	Gpr160	G protein-coupled receptor 160 [Source:MGI Symbol;Acc:MGI:1919112]	GO:0016020;GO:0016021;GO:0005886;GO:0004871;GO:0004930;GO:0007165;GO:0007186;GO:0043235	-	-
ENSMUSG00000097321	63	73	44	63	52	75	42	22	24	55	43	39	1700028E10Rik	RIKEN cDNA 1700028E10 gene [Source:MGI Symbol;Acc:MGI:1916713]	-	-	-
ENSMUSG00000097320	292	312	303	316	324	286	267	171	245	188	186	214	Tmem147os	transmembrane protein 147, opposite strand [Source:MGI Symbol;Acc:MGI:3642392]	-	-	-
ENSMUSG00000092748	5	0	2	2	1	2	2	1	1	1	2	0	Gm22175	predicted gene, 22175 [Source:MGI Symbol;Acc:MGI:5451952]	-	-	-
ENSMUSG00000015476	191	178	178	146	150	160	195	337	117	165	159	197	Prrt1	proline-rich transmembrane protein 1 [Source:MGI Symbol;Acc:MGI:1932118]	GO:0016020;GO:0016021;GO:0003674;GO:0005886;GO:0008150;GO:0030054;GO:0045202;GO:0009607	-	-
ENSMUSG00000092743	0	0	0	0	0	0	0	0	0	0	0	0	Gm22177	predicted gene, 22177 [Source:MGI Symbol;Acc:MGI:5451954]	-	-	-
ENSMUSG00000092741	0	0	0	0	0	0	0	0	0	0	0	0	Mir3074-1	microRNA 3074-1 [Source:MGI Symbol;Acc:MGI:4834247]	-	-	-
ENSMUSG00000092746	0	0	0	0	0	0	0	0	0	0	0	0	Rn7s6	7S RNA 6 [Source:MGI Symbol;Acc:MGI:97956]	-	-	-
ENSMUSG00000092747	0	0	0	0	0	0	0	0	0	0	0	0	Gm22180	predicted gene, 22180 [Source:MGI Symbol;Acc:MGI:5451957]	-	-	-
ENSMUSG00000092745	1	1	1	1	1	1	1	1	1	1	1	1	Mir5122	microRNA 5122 [Source:MGI Symbol;Acc:MGI:4950447]	-	-	-
ENSMUSG00000111339	16	22	79	64	60	56	136	28	89	71	8	27	AC139579.1	-	-	-	-
ENSMUSG00000111338	0	0	0	0	0	0	0	0	0	0	0	0	AL773539.1	-	-	-	-
ENSMUSG00000096988	20	57	7	13	109	0	99	13	69	93	46	38	A930029G22Rik	RIKEN cDNA A930029G22 gene [Source:MGI Symbol;Acc:MGI:3605039]	-	-	-
ENSMUSG00000096984	0	0	0	0	0	0	0	4	0	0	0	0	Gm26523	predicted gene, 26523 [Source:MGI Symbol;Acc:MGI:5477017]	-	-	-
ENSMUSG00000111330	0	0	0	0	0	0	0	0	0	1	0	0	CT030247.3	-	-	-	-
ENSMUSG00000111333	0	0	0	0	0	0	0	0	0	2	2	0	AC125206.3	-	-	-	-
ENSMUSG00000096987	10	14	10	10	10	4	16	15	12	9	7	7	Gm26525	predicted gene, 26525 [Source:MGI Symbol;Acc:MGI:5477019]	-	-	-
ENSMUSG00000111335	0	0	0	0	0	0	0	0	0	0	0	0	AC160334.1	-	-	-	-
ENSMUSG00000111334	52	50	32	35	47	43	21	33	30	13	18	19	AC162938.3	-	-	-	-
ENSMUSG00000096982	0	0	0	0	2	0	0	0	0	0	0	0	Redrum	Redrum, erythroid developmental long intergenic non-protein coding transcript [Source:MGI Symbol;Acc:MGI:1924683]	-	-	-
ENSMUSG00000111336	0	0	0	0	1	1	0	0	0	0	0	0	AC160338.2	-	-	-	-
ENSMUSG00000039716	8	10	9	15	6	2	17	8	21	22	18	10	Dock3	dedicator of cyto-kinesis 3 [Source:MGI Symbol;Acc:MGI:2429763]	GO:0043547;GO:0005085;GO:0007264;GO:0005829;GO:0005622	-	-
ENSMUSG00000039717	4	0	6	1	0	6	2	3	2	2	0	0	Ralyl	RALY RNA binding protein-like [Source:MGI Symbol;Acc:MGI:1924147]	GO:0003676;GO:0008150;GO:0005654;GO:0005634;GO:0003723;GO:0042802	-	-
ENSMUSG00000039714	2	1	0	0	0	0	3	0	0	0	2	0	Cplx3	complexin 3 [Source:MGI Symbol;Acc:MGI:2384571]	GO:0016020;GO:0005886;GO:0005829;GO:0006810;GO:0030054;GO:0045202;GO:0098793;GO:0006836;GO:0019905;GO:0006887;GO:0000149;GO:0046928;GO:0030073;GO:0005326;GO:0016079	K15295-ko04721 Synaptic vesicle cycle	-
ENSMUSG00000039715	706	636	902	680	714	705	711	335	687	625	677	605	Wdr34	WD repeat domain 34 [Source:MGI Symbol;Acc:MGI:1919070]	GO:0045503;GO:0060271;GO:0005829;GO:0005868	-	-
ENSMUSG00000039713	3099	3086	3442	2745	3056	3047	1704	1345	2178	1661	1962	1678	Plekhg5	pleckstrin homology domain containing, family G (with RhoGef domain) member 5 [Source:MGI Symbol;Acc:MGI:2652860]	GO:0043547;GO:0035023;GO:0005089;GO:0016020;GO:0005886;GO:0005515;GO:0005737;GO:0030054;GO:0007165;GO:0042995;GO:0048471;GO:0030027;GO:0004871;GO:0043123;GO:0005911;GO:0043542;GO:0030139;GO:0035767	K19464-ko05200 Pathways in cancer	KOG3521-Predicted guanine nucleotide exchange factor[T]
ENSMUSG00000039710	0	0	0	0	0	0	0	0	0	0	0	0	Slc7a12	solute carrier family 7 (cationic amino acid transporter, y+ system), member 12 [Source:MGI Symbol;Acc:MGI:2156159]	GO:0016020;GO:0016021;GO:0005737;GO:0005886;GO:0015171;GO:0003333;GO:0005887;GO:0006865;GO:1902475;GO:0015297;GO:0015179	-	KOG1287-Amino acid transporters[E]
ENSMUSG00000090674	31	40	28	38	43	47	70	43	45	51	66	50	Gm17082	predicted gene 17082 [Source:MGI Symbol;Acc:MGI:4937909]	-	-	-
ENSMUSG00000090675	1	2	2	2	7	4	5	13	11	3	13	8	Olfr111	olfactory receptor 111 [Source:MGI Symbol;Acc:MGI:2177494]	GO:0016020;GO:0016021;GO:0005886;GO:0007186;GO:0004871;GO:0004930;GO:0007165;GO:0004984;GO:0007608;GO:0050896;GO:0050911	K04257-ko04740 Olfactory transduction	-
ENSMUSG00000101093	0	0	0	0	0	0	0	0	0	0	0	0	Gm10307	predicted gene 10307 [Source:MGI Symbol;Acc:MGI:3642371]	-	-	-
ENSMUSG00000101092	0	0	0	0	0	0	0	0	0	0	0	0	Gm21796	predicted gene, 21796 [Source:MGI Symbol;Acc:MGI:5433960]	-	-	-
ENSMUSG00000101095	0	0	0	0	0	0	0	0	0	0	0	0	Gm29329	predicted gene 29329 [Source:MGI Symbol;Acc:MGI:5580035]	-	-	-
ENSMUSG00000101094	0	0	0	0	0	0	0	0	0	0	0	0	Gm29533	predicted gene 29533 [Source:MGI Symbol;Acc:MGI:5580239]	-	-	-
ENSMUSG00000101097	0	0	0	0	0	0	0	0	0	0	0	0	Gm6679	predicted gene 6679 [Source:MGI Symbol;Acc:MGI:3648541]	-	-	-
ENSMUSG00000101096	0	0	0	0	0	0	1	0	0	0	0	0	Gm21524	predicted gene, 21524 [Source:MGI Symbol;Acc:MGI:5434879]	-	-	-
ENSMUSG00000113799	0	0	0	0	0	0	0	0	0	0	0	0	AC159208.2	-	-	-	-
ENSMUSG00000113798	0	0	0	0	1	0	0	0	1	1	0	0	AC122327.4	-	-	-	-
ENSMUSG00000094571	0	0	0	0	0	0	0	0	0	0	0	0	Gm23551	predicted gene, 23551 [Source:MGI Symbol;Acc:MGI:5453328]	-	-	-
ENSMUSG00000113791	0	0	0	0	0	0	0	0	0	0	0	0	AC136976.1	-	-	-	-
ENSMUSG00000113790	0	0	0	0	0	0	0	0	0	0	0	0	AC122371.6	-	-	-	-
ENSMUSG00000113793	1	1	1	0	0	0	1	0	1	1	1	1	CT030175.1	-	-	-	-
ENSMUSG00000113792	0	0	2	4	0	2	0	6	2	2	6	0	AC140376.1	-	-	-	-
ENSMUSG00000113795	0	0	1	1	0	1	0	1	0	0	0	0	AC159625.1	-	-	-	-
ENSMUSG00000113794	0	0	0	0	0	0	0	0	0	0	0	0	AC113508.2	-	-	-	-
ENSMUSG00000113797	0	0	0	0	0	0	0	0	0	0	0	0	AC166341.6	-	-	-	-
ENSMUSG00000113796	0	0	0	0	0	0	0	0	0	0	0	0	AC113508.3	-	-	-	-
ENSMUSG00000023243	510	537	547	538	656	641	467	264	314	447	463	480	Kcnk5	potassium channel, subfamily K, member 5 [Source:MGI Symbol;Acc:MGI:1336175]	GO:0016020;GO:0016021;GO:0006810;GO:0006811;GO:0034765;GO:0005267;GO:0071805;GO:0005249;GO:0071804	K04916-ko04974 Protein digestion and absorption;ko04742 Taste transduction	KOG1418-Tandem pore domain K+ channel[P]
ENSMUSG00000092298	0	0	0	0	0	0	0	0	0	0	0	0	Gm8877	predicted gene 8877 [Source:MGI Symbol;Acc:MGI:3648902]	-	-	-
ENSMUSG00000067047	0	0	0	0	0	0	0	0	0	0	0	0	Olfr719-ps	olfactory receptor 719, pseudogene [Source:MGI Symbol;Acc:MGI:3030553]	-	-	-
ENSMUSG00000015766	1866	2157	2116	2138	2328	2119	2480	1971	2005	1848	2622	2097	Eps8	epidermal growth factor receptor pathway substrate 8 [Source:MGI Symbol;Acc:MGI:104684]	GO:0016020;GO:0005886;GO:0005515;GO:0005737;GO:0030054;GO:0045202;GO:0070062;GO:0003779;GO:0051016;GO:0035591;GO:0009967;GO:0051017;GO:0042995;GO:0030426;GO:0043005;GO:0008360;GO:0032420;GO:0017146;GO:0005938;GO:0014069;GO:0008344;GO:0031982;GO:0005903;GO:0032587;GO:0031532;GO:0016601;GO:0048149;GO:0048365;GO:0010458;GO:0030832;GO:0036336;GO:0051764;GO:0070358	-	KOG3557-Epidermal growth factor receptor kinase substrate[T]
ENSMUSG00000067049	0	0	0	0	0	2	27	14	52	19	36	24	Unc93a	unc-93 homolog A (C. elegans) [Source:MGI Symbol;Acc:MGI:1933250]	GO:0016020;GO:0016021;GO:0003674;GO:0005886;GO:0008150	-	KOG3097-Predicted membrane protein[S]
ENSMUSG00000092295	0	0	0	0	0	0	0	0	0	0	0	0	Gm20543	predicted gene 20543 [Source:MGI Symbol;Acc:MGI:5142008]	-	-	-
ENSMUSG00000023249	1971	2537	2243	1934	2227	2317	5208	3603	3622	5496	4674	4170	Parp3	poly (ADP-ribose) polymerase family, member 3 [Source:MGI Symbol;Acc:MGI:1891258]	GO:0016740;GO:0016757;GO:0005829;GO:0006302;GO:0003950;GO:0005730;GO:0006471;GO:0000723;GO:0051106;GO:0060236;GO:1990166;GO:0035861;GO:0005737;GO:0003910;GO:0006273;GO:0051103	K10798-ko03410 Base excision repair;ko04210 Apoptosis;ko04214 Apoptosis - fly;ko04212 Longevity regulating pathway - worm	KOG1037-NAD+ ADP-ribosyltransferase Parp, required for poly-ADP ribosylation of nuclear proteins[KLO]
ENSMUSG00000092297	0	0	0	0	0	0	0	0	0	0	0	0	Gm4214	predicted gene 4214 [Source:MGI Symbol;Acc:MGI:3782390]	GO:0016020;GO:0016021;GO:0003674;GO:0005575;GO:0007186;GO:0004871;GO:0004930;GO:0007165;GO:0050896;GO:0007606;GO:0050909	-	-
ENSMUSG00000092290	0	0	0	0	0	0	0	0	0	0	0	0	Gm20452	predicted gene 20452 [Source:MGI Symbol;Acc:MGI:5141917]	-	-	-
ENSMUSG00000019433	2803	2977	3119	2418	2776	2588	3535	1813	2929	3164	2952	2662	Gipc1	GIPC PDZ domain containing family, member 1 [Source:MGI Symbol;Acc:MGI:1926252]	GO:0016020;GO:0005829;GO:0005515;GO:0005737;GO:0043547;GO:0003779;GO:0042803;GO:0031410;GO:0070062;GO:0007186;GO:0005938;GO:0005096;GO:0043197;GO:0045296;GO:0007268;GO:0005102;GO:0008021;GO:0014047;GO:0032467;GO:0043198;GO:0017022;GO:0043542;GO:0012506;GO:0006605;GO:0048167;GO:0031647;GO:0032435;GO:0030511;GO:0030165;GO:0005903;GO:0030139	-	KOG3938-RGS-GAIP interacting protein GIPC, contains PDZ domain[TU]
ENSMUSG00000092293	0	0	0	0	0	0	0	0	0	0	0	0	Gm17919	predicted gene, 17919 [Source:MGI Symbol;Acc:MGI:5010104]	-	-	-
ENSMUSG00000073207	113	100	125	135	120	115	87	91	76	83	74	85	Ccdc160	coiled-coil domain containing 160 [Source:MGI Symbol;Acc:MGI:3588225]	GO:0003674;GO:0008150;GO:0005575	-	-
ENSMUSG00000056043	8	6	17	14	14	18	12	4	12	8	12	18	Rgs9bp	regulator of G-protein signalling 9 binding protein [Source:MGI Symbol;Acc:MGI:2384418]	GO:0016020;GO:0016021;GO:0050896;GO:0007601;GO:0001750;GO:0009968;GO:0050908	-	-
ENSMUSG00000112448	1	0	0	0	0	0	0	0	0	0	0	0	AC130661.1	-	-	-	-
ENSMUSG00000112449	2167	2225	2457	2386	2321	2177	2849	2276	2362	2433	2756	2276	Srp54a	signal recognition particle 54A [Source:MGI Symbol;Acc:MGI:1346087]	GO:0005634;GO:0005829;GO:0005737;GO:0000166;GO:0003723;GO:0003924;GO:0005525;GO:0030529;GO:0016607;GO:0008312;GO:0006614;GO:0005786;GO:0048500;GO:0008144;GO:0019003;GO:0030942;GO:0043021	K03106-ko03060 Protein export;ko03070 Bacterial secretion system;ko02024 Quorum sensing	KOG0780-Signal recognition particle, subunit Srp54[U]
ENSMUSG00000112446	1	0	0	0	0	0	1	0	0	0	0	0	AC131690.1	-	-	-	-
ENSMUSG00000112447	0	0	0	0	0	0	0	0	0	0	0	0	AC153961.1	-	-	-	-
ENSMUSG00000112444	0	0	0	0	0	0	0	0	0	1	0	0	AC153548.3	-	-	-	-
ENSMUSG00000112445	0	3	0	2	2	0	0	5	0	0	0	0	AC156274.1	-	-	-	-
ENSMUSG00000112442	30	13	18	15	32	26	18	20	5	22	20	12	AC160405.3	-	-	-	-
ENSMUSG00000112443	2	2	0	2	2	2	2	0	2	0	0	0	AC134457.1	-	-	-	-
ENSMUSG00000090053	32	38	35	63	61	50	70	65	56	40	80	33	Palm2	paralemmin 2 [Source:MGI Symbol;Acc:MGI:1934601]	GO:0016020;GO:0003674;GO:0005886;GO:0008150;GO:0005575;GO:0008360	-	-
ENSMUSG00000112441	14	14	19	18	14	14	10	10	10	6	8	10	AC122860.2	-	-	-	-
ENSMUSG00000031543	182	230	162	195	273	206	98	105	94	101	100	155	Ank1	ankyrin 1, erythroid [Source:MGI Symbol;Acc:MGI:88024]	GO:0016020;GO:0007165;GO:0005737;GO:0005886;GO:0005856;GO:0016529;GO:0019899;GO:0030507;GO:0051117;GO:0030863;GO:0072661;GO:0006888;GO:0048821;GO:0055072;GO:0006779;GO:0014731;GO:0008093;GO:0015672;GO:0010638;GO:0005634;GO:0030018;GO:0030673;GO:0031430;GO:0031672;GO:0042383;GO:0043005;GO:0045211	-	KOG4177-Ankyrin[M]
ENSMUSG00000050323	105	125	118	116	131	98	215	163	133	149	181	142	Ndufaf6	NADH dehydrogenase (ubiquinone) complex I, assembly factor 6 [Source:MGI Symbol;Acc:MGI:1924197]	GO:0016020;GO:0005634;GO:0005737;GO:0009058;GO:0016740;GO:0005739;GO:0005743;GO:0032981	-	KOG4411-Phytoene/squalene synthetase[I]
ENSMUSG00000000440	417	420	363	311	461	347	547	527	533	738	577	588	Pparg	peroxisome proliferator activated receptor gamma [Source:MGI Symbol;Acc:MGI:97747]	GO:0005634;GO:0003700;GO:0006355;GO:0008270;GO:0046872;GO:0003677;GO:0043565;GO:0006351;GO:0003707;GO:0043401;GO:0004879;GO:0003690;GO:0008022;GO:0008134;GO:0008144;GO:0019899;GO:0019903;GO:0030331;GO:0030374;GO:0033613;GO:0042277;GO:0042802;GO:0043621;GO:0044212;GO:0046965;GO:0046982;GO:0050692;GO:0050693;GO:0051393;GO:0000122;GO:0002674;GO:0006357;GO:0006919;GO:0007165;GO:0007507;GO:0008217;GO:…	K08530-ko04152 AMPK signaling pathway;ko03320 PPAR signaling pathway;ko04380 Osteoclast differentiation;ko04211 Longevity regulating pathway - mammal;ko05200 Pathways in cancer;ko05202 Transcriptional misregulation in cancers;ko05216 Thyroid cancer;ko05016 Huntington's disease	KOG3575-FOG: Hormone receptors[T]
ENSMUSG00000031540	5535	8237	6740	7188	8193	7409	8344	8633	6839	8735	8315	8711	Kat6a	K(lysine) acetyltransferase 6A [Source:MGI Symbol;Acc:MGI:2442415]	GO:0005634;GO:0006355;GO:0008270;GO:0046872;GO:0003677;GO:0000786;GO:0070776;GO:0006334;GO:0003713;GO:0004402;GO:0016747;GO:0043966;GO:0048513;GO:0008134;GO:0016407;GO:0006473;GO:0016573;GO:0030099;GO:0045892;GO:0045893;GO:0090398;GO:0005730;GO:0005829;GO:0016605;GO:0016607	K11305-ko04550 Signaling pathways regulating pluripotency of stem cells	KOG2747-Histone acetyltransferase (MYST family)[B]
ENSMUSG00000055134	67	73	49	66	58	67	18	17	37	9	30	20	9130017K11Rik	RIKEN cDNA 9130017K11 gene [Source:MGI Symbol;Acc:MGI:1926030]	-	-	-
ENSMUSG00000031546	854	917	1017	841	919	855	1302	1072	1110	1226	1164	1093	Gins4	GINS complex subunit 4 (Sld5 homolog) [Source:MGI Symbol;Acc:MGI:1923847]	GO:0005634;GO:0005515;GO:0005737;GO:0032508;GO:0006260;GO:0001833;GO:0006270;GO:0031298;GO:0000727;GO:0043138;GO:0000811	-	KOG3176-Predicted alpha-helical protein, potentially involved in replication/repair[L]
ENSMUSG00000031545	3215	2930	3700	3164	3217	2857	3615	2145	3111	2912	3661	2789	Gpat4	glycerol-3-phosphate acyltransferase 4 [Source:MGI Symbol;Acc:MGI:2142716]	GO:0016020;GO:0016021;GO:0016740;GO:0046339;GO:0008152;GO:0006629;GO:0005783;GO:0005789;GO:0016746;GO:0008654;GO:0006641;GO:0016024;GO:0007595;GO:0040014;GO:0006631;GO:0030879;GO:0030176;GO:0006656;GO:0006637;GO:0019432;GO:0004366;GO:0008610;GO:0002071	K13506-ko00561 Glycerolipid metabolism;ko00564 Glycerophospholipid metabolism	KOG2898-Predicted phosphate acyltransferase, contains PlsC domain[I]
ENSMUSG00000055137	118	77	103	97	94	75	52	27	65	76	62	55	Sugct	succinyl-CoA glutarate-CoA transferase [Source:MGI Symbol;Acc:MGI:1923221]	GO:0016740;GO:0003824;GO:0005739;GO:0047369	-	KOG3957-Predicted L-carnitine dehydratase/alpha-methylacyl-CoA racemase[I]
ENSMUSG00000055138	0	0	0	0	0	0	0	0	0	0	0	0	Gm4861	predicted gene 4861 [Source:MGI Symbol;Acc:MGI:3643777]	GO:0016020;GO:0016021;GO:0003674;GO:0008150;GO:0005575	-	-
ENSMUSG00000031549	52	47	38	35	36	20	20	21	28	31	42	25	Ido2	indoleamine 2,3-dioxygenase 2 [Source:MGI Symbol;Acc:MGI:2142489]	GO:0046872;GO:0005737;GO:0016491;GO:0020037;GO:0055114;GO:0002376;GO:0051213;GO:0006569;GO:0019441;GO:0004833;GO:0033754	K00463-ko00380 Tryptophan metabolism;ko05143 African trypanosomiasis	-
ENSMUSG00000031548	667	714	1213	1059	914	893	3595	2760	2699	2553	3541	3059	Sfrp1	secreted frizzled-related protein 1 [Source:MGI Symbol;Acc:MGI:892014]	GO:0005615;GO:0008201;GO:0005829;GO:0009986;GO:0006508;GO:0005886;GO:0007275;GO:0016055;GO:0005576;GO:0070062;GO:0031012;GO:0005578;GO:0005622;GO:0045893;GO:0010629;GO:0043066;GO:0045892;GO:0042493;GO:0030097;GO:0009952;GO:0050680;GO:0042802;GO:0030308;GO:0008285;GO:0030336;GO:0005515;GO:0030154;GO:0035019;GO:0002244;GO:0001756;GO:0001843;GO:0021915;GO:0030178;GO:0060070;GO:0060071;GO:0044344;GO:…	K02166-ko04310 Wnt signaling pathway	KOG3577-Smoothened and related G-protein-coupled receptors[T]
ENSMUSG00000071591	0	0	0	0	0	0	0	0	0	0	0	0	Gm10339	predicted gene 10339 [Source:MGI Symbol;Acc:MGI:3704428]	GO:0003674;GO:0008150;GO:0005575	-	-
ENSMUSG00000097589	454	438	348	642	346	612	967	968	723	517	777	517	Dleu2	deleted in lymphocytic leukemia, 2 [Source:MGI Symbol;Acc:MGI:1934030]	-	-	-
ENSMUSG00000106843	2	0	0	0	0	0	0	0	0	0	2	0	Gm42458	predicted gene 42458 [Source:MGI Symbol;Acc:MGI:5662595]	-	-	-
ENSMUSG00000097582	7	5	0	9	8	0	4	42	10	9	10	33	Gm26527	predicted gene, 26527 [Source:MGI Symbol;Acc:MGI:5477021]	-	-	-
ENSMUSG00000106841	0	0	0	0	0	0	0	2	0	0	0	0	Gm42656	predicted gene 42656 [Source:MGI Symbol;Acc:MGI:5662793]	-	-	-
ENSMUSG00000097580	14	0	4	9	6	0	0	5	2	0	4	0	Gm5432	predicted gene 5432 [Source:MGI Symbol;Acc:MGI:3649057]	-	-	-
ENSMUSG00000106847	7685	7973	8894	7456	7926	7517	3075	3512	3974	2660	3638	3799	Peg13	paternally expressed 13 [Source:MGI Symbol;Acc:MGI:2663476]	-	-	-
ENSMUSG00000106846	0	0	0	0	0	0	0	0	0	0	0	0	Gm42786	predicted gene 42786 [Source:MGI Symbol;Acc:MGI:5662923]	-	-	-
ENSMUSG00000097585	91	85	55	87	86	51	126	88	96	82	99	90	E230029C05Rik	RIKEN cDNA E230029C05 gene [Source:MGI Symbol;Acc:MGI:2442580]	-	-	-
ENSMUSG00000097584	0	0	0	0	0	0	0	0	0	0	0	0	1700125G22Rik	RIKEN cDNA 1700125G22 gene [Source:MGI Symbol;Acc:MGI:1923907]	-	-	-
ENSMUSG00000062175	362	247	278	193	193	309	268	289	205	375	300	552	Tgif2	TGFB-induced factor homeobox 2 [Source:MGI Symbol;Acc:MGI:1915299]	GO:0006355;GO:0003677;GO:0005634;GO:0005654;GO:0006351;GO:0000122;GO:0060041;GO:0045666;GO:0010470;GO:0038092	K19553-ko04350 TGF-beta signaling pathway	KOG0773-Transcription factor MEIS1 and related HOX domain proteins[K]
ENSMUSG00000091989	4	5	7	6	5	8	10	14	8	2	10	1	Ndufab1-ps	NADH dehydrogenase (ubiquinone) 1, alpha/beta subcomplex 1, pseudogene [Source:MGI Symbol;Acc:MGI:4936891]	-	-	-
ENSMUSG00000025979	1167	1098	1029	973	1408	959	1358	898	908	989	1286	1226	Mob4	MOB family member 4, phocein [Source:MGI Symbol;Acc:MGI:104899]	GO:0016020;GO:0005794;GO:0046872;GO:0006810;GO:0005737;GO:0032580;GO:0048471;GO:0019900;GO:0005829;GO:0043025;GO:0043197	-	KOG1852-Cell cycle-associated protein[D]
ENSMUSG00000025978	1776	1902	1970	1632	1788	1594	875	855	1025	804	875	1040	Rftn2	raftlin family member 2 [Source:MGI Symbol;Acc:MGI:1921263]	GO:0016020;GO:0003674;GO:0005886;GO:0005737;GO:0043330;GO:0033227;GO:0045121;GO:0032596;GO:0050851	-	-
ENSMUSG00000025977	2	2	2	0	4	0	7	6	3	9	6	2	Boll	bol, boule-like (Drosophila) [Source:MGI Symbol;Acc:MGI:1922638]	GO:0003676;GO:0008494;GO:0045948;GO:0051321;GO:0005737;GO:0007275;GO:0003723;GO:0007283;GO:0030154;GO:0006417	-	-
ENSMUSG00000091987	0	1	0	0	0	0	0	0	0	0	0	0	Gm10352	predicted gene 10352 [Source:MGI Symbol;Acc:MGI:3708825]	GO:0003674;GO:0008150;GO:0005575;GO:0003676	-	-
ENSMUSG00000030209	0	0	2	0	0	0	0	0	0	0	0	2	Grin2b	glutamate receptor, ionotropic, NMDA2B (epsilon 2) [Source:MGI Symbol;Acc:MGI:95821]	GO:0016020;GO:0016021;GO:0005886;GO:0006811;GO:0004872;GO:0006810;GO:0005216;GO:0034220;GO:0060079;GO:0030054;GO:0045202;GO:0045211;GO:0004970;GO:0005234;GO:0035235;GO:0016594;GO:0045471;GO:0017146	K05210-ko04014 Ras signaling pathway;ko04015 Rap1 signaling pathway;ko04024 cAMP signaling pathway;ko04080 Neuroactive ligand-receptor interaction;ko04724 Glutamatergic synapse;ko04728 Dopaminergic synapse;ko04720 Long-term potentiation;ko04713 Circadian entrainment;ko05322 Systemic lupus erythematosus;ko05010 Alzheimer's disease;ko05014 Amyotrophic lateral sclerosis (ALS);ko05016 Huntington's di…	KOG1053-Glutamate-gated NMDA-type ion channel receptor subunit GRIN2A and related subunits[PET]
ENSMUSG00000091983	20	2	18	17	4	8	5	9	16	0	6	6	Olfr457	olfactory receptor 457 [Source:MGI Symbol;Acc:MGI:3030291]	GO:0016020;GO:0016021;GO:0007186;GO:0004930;GO:0050911;GO:0004984;GO:0007608;GO:0005886;GO:0004871;GO:0007165;GO:0050896	K04257-ko04740 Olfactory transduction	-
ENSMUSG00000030208	13420	14447	4277	4060	4422	3885	5974	3482	3949	5190	4712	3643	Emp1	epithelial membrane protein 1 [Source:MGI Symbol;Acc:MGI:107941]	GO:0016020;GO:0016021;GO:0005886;GO:0016049;GO:0008219;GO:0032060	-	-
ENSMUSG00000056445	147	152	168	107	153	77	108	64	79	80	90	61	Hoxaas2	Hoxa cluster antisense RNA 2 [Source:MGI Symbol;Acc:MGI:1913890]	-	-	-
ENSMUSG00000021087	683	724	779	533	658	577	466	421	488	470	411	466	Rtn1	reticulon 1 [Source:MGI Symbol;Acc:MGI:1933947]	GO:0016020;GO:0016021;GO:0008150;GO:0005783;GO:0005789;GO:0005790	-	KOG1792-Reticulon[U]
ENSMUSG00000021086	0	0	1	0	1	0	0	0	0	0	2	0	Ccdc175	coiled-coil domain containing 175 [Source:MGI Symbol;Acc:MGI:1921186]	GO:0003674;GO:0008150;GO:0005575	-	-
ENSMUSG00000099757	758	811	296	545	697	592	3434	3608	1551	4015	2514	2279	BE692007	expressed sequence BE692007 [Source:MGI Symbol;Acc:MGI:3035348]	-	-	-
ENSMUSG00000021081	0	0	0	0	0	0	0	0	0	0	0	0	Serpina1f	serine (or cysteine) peptidase inhibitor, clade A, member 1F [Source:MGI Symbol;Acc:MGI:1915598]	GO:0005615	-	KOG2392-Serpin[V]
ENSMUSG00000022191	2205	2914	2427	2381	2454	2522	2671	2525	2216	2357	2508	2615	Drosha	drosha, ribonuclease type III [Source:MGI Symbol;Acc:MGI:1261425]	GO:0046872;GO:0016787;GO:0005634;GO:0010468;GO:0090305;GO:0003723;GO:0005925;GO:0042803;GO:0005886;GO:0050830;GO:0006396;GO:0090501;GO:0090502;GO:0042254;GO:0005730;GO:0004518;GO:0004519;GO:0046332;GO:0005515;GO:0031054;GO:0004525;GO:0016075;GO:0050829;GO:0010628;GO:0070412;GO:0031053;GO:0045589;GO:0001530;GO:0050727;GO:0004521;GO:0017151;GO:0070878;GO:0010586;GO:2000628;GO:0070877	K03685-ko03008 Ribosome biogenesis in eukaryotes;ko05205 Proteoglycans in cancer	KOG1817-Ribonuclease[A]
ENSMUSG00000090584	0	0	0	0	2	0	0	0	1	1	1	0	Gm17169	predicted gene 17169 [Source:MGI Symbol;Acc:MGI:4937996]	-	-	-
ENSMUSG00000090585	0	0	0	0	3	0	0	0	0	0	0	0	4933406F09Rik	RIKEN cDNA 4933406F09 gene [Source:MGI Symbol;Acc:MGI:1918289]	-	-	-
ENSMUSG00000022194	2354	3118	2943	2169	2513	2438	2764	1976	1870	2184	2302	1997	Pabpn1	poly(A) binding protein, nuclear 1 [Source:MGI Symbol;Acc:MGI:1859158]	GO:0003676;GO:0005634;GO:0005737;GO:0003723;GO:0030529;GO:0006397;GO:0016607;GO:0008143;GO:0006378;GO:0005515;GO:0000165;GO:0043621;GO:0070063;GO:0016973;GO:0042405;GO:0071222;GO:1904247	K14396-ko03015 mRNA surveillance pathway;ko05164 Influenza A	KOG4209-Splicing factor RNPS1, SR protein superfamily[A]
ENSMUSG00000022195	1038	1172	1285	1005	1079	930	1317	1074	1002	1199	1226	1179	6030458C11Rik	RIKEN cDNA 6030458C11 gene [Source:MGI Symbol;Acc:MGI:1925127]	GO:0003674;GO:0008150;GO:0005575	-	-
ENSMUSG00000022197	31348	39473	32556	31038	35530	32869	8757	9293	12746	7177	11548	13531	Pdzd2	PDZ domain containing 2 [Source:MGI Symbol;Acc:MGI:1922394]	GO:0005737	-	-
ENSMUSG00000022199	780	813	847	605	696	639	382	242	512	399	352	365	Slc22a17	solute carrier family 22 (organic cation transporter), member 17 [Source:MGI Symbol;Acc:MGI:1926225]	GO:0055085;GO:0016020;GO:0016021;GO:0005886;GO:0005215;GO:0006810;GO:0006811;GO:0005887;GO:0022857;GO:0007165;GO:0015711;GO:0005515;GO:0004888;GO:0005773;GO:0005774;GO:0031301;GO:0008514;GO:0055072;GO:0006879;GO:0015891	-	-
ENSMUSG00000093167	1	1	1	1	1	1	1	1	1	1	1	1	Mir5131	microRNA 5131 [Source:MGI Symbol;Acc:MGI:4950456]	-	-	-
ENSMUSG00000093161	0	0	0	0	0	0	0	0	0	0	0	0	Gm22183	predicted gene, 22183 [Source:MGI Symbol;Acc:MGI:5451960]	-	-	-
ENSMUSG00000079177	4	4	8	6	8	6	8	8	8	4	0	4	Fam228a	family with sequence similarity 228, member A [Source:MGI Symbol;Acc:MGI:1922105]	GO:0003674;GO:0008150;GO:0005575	-	-
ENSMUSG00000090588	0	0	0	0	0	0	0	0	2	0	0	0	Gm9573	predicted gene 9573 [Source:MGI Symbol;Acc:MGI:3779983]	GO:0016020;GO:0016021;GO:0003674;GO:0005886;GO:0007162;GO:0010812;GO:0022408	-	-
ENSMUSG00000090589	0	0	0	1	0	0	0	0	0	0	0	0	Gm17180	predicted gene 17180 [Source:MGI Symbol;Acc:MGI:4938007]	-	-	-
ENSMUSG00000105576	0	0	0	0	0	0	0	0	0	0	0	0	Gm42164	predicted gene, 42164 [Source:MGI Symbol;Acc:MGI:5625049]	-	-	-
ENSMUSG00000105577	0	0	0	0	0	0	0	0	0	0	0	0	Gm43208	predicted gene 43208 [Source:MGI Symbol;Acc:MGI:5663345]	-	-	-
ENSMUSG00000105574	0	0	0	0	0	0	0	0	0	0	0	0	Gm43648	predicted gene 43648 [Source:MGI Symbol;Acc:MGI:5663785]	-	-	-
ENSMUSG00000105575	0	0	0	0	0	0	0	0	0	0	0	0	Gm43475	predicted gene 43475 [Source:MGI Symbol;Acc:MGI:5663612]	-	-	-
ENSMUSG00000105572	33	68	46	78	67	40	64	53	68	87	19	26	Gm43300	predicted gene 43300 [Source:MGI Symbol;Acc:MGI:5663437]	-	-	-
ENSMUSG00000105573	0	0	0	0	0	0	0	0	0	0	0	0	Gm43384	predicted gene 43384 [Source:MGI Symbol;Acc:MGI:5663521]	-	-	-
ENSMUSG00000105570	0	2	0	4	0	0	2	0	0	0	2	0	Gm42682	predicted gene 42682 [Source:MGI Symbol;Acc:MGI:5662819]	-	-	-
ENSMUSG00000105571	0	2	0	0	0	0	0	0	0	0	0	0	Gm43662	predicted gene 43662 [Source:MGI Symbol;Acc:MGI:5663799]	-	-	-
ENSMUSG00000028520	0	2	0	0	0	0	0	0	0	0	0	0	4921539E11Rik	RIKEN cDNA 4921539E11 gene [Source:MGI Symbol;Acc:MGI:1918191]	GO:0003674;GO:0008150;GO:0005575	-	-
ENSMUSG00000105578	0	0	0	0	0	0	0	0	0	0	0	0	Gm43663	predicted gene 43663 [Source:MGI Symbol;Acc:MGI:5663800]	-	-	-
ENSMUSG00000105579	10	6	15	11	10	3	2	4	9	3	0	4	Gm43251	predicted gene 43251 [Source:MGI Symbol;Acc:MGI:5663388]	-	-	-
ENSMUSG00000103938	0	0	0	0	0	0	0	0	0	0	0	0	Gm36960	predicted gene, 36960 [Source:MGI Symbol;Acc:MGI:5610188]	-	-	-
ENSMUSG00000110171	0	0	0	0	0	0	0	0	0	0	0	0	Olfr484	olfactory receptor 484 [Source:MGI Symbol;Acc:MGI:3030318]	GO:0016020;GO:0016021;GO:0005886;GO:0007186;GO:0004871;GO:0004930;GO:0007165;GO:0004984;GO:0005549;GO:0007608;GO:0050896;GO:0050911	K04257-ko04740 Olfactory transduction	-
ENSMUSG00000110172	0	3	1	0	2	1	1	1	1	0	0	0	Gm45239	predicted gene 45239 [Source:MGI Symbol;Acc:MGI:5791075]	-	-	-
ENSMUSG00000110173	0	0	0	0	0	0	0	0	0	1	0	0	Gm6929	predicted gene 6929 [Source:MGI Symbol;Acc:MGI:3645961]	-	-	-
ENSMUSG00000110174	0	0	0	0	0	0	1	0	0	0	0	0	Gm45499	predicted gene 45499 [Source:MGI Symbol;Acc:MGI:5791335]	-	-	-
ENSMUSG00000110175	0	0	0	1	0	0	0	1	0	0	0	0	Gm18255	predicted gene, 18255 [Source:MGI Symbol;Acc:MGI:5010440]	-	-	-
ENSMUSG00000110176	0	0	0	0	0	0	0	0	0	0	0	0	Gm45567	predicted gene 45567 [Source:MGI Symbol;Acc:MGI:5791403]	-	-	-
ENSMUSG00000110177	0	0	0	0	0	0	0	0	0	0	0	0	Gm6524	predicted gene 6524 [Source:MGI Symbol;Acc:MGI:3648756]	-	-	-
ENSMUSG00000110178	0	0	0	0	0	0	0	0	0	0	0	0	Gm45348	predicted gene 45348 [Source:MGI Symbol;Acc:MGI:5791184]	-	-	-
ENSMUSG00000097738	0	5	2	0	0	0	5	0	0	2	0	1	4930445N18Rik	RIKEN cDNA 4930445N18 gene [Source:MGI Symbol;Acc:MGI:1921235]	-	-	-
ENSMUSG00000103932	4	0	2	0	0	0	0	0	2	0	0	0	Gm36963	predicted gene, 36963 [Source:MGI Symbol;Acc:MGI:5610191]	-	-	-
ENSMUSG00000103933	1	1	2	1	1	1	3	3	1	0	1	1	Gm36964	predicted gene, 36964 [Source:MGI Symbol;Acc:MGI:5610192]	-	-	-
ENSMUSG00000103934	0	0	0	0	0	0	0	0	0	0	0	0	Ighv5-3	immunoglobulin heavy variable V5-3 [Source:MGI Symbol;Acc:MGI:5009887]	-	-	-
ENSMUSG00000103935	0	0	0	0	0	0	0	2	0	0	1	0	AY702102	cDNA sequence AY702102 [Source:MGI Symbol;Acc:MGI:3525150]	-	-	-
ENSMUSG00000103936	0	0	0	0	0	0	0	0	0	0	0	0	Gm36965	predicted gene, 36965 [Source:MGI Symbol;Acc:MGI:5610193]	-	-	-
ENSMUSG00000097739	0	0	0	0	0	0	0	0	0	0	0	0	Gm2539	predicted gene, 2539 [Source:MGI Symbol;Acc:MGI:3780707]	-	-	-
ENSMUSG00000065601	1	1	2	2	1	1	2	2	2	1	4	1	Mir146	microRNA 146 [Source:MGI Symbol;Acc:MGI:2676831]	-	-	-
ENSMUSG00000059142	765	855	920	865	846	737	824	736	721	809	652	702	Zfp945	zinc finger protein 945 [Source:MGI Symbol;Acc:MGI:2445132]	GO:0006355;GO:0046872;GO:0005622;GO:0003674;GO:0008150;GO:0005575;GO:0003676	-	KOG1721-FOG: Zn-finger[R]
ENSMUSG00000029678	2	0	0	0	2	0	0	0	0	0	0	0	Hyal5	hyaluronoglucosaminidase 5 [Source:MGI Symbol;Acc:MGI:1921718]	GO:0009897;GO:0016787;GO:0016798;GO:0008152;GO:0005886;GO:0003824;GO:0005975;GO:0004415;GO:0007342;GO:0001669;GO:0007341	K01197-ko00531 Glycosaminoglycan degradation	-
ENSMUSG00000029679	0	0	2	0	0	0	0	0	0	0	0	2	Hyal6	hyaluronoglucosaminidase 6 [Source:MGI Symbol;Acc:MGI:1921659]	GO:0016020;GO:0016021;GO:0003674;GO:0016787;GO:0008150;GO:0005575;GO:0016798;GO:0008152;GO:0003824;GO:0005975;GO:0004415	K01197-ko00531 Glycosaminoglycan degradation	-
ENSMUSG00000052688	437	561	437	425	692	565	1869	1374	1240	1891	2394	1563	Rab7b	RAB7B, member RAS oncogene family [Source:MGI Symbol;Acc:MGI:2442295]	GO:0016020;GO:0005794;GO:0006810;GO:0015031;GO:0000166;GO:0031410;GO:0003924;GO:0005525;GO:0005768;GO:0005764;GO:0005770;GO:0005802;GO:0045335;GO:0032755;GO:0051092;GO:0045654;GO:0030670;GO:0034144;GO:0034499;GO:0034164	K07898-ko04145 Phagosome;ko05132 Salmonella infection;ko05146 Amoebiasis	KOG0394-Ras-related GTPase[R]
ENSMUSG00000029670	702	976	1120	904	983	861	736	822	697	748	936	799	Ing3	inhibitor of growth family, member 3 [Source:MGI Symbol;Acc:MGI:1919027]	GO:0008270;GO:0046872;GO:0005634;GO:0006355;GO:0006351;GO:0016569;GO:0004402;GO:0035064;GO:0043967;GO:0040008;GO:0043065;GO:0043968;GO:0000812;GO:0035267;GO:0032777	-	KOG1973-Chromatin remodeling protein, contains PHD Zn-finger[B]
ENSMUSG00000029671	0	2	2	2	0	0	2	3	0	6	0	0	Wnt16	wingless-type MMTV integration site family, member 16 [Source:MGI Symbol;Acc:MGI:2136018]	GO:0005576;GO:0005102;GO:0007275;GO:0016055;GO:0005578;GO:0005615;GO:0005737;GO:0010628;GO:0014068;GO:0046330;GO:0060548;GO:0030216;GO:0005109;GO:0030182;GO:0045165;GO:0043616;GO:0090399;GO:0060317;GO:0090403;GO:0046849	K01558-ko04310 Wnt signaling pathway;ko04390 Hippo signaling pathway;ko04150 mTOR signaling pathway;ko04550 Signaling pathways regulating pluripotency of stem cells;ko04916 Melanogenesis;ko05200 Pathways in cancer;ko05202 Transcriptional misregulation in cancers;ko05205 Proteoglycans in cancer;ko05217 Basal cell carcinoma;ko05224 Breast cancer;ko05166 HTLV-I infection	KOG3913-Wnt family of developmental regulators[T]
ENSMUSG00000029672	2790	2803	3210	3285	3306	2417	2604	1885	2204	2141	2618	2222	Fam3c	family with sequence similarity 3, member C [Source:MGI Symbol;Acc:MGI:107892]	GO:0003674;GO:0008150;GO:0031410;GO:0007275;GO:0005576;GO:0070062;GO:0005615;GO:0016020;GO:0016021	-	-
ENSMUSG00000029673	303	349	340	229	361	336	265	565	259	202	213	221	Auts2	autism susceptibility candidate 2 [Source:MGI Symbol;Acc:MGI:1919847]	GO:0005634;GO:0005515;GO:0003682;GO:0045944;GO:0051571;GO:0060013;GO:0098582;GO:2000620	-	-
ENSMUSG00000029674	1239	1358	1446	1961	2150	1325	1249	1541	1874	1878	2140	1761	Limk1	LIM-domain containing, protein kinase [Source:MGI Symbol;Acc:MGI:104572]	GO:0004672;GO:0005524;GO:0006468;GO:0016740;GO:0008270;GO:0046872;GO:0005634;GO:0005829;GO:0005515;GO:0005737;GO:0000166;GO:0005925;GO:0046982;GO:0016020;GO:0016301;GO:0016310;GO:0004674;GO:0035556;GO:0016607;GO:0045773;GO:0043005;GO:0005794;GO:0051496;GO:0004871;GO:0031072;GO:0051444;GO:0032233	K05743-ko04810 Regulation of actin cytoskeleton;ko04666 Fc gamma R-mediated phagocytosis;ko04360 Axon guidance	-
ENSMUSG00000029675	91497	82189	111093	85492	80021	73861	26462	23778	34297	28176	23972	22984	Eln	elastin [Source:MGI Symbol;Acc:MGI:95317]	GO:0005515;GO:0005578;GO:0005576;GO:0005201;GO:0005739;GO:0030198;GO:0007519;GO:0030833;GO:0050840;GO:0043149;GO:0071953	K14211-ko04974 Protein digestion and absorption	-
ENSMUSG00000029676	588	581	731	647	665	589	740	629	600	607	789	625	Pot1a	protection of telomeres 1A [Source:MGI Symbol;Acc:MGI:2141503]	GO:0003677;GO:0005634;GO:0005515;GO:0005694;GO:0000723;GO:0000784;GO:0051276;GO:0005654;GO:0000781;GO:0042162;GO:0032508;GO:0043047;GO:0016233;GO:0000783;GO:0032212;GO:0051973;GO:0032357;GO:0061821;GO:0061820;GO:0098505;GO:0032210;GO:0032211;GO:0070187;GO:0007004;GO:0070200;GO:0051974;GO:0051096;GO:0017151;GO:0032202;GO:0010521;GO:1990955;GO:0060383;GO:1905774;GO:1905776	-	KOG4757-Predicted telomere binding protein[R]
ENSMUSG00000038148	0	0	0	0	0	0	0	0	0	0	0	0	Cldn16	claudin 16 [Source:MGI Symbol;Acc:MGI:2148742]	GO:0016020;GO:0016021;GO:0005886;GO:0006810;GO:0006811;GO:0030054;GO:0005198;GO:0005923;GO:0042802;GO:0016338	K06087-ko04514 Cell adhesion molecules (CAMs);ko04530 Tight junction;ko04670 Leukocyte transendothelial migration;ko05160 Hepatitis C	-
ENSMUSG00000038145	12199	6343	11807	11841	13650	8161	4027	4962	7487	4145	4068	6870	Snrk	SNF related kinase [Source:MGI Symbol;Acc:MGI:108104]	GO:0004672;GO:0005524;GO:0006468;GO:0000166;GO:0004674;GO:0016740;GO:0046872;GO:0005634;GO:0005737;GO:0016301;GO:0016310;GO:0035556;GO:0000287	-	KOG4717-Serine/threonine protein kinase[T]
ENSMUSG00000038146	9840	9905	10535	8444	10512	9924	6136	4451	7415	4808	6986	5844	Notch3	notch 3 [Source:MGI Symbol;Acc:MGI:99460]	GO:0006355;GO:0016020;GO:0016021;GO:0005886;GO:0005634;GO:0005509;GO:0005654;GO:0005829;GO:0005515;GO:0004872;GO:0007275;GO:0045944;GO:0006351;GO:0000122;GO:0005887;GO:0007219;GO:0030154;GO:0048663;GO:0045596;GO:0043235;GO:0048844;GO:0019899;GO:0045296;GO:0030900;GO:0015629;GO:0045665;GO:0048661;GO:0072104	-	-
ENSMUSG00000038147	1073	1022	893	774	1011	958	2674	2041	1797	2110	2529	1694	Cd84	CD84 antigen [Source:MGI Symbol;Acc:MGI:1336885]	GO:0016020;GO:0016021;GO:0032685;GO:0032701;GO:0033004;GO:0043305;GO:2001256;GO:0070062	-	-
ENSMUSG00000038141	1592	1556	1636	1516	1611	1366	1629	1170	1445	1545	1744	1322	Tmem181a	transmembrane protein 181A [Source:MGI Symbol;Acc:MGI:1924356]	GO:0016020;GO:0016021;GO:0005575;GO:0015643;GO:0009405	-	-
ENSMUSG00000038143	1110	1411	1211	1148	1301	1088	760	888	889	682	803	883	Stox2	storkhead box 2 [Source:MGI Symbol;Acc:MGI:1918319]	GO:0003674;GO:0008150;GO:0005575;GO:0009790;GO:0001893	-	KOG3897-Conserved protein Knockout[S]
ENSMUSG00000072847	403	289	459	452	471	460	234	448	381	388	344	485	A530017D24Rik	RIKEN cDNA A530017D24 gene [Source:MGI Symbol;Acc:MGI:2144320]	-	-	-
ENSMUSG00000072845	0	0	0	2	0	0	0	0	0	0	0	2	Tmprss11a	transmembrane protease, serine 11a [Source:MGI Symbol;Acc:MGI:2684853]	GO:0016020;GO:0016021;GO:0005576;GO:0016787;GO:0005887;GO:0008233;GO:0006508;GO:0004252;GO:0008236;GO:0007049	-	KOG3627-Trypsin[E]
ENSMUSG00000072844	75	61	39	10	45	44	681	532	147	201	513	346	G530011O06Rik	RIKEN cDNA G530011O06 gene [Source:MGI Symbol;Acc:MGI:3603513]	-	-	-
ENSMUSG00000072849	0	0	0	0	0	0	0	4	0	0	0	0	Serpina1e	serine (or cysteine) peptidase inhibitor, clade A, member 1E [Source:MGI Symbol;Acc:MGI:891967]	GO:0005615;GO:0005794;GO:0005576;GO:0070062;GO:0010951;GO:0043231;GO:0005783;GO:0030414;GO:0010466;GO:0042802;GO:0002020;GO:0004867;GO:0034097;GO:0043434;GO:0001948	K03984-ko04610 Complement and coagulation cascades	KOG2392-Serpin[V]
ENSMUSG00000028109	0	0	2	0	0	0	0	0	4	0	2	0	Hormad1	HORMA domain containing 1 [Source:MGI Symbol;Acc:MGI:1915231]	GO:0005634;GO:0005737;GO:0005694;GO:0005515;GO:0007283;GO:0030154;GO:0007130;GO:0051321;GO:0000794;GO:0007129;GO:0048477;GO:0042138;GO:0000795;GO:0051177;GO:0060629;GO:0001824;GO:0051598	-	KOG4652-HORMA domain[B]
ENSMUSG00000028108	6479	7879	6460	4723	6624	6561	12713	14297	9752	10614	11203	11580	Ecm1	extracellular matrix protein 1 [Source:MGI Symbol;Acc:MGI:103060]	GO:0005576;GO:0005615;GO:0007165;GO:0005578;GO:0070062;GO:0031012;GO:0010466;GO:0008022;GO:0006357;GO:0006954;GO:0031214;GO:0019899;GO:0002020;GO:0001960;GO:0001525;GO:0004871;GO:0043123;GO:0045766;GO:0030500;GO:0001938;GO:0030502;GO:0043236;GO:0001503;GO:0005134;GO:0002828;GO:2000404	-	-
ENSMUSG00000025359	71	58	65	51	50	56	88	44	64	61	28	49	Pmel	premelanosome protein [Source:MGI Symbol;Acc:MGI:98301]	GO:0016020;GO:0016021;GO:0032438;GO:0005789;GO:0005794;GO:0032585;GO:0042470	-	-
ENSMUSG00000025358	807	599	819	663	689	568	742	672	809	833	885	607	Cdk2	cyclin-dependent kinase 2 [Source:MGI Symbol;Acc:MGI:104772]	GO:0004672;GO:0005524;GO:0006468;GO:0016740;GO:0046872;GO:0005634;GO:0005654;GO:0005515;GO:0005737;GO:0000166;GO:0016301;GO:0016310;GO:0007165;GO:0006281;GO:0006974;GO:0004674;GO:0005856;GO:0030332;GO:0032298;GO:0045893;GO:0006813;GO:0000082;GO:0005768;GO:0000122;GO:0007049;GO:0051301;GO:0005815;GO:0019904;GO:0000793;GO:0007275;GO:0051321;GO:0015030;GO:0008284;GO:0005667;GO:0018105;GO:0051726;GO:…	K02206-ko04068 FoxO signaling pathway;ko04151 PI3K-Akt signaling pathway;ko04110 Cell cycle;ko04114 Oocyte meiosis;ko04115 p53 signaling pathway;ko04914 Progesterone-mediated oocyte maturation;ko05200 Pathways in cancer;ko05203 Viral carcinogenesis;ko05215 Prostate cancer;ko05222 Small cell lung cancer;ko05162 Measles;ko05161 Hepatitis B;ko05168 Herpes simplex infection;ko05169 Epstein-Barr virus…	KOG0594-Protein kinase PCTAIRE and related kinases[R]
ENSMUSG00000028101	1454	1529	1577	1307	1255	1328	1393	892	1256	1119	1275	1201	Pias3	protein inhibitor of activated STAT 3 [Source:MGI Symbol;Acc:MGI:1913126]	GO:0065009;GO:0008270;GO:0046872;GO:0005634;GO:0005515;GO:0005737;GO:0006355;GO:0006351;GO:0016874;GO:0016607;GO:0008022;GO:0019789;GO:0019899;GO:0016925;GO:0033234;GO:0033235;GO:0015459;GO:0047485;GO:0009725;GO:0010628;GO:0045838;GO:0030425;GO:0045202	K16064-ko04120 Ubiquitin mediated proteolysis;ko04630 Jak-STAT signaling pathway	KOG2169-Zn-finger transcription factor[K]
ENSMUSG00000028100	116	75	143	88	98	85	99	59	97	121	86	84	Nudt17	nudix (nucleoside diphosphate linked moiety X)-type motif 17 [Source:MGI Symbol;Acc:MGI:1925623]	GO:0016787;GO:0046872;GO:0008150;GO:0005575	-	-
ENSMUSG00000025351	6745	6038	8039	7468	6762	6500	13325	6216	10049	9737	13177	8856	Cd63	CD63 antigen [Source:MGI Symbol;Acc:MGI:99529]	GO:0016020;GO:0016021;GO:0002092;GO:0007160;GO:0016477;GO:0034613;GO:0035646;GO:0048757;GO:1900746;GO:2000680;GO:2001046;GO:0005615;GO:0005765;GO:0009986;GO:0010008;GO:0031226;GO:0031902;GO:0031904;GO:0032585;GO:0070062;GO:0097487;GO:0005886;GO:0005515;GO:0006810;GO:0015031;GO:0005576;GO:0005768;GO:0005764;GO:0005770;GO:0005887;GO:0007155;GO:0042470;GO:0043473;GO:0005771;GO:0045807;GO:0050931	K06497-ko04142 Lysosome;ko05205 Proteoglycans in cancer	KOG3882-Tetraspanin family integral membrane protein[R]
ENSMUSG00000028102	563	530	543	471	556	528	542	447	489	532	518	426	Pex11b	peroxisomal biogenesis factor 11 beta [Source:MGI Symbol;Acc:MGI:1338882]	GO:0016020;GO:0016021;GO:0043234;GO:0007165;GO:0042803;GO:0051260;GO:0070062;GO:0005739;GO:0005777;GO:0007031;GO:0005778;GO:0005779;GO:0016559;GO:0044375	K13352-ko04146 Peroxisome	KOG4186-Peroxisomal biogenesis protein (peroxin)[U]
[truncated: 49,942 more rows]
